# Supplementary material for: Reduced Oct4 Expression Directs a Robust Pluripotent State with Distinct Signaling Activity and Increased Enhancer Occupancy by Oct4 and Nanog
Source: Cell Stem Cell. 2013 May 2;12(5):531–45. doi: 10.1016/j.stem.2013.04.023 (PMC3650585; doi:10.1016/j.stem.2013.04.023)
Supplement: Table S3. A Spreadsheet of an Integrated Analysis of Gene Expression Data, Related to Figure 6 [file mmc2.xls]

## Sheet: Sheet1
Table S3
Spreadsheet of an integrated analysis of gene expression data, related to Figure 6.
Processed microarray data as used in the paper. Raw intensities have been quantile-normalised and probe sets collapsed on a per-gene level (columns D-O). Columns P-S and columns T-W are the logarithmic (log2) fold-changes and FDR-adjusted p-values calculated using limma. Columns Y-AB give “differential expression calls” in one pair-wise comparison (1 = up-, -1=down-regulated; FDR<=0.1, log2FC >= …
Ensembl Gene ID	Name	Feature Type	E14Tg2a-1	E14Tg2a-2	E14Tg2a-3	OctGip-1	OctGip-2	OctGip-3	OKO160-1	OKO160-2	OKO160-3	Z6-1	Z6-2	Z6-3	logFC(Z6/E14Tg2a)	logFC(OKO160/E14Tg2a)	logFC(Z6/OctGip)	logFC(OKO160/OctGip)	adjP(Z6/E14Tg2a)	adjP(OKO160/E14Tg2a)	adjP(Z6/OctGip)	adjP(OKO160/OctGip)	DEG:Het/WT	DEG:Z6/OctGip	DEG:OKO160/OctGip	DEG:Z6/E14Tg2a	DEG:OKO160/E14Tg2a
ENSMUSG00000065455	mmu-mir-21	miRNA	6.7192	6.5997	6.6038	6.6317	6.69	6.6176	6.5854	6.6247	6.5962	6.6693	6.6374	6.6529	0.0123	-0.0388	0.0068	-0.0443	0.9306	0.6725	0.9745	0.673372	false	0	0	0	0
ENSMUSG00000077565	SNORD12	snoRNA	11.0028	11.1294	10.9679	11.0764	10.9488	10.8997	11.061	11.073	10.9503	10.9692	10.7621	11.2629	-0.0353	-0.0053	0.0231	0.0531	0.9269	0.9894	0.9675	0.895338	false	0	0	0	0
ENSMUSG00000084514	mmu-mir-1893	miRNA	6.5512	6.6128	6.6572	6.6036	6.6032	6.589	6.5379	6.5348	6.6174	6.5781	6.627	6.6209	0.0016	-0.0437	0.0101	-0.0352	0.9912	0.5838	0.959	0.739984	false	0	0	0	0
ENSMUSG00000076123	mmu-mir-700	miRNA	6.6342	6.6677	6.624	6.6911	6.6048	6.6905	6.6179	6.743	6.6557	6.6654	6.6913	6.6856	0.0388	0.0302	0.0186	0.0101	0.7312	0.7911	0.9242	0.962359	false	0	0	0	0
ENSMUSG00000064602	SNORA41	snoRNA	12.7446	12.602	12.5298	12.2042	12.2471	12.3435	12.4651	12.2528	12.0701	12.3176	12.1038	12.5491	-0.302	-0.3628	0.0586	-0.0023	0.316	0.1822	0.9372	0.997951	false	0	0	0	0
ENSMUSG00000089571	snoU105B	snoRNA	8	8.01	7.9391	8.0427	7.9712	8.1574	8.0782	7.9794	7.9664	7.9784	7.9745	7.5952	-0.1336	0.025	-0.2077	-0.0491	0.6643	0.9549	0.4831	0.926191	false	0	0	0	0
ENSMUSG00000089511	AC125254.3	miRNA	6.7885	6.7558	6.7549	6.8397	6.7451	6.8161	6.8126	6.7644	6.7675	6.8148	6.8332	6.7851	0.0447	0.0151	0.0107	-0.0188	0.6124	0.8951	0.9564	0.89145	false	0	0	0	0
ENSMUSG00000064450	snoMBII-202	snoRNA	14.1754	14.2092	14.0172	14.085	14.3673	14.1464	14.2221	14.2391	14.215	14.2305	14.1899	14.2391	0.0859	0.0915	0.0203	0.0258	0.5942	0.5287	0.9553	0.930711	false	0	0	0	0
ENSMUSG00000065533	mmu-mir-205	miRNA	6.7276	6.6342	6.6027	6.6058	6.6976	6.6249	6.5997	6.6461	6.5769	6.5905	6.5687	6.577	-0.0761	-0.0473	-0.064	-0.0352	0.2914	0.5619	0.4694	0.753191	false	0	0	0	0
ENSMUSG00000064410	SNORA36	snoRNA	6.7825	6.7001	6.7202	6.6485	6.678	6.7783	6.7099	6.6999	6.7955	6.7278	6.7075	6.6729	-0.0316	8.34402576712634E-4	0.0012	0.0335	0.8014	0.9955	0.996	0.807	false	0	0	0	0
ENSMUSG00000065287	SNORA51	snoRNA	10.1259	10.0301	10.2437	10.3675	9.5762	9.8171	10.0293	10.0508	10.1284	9.9211	9.9786	9.9157	-0.1947	-0.0637	0.0182	0.1492	0.7028	0.9196	0.9881	0.817033	false	0	0	0	0
ENSMUSG00000077698	SNORD12	snoRNA	11.0028	11.1294	10.9679	11.0764	10.9488	10.8997	11.061	11.073	10.9503	10.9692	10.7621	11.2629	-0.0353	-0.0053	0.0231	0.0531	0.9269	0.9894	0.9675	0.895338	false	0	0	0	0
ENSMUSG00000065540	mmu-mir-126	miRNA	7.3613	7.5895	7.5182	7.3654	7.5444	7.5037	7.5849	7.709	7.7412	7.7387	7.6785	7.6696	0.2059	0.1887	0.2244	0.2072	0.0777	0.101	0.0648	0.0719148	false	0	0	0	0
ENSMUSG00000065378	SNORD29	snoRNA	6.6869	6.5706	6.6098	6.6621	6.6091	6.6642	6.6694	6.6712	6.6102	6.703	6.6216	6.7094	0.0556	0.0279	0.0328	0.0051	0.6523	0.8473	0.8723	0.984748	false	0	0	0	0
ENSMUSG00000065735	SNORD77	snoRNA	6.5457	6.567	6.6244	6.6134	6.6376	6.6887	6.6056	6.6479	6.6295	6.5874	6.5975	6.5867	0.0115	0.0486	-0.056	-0.0189	0.9244	0.4809	0.485	0.875219	false	0	0	0	0
ENSMUSG00000076137	CT009594.2	miRNA	6.8154	7.0503	6.9179	6.8029	6.9234	6.8684	6.7215	6.9542	6.8521	6.9096	6.9019	6.8971	-0.025	-0.0852	0.038	-0.0223	0.9318	0.6406	0.917	0.952694	false	0	0	0	0
ENSMUSG00000065503	mmu-mir-351	miRNA	6.8069	6.861	6.7499	6.7229	6.8294	6.7971	6.8066	6.8747	6.935	6.9648	6.8236	6.911	0.0939	0.0662	0.1167	0.089	0.3767	0.5624	0.2796	0.43894	false	0	0	0	0
ENSMUSG00000064899	U8	snoRNA	6.8462	6.9004	6.7836	6.8836	6.9242	6.8079	6.7792	6.8887	7.0399	6.833	7.0162	6.7871	0.0354	0.0592	0.0069	0.0307	0.8893	0.7643	0.9881	0.92407	false	0	0	0	0
ENSMUSG00000089317	SNORD123	snoRNA	6.9674	7.1708	7.0979	7.2607	7.1995	7.0305	6.8411	6.9591	6.7828	6.9712	7.101	7.3836	0.0732	-0.2177	-0.0117	-0.3026	0.816	0.2622	0.9861	0.10017	false	0	0	0	0
ENSMUSG00000064791	SNORD14	snoRNA	13.4627	13.1898	13.3213	12.9183	13.0415	13.0268	13.1967	13.1278	12.9563	13.2686	13.0367	12.9084	-0.2534	-0.231	0.0757	0.098	0.2058	0.2458	0.8658	0.766452	false	0	0	0	0
ENSMUSG00000080373	SNORD88	snoRNA	6.709	6.5644	6.5954	6.6094	6.6736	6.6117	6.6969	6.6757	6.6749	6.6377	6.6357	6.561	-0.0115	0.0595	-0.0201	0.0509	0.9381	0.4615	0.9122	0.618927	false	0	0	0	0
ENSMUSG00000089255	ACA64	snoRNA	6.6601	6.5837	6.5774	6.6148	6.6073	6.5691	6.5702	6.586	6.5775	6.5985	6.5991	6.5392	-0.0281	-0.0291	-0.0181	-0.0192	0.8034	0.7745	0.919	0.895966	false	0	0	0	0
ENSMUSG00000077620	5S_rRNA	rRNA	6.6132	6.5713	6.5804	6.5761	6.5321	6.5853	6.6279	6.5755	6.5727	6.6427	6.5562	6.6291	0.021	0.0037	0.0448	0.0275	0.8673	0.9791	0.7107	0.831507	false	0	0	0	0
ENSMUSG00000077191	SNORD64	snoRNA	6.6909	6.6885	6.695	6.732	6.6911	6.6581	6.7303	6.6963	6.7158	6.6266	6.7092	6.7295	-0.003	0.0226	-0.0053	0.0204	0.9841	0.8365	0.9811	0.885882	false	0	0	0	0
ENSMUSG00000089232	snoU13	snoRNA	6.6359	6.6604	6.6521	6.5749	6.6842	6.6238	6.6458	6.6793	6.6089	6.7378	6.692	6.7263	0.0692	-0.0048	0.091	0.017	0.4146	0.975	0.2794	0.921839	false	0	0	0	0
ENSMUSG00000080503	SNORD88	snoRNA	6.709	6.5644	6.5954	6.6094	6.6736	6.6117	6.6969	6.6757	6.6749	6.6377	6.6357	6.561	-0.0115	0.0595	-0.0201	0.0509	0.9381	0.4615	0.9122	0.618927	false	0	0	0	0
ENSMUSG00000065676	SNORD42	snoRNA	13.6707	13.6193	13.5918	13.4528	13.6707	13.3983	13.4264	13.3585	13.3585	13.5806	13.5653	13.6278	-0.036	-0.2461	0.084	-0.1261	0.8799	0.0421	0.7034	0.418245	false	0	0	0	0
ENSMUSG00000075770	SNORD83	snoRNA	8.4021	7.7085	8.2122	8.4378	7.6859	8.0829	7.9979	8.2641	8.2532	7.8054	8.1236	8.0959	-0.0993	0.0642	-0.0605	0.1029	0.9079	0.9371	0.963	0.921552	false	0	0	0	0
ENSMUSG00000080356	AL591207.2	miRNA	6.6813	6.7184	6.6597	6.7308	6.6793	6.6479	6.6789	6.6932	6.669	6.6777	6.711	6.6319	-0.013	-0.0061	-0.0125	-0.0057	0.9148	0.9601	0.9416	0.974952	false	0	0	0	0
ENSMUSG00000080342	AC132367.2	miRNA	6.7588	6.6331	6.6556	6.6908	6.6748	6.6138	6.8112	6.7378	6.6924	6.7609	6.5729	6.6791	-0.0115	0.0647	0.0112	0.0874	0.9581	0.5995	0.9707	0.489913	false	0	0	0	0
ENSMUSG00000076288	mmu-mir-301b	miRNA	6.6283	6.6306	6.6117	6.6235	6.6792	6.6915	6.7501	6.6991	6.6531	6.5814	6.6995	6.5659	-0.0079	0.0773	-0.0491	0.036	0.9607	0.3028	0.6782	0.765915	false	0	0	0	0
ENSMUSG00000070171	U6	snRNA	13.8575	13.9938	13.9938	14.1357	13.9787	14.0105	14.1055	14.0555	14.1312	14.0555	14.0345	13.9389	0.0613	0.149	-0.032	0.0558	0.713	0.1857	0.9122	0.773866	false	0	0	0	0
ENSMUSG00000064844	SNORD58	snoRNA	13.437	13.6143	13.5115	13.571	13.375	13.4528	13.5368	13.5516	13.649	13.5251	13.5516	13.5045	0.0061	0.0582	0.0608	0.1129	0.9803	0.6991	0.774	0.386108	false	0	0	0	0
ENSMUSG00000065487	mmu-mir-24-1	miRNA	6.6945	6.7019	6.6466	6.7643	6.6471	6.7408	6.7559	6.6276	6.6327	6.6905	6.7126	6.6869	0.0157	-0.0089	-0.0207	-0.0453	0.9222	0.9554	0.9202	0.72299	false	0	0	0	0
ENSMUSG00000089083	U7	snRNA	8.9175	9.6817	8.8811	8.7859	9.0061	8.9134	9.0871	9.3684	9.3688	9.4613	9.6843	9.7724	0.4792	0.1147	0.7375	0.373	0.148	0.8262	0.0266	0.314535	false	1	0	0	0
ENSMUSG00000064441	SNORD37	snoRNA	8.8381	8.4204	8.8937	9.3089	7.9354	8.3773	8.3496	8.2828	8.3473	8.4407	8.3857	8.7784	-0.1825	-0.3909	-0.0056	-0.214	0.8621	0.5918	0.997	0.848783	false	0	0	0	0
ENSMUSG00000064981	SNORA70	snoRNA	14.1464	14.1754	14.1698	14.0395	14.1664	14.0395	14.1312	14.0105	13.9389	14.1171	14.1312	14.1516	-0.0306	-0.137	0.0515	-0.055	0.8585	0.1447	0.7866	0.722848	false	0	0	0	0
ENSMUSG00000080552	AL670446.1	miRNA	6.7428	6.7024	6.725	6.7153	6.8006	6.7245	6.7022	6.779	6.7462	6.6506	6.7134	6.6875	-0.0395	0.0191	-0.063	-0.0043	0.6669	0.8602	0.4694	0.982281	false	0	0	0	0
ENSMUSG00000080364	SNORA77	snoRNA	13.1278	13.1967	13.135	13.1576	13.1781	13.2686	13.1898	13.1472	13.1898	12.8011	13.1898	13.0367	-0.1439	0.0225	-0.1922	-0.0258	0.4165	0.9362	0.2717	0.948352	false	0	0	0	0
ENSMUSG00000076236	mmu-mir-682	miRNA	13.8948	13.8352	13.6278	13.6278	13.8658	13.7484	13.6623	13.809	13.7256	13.7256	13.6853	13.809	-0.046	-0.0537	-0.0074	-0.0151	0.8442	0.7915	0.9876	0.969176	false	0	0	0	0
ENSMUSG00000076057	AC122313.1	miRNA	6.8767	6.6329	6.678	6.7937	6.6302	6.6336	6.9426	6.7237	6.694	6.9419	6.7246	6.7528	0.0773	0.0576	0.1206	0.101	0.7542	0.8189	0.6364	0.684496	false	0	0	0	0
ENSMUSG00000089002	SNORA70	snoRNA	14.1464	14.1754	14.1698	14.0395	14.1664	14.0395	14.1312	14.0105	13.9389	14.1171	14.1312	14.1516	-0.0306	-0.137	0.0515	-0.055	0.8585	0.1447	0.7866	0.722848	false	0	0	0	0
ENSMUSG00000080621	AC154846.1	miRNA	6.7122	6.8611	6.7301	6.7182	6.7909	6.6869	6.7087	6.7947	6.8199	6.7789	6.7971	6.6988	-0.0095	0.0066	0.0263	0.0425	0.9619	0.9714	0.9088	0.786186	false	0	0	0	0
ENSMUSG00000064768	SNORD60	snoRNA	10.0264	10.2489	10.106	10.0906	9.9315	10.0071	10.1774	10.2448	9.7873	9.8537	9.9625	9.4696	-0.3652	-0.0573	-0.2478	0.0601	0.1479	0.8969	0.4535	0.919243	false	0	0	0	0
ENSMUSG00000088967	snR78	snoRNA	10.2654	10.7105	10.1791	10.222	10.1275	10.28	10.143	10.3062	10.3539	10.0575	10.345	10.2757	-0.1589	-0.1173	0.0163	0.0579	0.6471	0.7474	0.9852	0.923693	false	0	0	0	0
ENSMUSG00000065434	mmu-mir-7a-1	miRNA	6.7505	6.742	6.6638	6.6382	6.6771	6.685	6.6303	6.7072	6.6791	6.651	6.6895	6.6238	-0.064	-0.0466	-0.012	0.0054	0.3909	0.5561	0.9486	0.976326	false	0	0	0	0
ENSMUSG00000076445	AC119211.1	miRNA	13.8948	13.8352	13.6278	13.6278	13.8658	13.7484	13.6623	13.809	13.7256	13.7256	13.6853	13.809	-0.046	-0.0537	-0.0074	-0.0151	0.8442	0.7915	0.9876	0.969176	false	0	0	0	0
ENSMUSG00000088948	snoU97	snoRNA	8.8678	8.2502	9.0579	9.1043	7.9982	8.6079	8.4286	8.4588	8.4532	8.2876	8.6377	8.38	-0.2902	-0.2785	-0.135	-0.1233	0.7238	0.7181	0.9252	0.92596	false	0	0	0	0
ENSMUSG00000065336	SNORA2	snoRNA	11.124	11.2812	11.3475	11.2118	11.3871	11.3504	10.9742	11.1409	10.9871	10.8271	11.0207	10.8864	-0.3395	-0.2169	-0.405	-0.2824	0.0247	0.1576	0.0106	0.057814	false	-1	0	-1	0
ENSMUSG00000088927	AC148988.2	miRNA	6.7953	6.9176	6.7773	6.7885	6.8856	6.8418	6.9307	6.8234	6.8559	6.9722	6.8093	6.9208	0.0707	0.0399	0.0622	0.0314	0.6168	0.8043	0.7489	0.884763	false	0	0	0	0
ENSMUSG00000065226	SNORA8	snoRNA	7.8646	7.3756	7.2509	7.3443	7.0465	7.1577	7.3171	7.1946	7.1428	7.2927	7.3739	7.7725	-0.0173	-0.2788	0.2969	0.0353	0.9799	0.4029	0.452	0.967241	false	0	0	0	0
ENSMUSG00000088895	SNORA81	snoRNA	10.2326	9.7719	10.3926	10.4973	9.906	9.9625	10.4973	10.1494	9.9295	10.6616	10.0473	10.5794	0.2971	0.0597	0.3076	0.0702	0.5773	0.9373	0.6353	0.947884	false	0	0	0	0
ENSMUSG00000065167	SNORA19	snoRNA	6.6567	6.6456	6.6534	6.6867	6.7105	6.712	6.8031	6.692	6.7216	6.6488	6.6874	6.6901	0.0235	0.087	-0.0276	0.0359	0.8324	0.1757	0.848	0.735482	false	0	0	0	0
ENSMUSG00000065305	SNORD31	snoRNA	6.6869	6.5706	6.6098	6.6621	6.6091	6.6642	6.6694	6.6712	6.6102	6.703	6.6216	6.7094	0.0556	0.0279	0.0328	0.0051	0.6523	0.8473	0.8723	0.984748	false	0	0	0	0
ENSMUSG00000085741	AL935150.6	lincRNA	6.8051	6.8416	6.8635	6.8628	6.8805	6.7314	6.8475	6.9747	6.8724	6.8298	6.8997	6.8611	0.0268	0.0615	0.0386	0.0733	0.8527	0.5284	0.8251	0.481127	false	0	0	0	0
ENSMUSG00000087189	AC136746.1	lincRNA	6.6101	6.6549	6.6367	6.6175	6.6944	6.596	6.6939	6.6304	6.6432	6.6004	6.6549	6.6365	-0.0033	0.0219	-0.0054	0.0198	0.9828	0.8376	0.9798	0.886056	false	0	0	0	0
ENSMUSG00000085062	AC147987.3	lincRNA	6.757	6.7008	6.7389	6.8194	6.6631	6.7921	6.7494	6.8798	6.7745	6.6125	6.7617	6.6652	-0.0525	0.069	-0.0784	0.0431	0.7284	0.5805	0.619	0.816039	false	0	0	0	0
ENSMUSG00000084845	AL670236.4	lincRNA	6.6773	6.6981	6.7609	6.676	6.7534	6.7556	6.9033	6.7456	6.6588	6.7644	6.7383	6.6245	-0.003	0.0571	-0.0192	0.0409	0.9899	0.6973	0.9507	0.840935	false	0	0	0	0
ENSMUSG00000086878	AC123795.1	lincRNA	6.7272	6.7618	6.7728	6.6364	6.807	6.7302	6.6866	6.7536	6.8357	6.756	6.6876	6.7641	-0.018	0.0047	0.0113	0.0341	0.9362	0.9834	0.9735	0.876307	false	0	0	0	0
ENSMUSG00000084877	AC107744.1	lincRNA	8.3492	8.6124	8.2384	8.3793	8.4333	8.472	8.2464	8.4933	8.5889	8.2634	8.4707	8.419	-0.0156	0.0429	-0.0438	0.0146	0.9738	0.9079	0.9405	0.981834	false	0	0	0	0
ENSMUSG00000087650	AC152824.1	lincRNA	6.7283	6.6585	6.7516	6.6907	6.7154	6.7095	6.7332	6.7865	6.7679	6.7627	6.8084	6.6837	0.0388	0.0498	0.0464	0.0573	0.6888	0.5398	0.6793	0.518001	false	0	0	0	0
ENSMUSG00000085406	AC151715.1	lincRNA	6.6632	6.809	6.6939	6.6262	6.7012	6.626	6.6785	6.6183	6.7344	6.6639	6.6754	6.6679	-0.053	-0.045	0.0179	0.0259	0.639	0.6865	0.9362	0.876688	false	0	0	0	0
ENSMUSG00000084820	AC164538.1	lincRNA	6.9788	6.9116	6.9872	6.9007	6.9658	6.7468	7.0036	6.8446	6.9169	7.0045	6.9687	6.8656	-0.013	-0.0376	0.0752	0.0506	0.9593	0.8365	0.698	0.802854	false	0	0	0	0
ENSMUSG00000086609	AC151841.1	lincRNA	6.6033	6.6088	6.6034	6.5837	6.6599	6.5513	6.644	6.6285	6.6094	6.625	6.6466	6.6569	0.0377	0.0221	0.0445	0.029	0.6264	0.8006	0.6167	0.765002	false	0	0	0	0
ENSMUSG00000084763	AC140398.1	lincRNA	6.6583	6.577	6.6952	6.6666	6.6775	6.6194	6.6191	6.6604	6.7116	6.6992	6.7054	6.6248	0.033	0.0202	0.0219	0.0092	0.8105	0.8869	0.9189	0.969819	false	0	0	0	0
ENSMUSG00000087483	AC122863.3	lincRNA	6.752	6.8041	6.7797	6.9227	6.7477	6.7205	6.8105	6.7926	6.8575	6.8373	6.8778	6.8289	0.0694	0.0416	0.051	0.0232	0.5431	0.7498	0.7639	0.907767	false	0	0	0	0
ENSMUSG00000087680	AC124444.1	lincRNA	6.8871	7.0004	7.1229	7.0463	7.379	7.2528	7.1669	7.2262	6.7525	7.5312	7.6679	7.4969	0.5619	0.0451	0.3392	-0.1775	0.0093	0.9063	0.1468	0.550675	false	0	0	1	0
ENSMUSG00000087475	AC103388.1	lincRNA	6.674	6.6388	6.6283	6.6136	6.6573	6.6257	6.6801	6.6363	6.6312	6.673	6.6817	6.6154	0.0097	0.0022	0.0245	0.017	0.9323	0.9852	0.8387	0.878667	false	0	0	0	0
ENSMUSG00000085945	AC127694.1	lincRNA	6.8575	6.7306	6.7635	6.7961	6.6852	6.7414	6.7226	6.668	6.6216	6.713	6.7426	6.7934	-0.0342	-0.1131	0.0088	-0.0702	0.8734	0.3765	0.9813	0.70396	false	0	0	0	0
ENSMUSG00000084975	AC111120.1	lincRNA	6.5399	6.5983	6.5965	6.5939	6.6059	6.5405	6.6247	6.5345	6.6273	6.493	6.6862	6.5899	0.0114	0.0172	0.0096	0.0154	0.9538	0.9149	0.9732	0.947884	false	0	0	0	0
ENSMUSG00000086325	AC119880.1	lincRNA	6.6672	6.6742	6.6171	6.5744	6.606	6.6005	6.5916	6.5757	6.6354	6.6	6.6158	6.6217	-0.0403	-0.0519	0.0189	0.0073	0.6056	0.4249	0.8918	0.964725	false	0	0	0	0
ENSMUSG00000085650	AC130210.2	lincRNA	6.963	6.9647	6.9143	6.9276	6.8943	6.9003	6.9419	6.9321	6.9943	6.8249	6.9313	6.9845	-0.0338	0.0088	0.0062	0.0487	0.8275	0.9625	0.9841	0.747456	false	0	0	0	0
ENSMUSG00000085554	AC114988.1	lincRNA	6.6233	6.7295	6.647	6.6569	6.6179	6.559	6.7029	6.6267	6.6515	6.6156	6.6585	6.6051	-0.0402	-0.0062	0.0151	0.0491	0.6931	0.9658	0.9372	0.634545	false	0	0	0	0
ENSMUSG00000086403	AC127355.1	lincRNA	6.5839	6.5293	6.6574	6.6079	6.6144	6.6046	6.576	6.5671	6.6271	6.5633	6.5777	6.4928	-0.0456	-8.34523033219625E-5	-0.0644	-0.0189	0.6523	0.9994	0.5352	0.907936	false	0	0	0	0
ENSMUSG00000085850	AC158296.1	lincRNA	6.6859	6.5524	6.613	6.6342	6.6378	6.6252	6.5334	6.5081	6.5665	6.568	6.6018	6.621	-0.0202	-0.0811	-0.0355	-0.0964	0.871	0.2446	0.7978	0.165136	false	0	0	0	0
ENSMUSG00000087438	AC148977.1	lincRNA	6.5566	6.5667	6.6329	6.5283	6.5291	6.5838	6.5451	6.5862	6.5731	6.5701	6.5654	6.6508	0.01	-0.0173	0.0483	0.0211	0.9403	0.874	0.6328	0.867518	false	0	0	0	0
ENSMUSG00000086532	AC155806.2	lincRNA	6.7013	6.7022	6.691	6.7388	6.8157	6.709	6.7242	6.7145	6.8126	6.7875	6.74	6.699	0.044	0.0523	-0.0123	-0.0041	0.6737	0.5643	0.9554	0.985321	false	0	0	0	0
ENSMUSG00000086469	AC162692.1	lincRNA	6.5737	6.5963	6.6025	6.5819	6.576	6.64	6.5823	6.6245	6.6968	6.6648	6.6559	6.6149	0.0544	0.0437	0.0459	0.0352	0.4432	0.5431	0.6228	0.709884	false	0	0	0	0
ENSMUSG00000085692	AC131980.1	lincRNA	6.6064	6.5322	6.6068	6.6168	6.6533	6.6923	6.6667	6.6651	6.6681	6.6988	6.6821	6.6223	0.0859	0.0848	0.0136	0.0125	0.1372	0.1337	0.9289	0.929939	false	0	0	0	0
ENSMUSG00000086784	AC157563.3	lincRNA	6.8744	7.0143	6.9546	6.8358	6.862	7.2919	7.3589	7.3726	7.6956	7.3129	7.2133	7.2538	0.3123	0.528	0.2634	0.4792	0.1316	0.0088	0.2723	0.0149961	false	0	1	0	1
ENSMUSG00000086277	AC120180.1	lincRNA	6.6194	6.4567	6.5776	6.5858	6.5713	6.621	6.5882	6.5931	6.5443	6.5855	6.5611	6.5785	0.0239	0.024	-0.0176	-0.0175	0.8794	0.8662	0.9406	0.934216	false	0	0	0	0
ENSMUSG00000084952	AC114655.1	lincRNA	6.6676	6.5597	6.6292	6.6324	6.562	6.6166	6.6101	6.5361	6.698	6.647	6.6229	6.6025	0.0052	-0.0041	0.0204	0.0111	0.9762	0.9792	0.9191	0.958724	false	0	0	0	0
ENSMUSG00000086264	AC124550.1	lincRNA	6.6353	6.8001	6.6639	6.8009	6.6765	6.6739	6.7605	6.7857	6.6102	6.7322	6.7356	6.6771	0.0152	0.019	-0.0021	0.0017	0.9437	0.9176	0.9947	0.996314	false	0	0	0	0
ENSMUSG00000086664	AC164373.1	lincRNA	6.5751	6.6724	6.6491	6.654	6.6378	6.6521	6.6279	6.7329	6.6918	6.6617	6.6594	6.6781	0.0341	0.052	0.0184	0.0362	0.7441	0.5282	0.9187	0.755538	false	0	0	0	0
ENSMUSG00000085086	AC166829.1	lincRNA	6.9691	6.9882	7.3067	6.8194	7.0079	7.3289	7.1655	7.132	6.9054	6.857	7.0023	6.947	-0.1526	-0.0204	-0.1166	0.0155	0.6188	0.9653	0.8014	0.981993	false	0	0	0	0
ENSMUSG00000087022	AC101777.1	lincRNA	6.6593	6.5822	6.5779	6.5938	6.6315	6.5917	6.6781	6.61	6.7492	6.6465	6.7355	6.5367	0.0331	0.0726	0.0339	0.0735	0.8635	0.5836	0.8954	0.642764	false	0	0	0	0
ENSMUSG00000085306	AC127433.1	lincRNA	6.5777	6.575	6.6522	6.6231	6.5937	6.5308	6.6527	6.6215	6.5543	6.5827	6.6391	6.5796	-0.0012	0.0079	0.0179	0.027	0.9946	0.9591	0.9282	0.853022	false	0	0	0	0
ENSMUSG00000087414	AC157362.1	lincRNA	6.5643	6.6077	6.6157	6.6582	6.6233	6.516	6.6357	6.5784	6.5619	6.6334	6.6161	6.5342	-0.0013	-0.0039	-0.0046	-0.0072	0.9939	0.9802	0.9863	0.974457	false	0	0	0	0
ENSMUSG00000085661	AC158928.1	lincRNA	6.6789	6.7319	6.7268	6.6009	6.6721	6.7876	6.7292	6.695	6.6796	6.6463	6.7287	6.6089	-0.0512	-0.0113	-0.0255	0.0144	0.6944	0.9488	0.9122	0.952459	false	0	0	0	0
ENSMUSG00000085930	AC142191.1	lincRNA	6.6402	6.6187	6.6275	6.6386	6.7232	6.6564	6.6429	6.6355	6.6914	6.6946	6.6083	6.6502	0.0222	0.0278	-0.0217	-0.0161	0.828	0.7499	0.8753	0.901791	false	0	0	0	0
ENSMUSG00000086476	AC164612.2	lincRNA	6.5499	6.5703	6.6168	6.6512	6.6471	6.633	6.6488	6.6459	6.6566	6.5876	6.5928	6.6113	0.0182	0.0714	-0.0465	0.0067	0.8602	0.2218	0.5956	0.968076	false	0	0	0	0
ENSMUSG00000086596	CT025531.2	lincRNA	6.5908	6.7023	6.619	6.5349	6.5913	6.6227	6.6012	6.6095	6.6476	6.5479	6.6057	6.611	-0.0492	-0.018	0.0052	0.0364	0.5941	0.8807	0.9815	0.756141	false	0	0	0	0
ENSMUSG00000086429	AC155722.1	lincRNA	6.7409	6.6745	6.6184	6.7002	6.7114	6.6824	6.7215	6.6693	6.6572	6.6169	6.7705	6.653	0.0022	0.0047	-0.0178	-0.0154	0.9904	0.9779	0.9375	0.943549	false	0	0	0	0
ENSMUSG00000087573	AC122015.1	lincRNA	6.6691	6.721	6.7436	6.7445	6.6651	6.7244	6.6686	6.5804	6.6824	6.7098	6.7464	6.6631	-0.0048	-0.0674	-0.0049	-0.0675	0.9777	0.4209	0.985	0.479074	false	0	0	0	0
ENSMUSG00000085703	AC153872.3	lincRNA	6.5929	6.6059	6.6247	6.6513	6.5223	6.616	6.6457	6.5871	6.6369	6.6446	6.5799	6.5469	-0.0174	0.0154	-0.006	0.0267	0.9088	0.9105	0.9808	0.858073	false	0	0	0	0
ENSMUSG00000086488	AC158662.1	lincRNA	6.6181	6.6411	6.6502	6.6329	6.6582	6.5843	6.5609	6.5995	6.6107	6.5606	6.5781	6.6851	-0.0285	-0.0461	-0.0172	-0.0348	0.7981	0.5853	0.9237	0.763735	false	0	0	0	0
ENSMUSG00000087466	CAAA01037531.1.36077.2	lincRNA	6.6202	6.5849	6.5693	6.5909	6.5953	6.6112	6.5793	6.606	6.5854	6.5732	6.493	6.5919	-0.0388	-0.0012	-0.0464	-0.0089	0.6653	0.9921	0.653	0.959757	false	0	0	0	0
ENSMUSG00000087423	AC163294.1	lincRNA	6.6721	6.6365	6.6115	6.6637	6.6088	6.6011	6.562	6.7596	6.6377	6.6368	6.6949	6.6261	0.0126	0.0131	0.028	0.0286	0.9411	0.9293	0.8818	0.854717	false	0	0	0	0
ENSMUSG00000086511	AC129024.1	lincRNA	6.597	6.6871	6.6015	6.592	6.6137	6.6106	6.552	6.6287	6.6705	6.5921	6.6389	6.6254	-0.0097	-0.0114	0.0134	0.0117	0.9575	0.9414	0.9572	0.959333	false	0	0	0	0
ENSMUSG00000087566	AC159313.3	lincRNA	7.5063	7.5212	7.387	7.4963	7.5936	7.4841	7.7963	7.7864	7.7438	7.6373	7.5202	7.7381	0.1604	0.304	0.1072	0.2509	0.1867	0.0083	0.5165	0.0249751	false	0	0	0	0
ENSMUSG00000087511	AC161812.1	lincRNA	6.7364	6.6787	6.6592	6.6531	6.547	6.6332	6.7496	6.7223	6.6477	6.7694	6.6672	6.642	0.0014	0.0151	0.0818	0.0954	0.9946	0.9292	0.5399	0.387578	false	0	0	0	0
ENSMUSG00000085849	AC113320.1	lincRNA	6.6299	6.6588	6.6515	6.5946	6.7058	6.6219	6.673	6.6268	6.602	6.6207	6.6414	6.5946	-0.0278	-0.0128	-0.0219	-0.0068	0.8034	0.9163	0.8927	0.972444	false	0	0	0	0
ENSMUSG00000087091	AC111135.1	lincRNA	6.6577	6.5729	6.5932	6.685	6.5523	6.6167	6.6472	6.5762	6.5803	6.5616	6.6223	6.6008	-0.013	-0.0067	-0.023	-0.0167	0.9399	0.9684	0.9139	0.935435	false	0	0	0	0
ENSMUSG00000086215	AC161198.5	lincRNA	6.6635	6.6646	6.586	6.5515	6.6226	6.6385	6.5869	6.6757	6.68	6.5778	6.5965	6.6437	-0.0321	0.0095	0.0018	0.0433	0.7853	0.9468	0.9943	0.711264	false	0	0	0	0
ENSMUSG00000086809	AC109202.1	lincRNA	6.6458	6.6901	6.6489	6.6497	6.6312	6.6702	6.715	6.5872	6.6222	6.6149	6.5424	6.5571	-0.0901	-0.0201	-0.0789	-0.0089	0.1958	0.8571	0.3343	0.963743	false	0	0	0	0
ENSMUSG00000087305	AC137558.1	lincRNA	6.5808	6.5913	6.5288	6.6421	6.5483	6.5572	6.5316	6.5839	6.7247	6.6788	6.6034	6.5998	0.0604	0.0465	0.0448	0.0309	0.6108	0.6999	0.804	0.855567	false	0	0	0	0
ENSMUSG00000084915	AC137513.1	lincRNA	6.6621	6.6816	6.6372	6.6571	6.6926	6.6903	6.6967	6.6578	6.678	6.6682	6.6998	6.7074	0.0315	0.0172	0.0118	-0.0025	0.6926	0.8479	0.9372	0.98895	false	0	0	0	0
ENSMUSG00000086990	AC119237.1	lincRNA	6.5518	6.5948	6.6259	6.5843	6.5626	6.6389	6.5964	6.6343	6.6279	6.6106	6.6335	6.6107	0.0274	0.0287	0.023	0.0243	0.8034	0.7718	0.8826	0.85023	false	0	0	0	0
ENSMUSG00000085964	AC118255.1	lincRNA	6.684	6.641	6.6895	6.6398	6.7336	6.7245	6.6633	6.6843	6.7108	6.6998	6.7472	6.7557	0.0627	0.0147	0.0349	-0.0132	0.442	0.9031	0.804	0.94138	false	0	0	0	0
ENSMUSG00000086062	AC122525.1	lincRNA	6.6497	6.688	6.7019	6.6134	6.7634	6.6387	6.7667	6.6806	6.6222	6.6968	6.6329	6.6913	-0.0062	0.01	0.0018	0.018	0.9739	0.9527	0.9947	0.930672	false	0	0	0	0
ENSMUSG00000084786	AC164565.1	lincRNA	11.9894	11.9722	11.6485	11.9515	11.5391	11.6219	11.6055	11.8088	11.6791	11.6464	11.8486	11.9283	-0.0623	-0.1722	0.1036	-0.0064	0.8754	0.4959	0.8205	0.992898	false	0	0	0	0
ENSMUSG00000086208	AC127285.1	lincRNA	6.5719	6.6109	6.6082	6.6168	6.6309	6.6277	6.577	6.622	6.6946	6.581	6.5833	6.6945	0.0226	0.0342	-0.0055	0.0061	0.8665	0.7517	0.9815	0.977403	false	0	0	0	0
ENSMUSG00000085013	AC138765.1	lincRNA	6.6498	6.5334	6.6358	6.7448	6.639	6.6082	6.5648	6.5763	6.535	6.721	6.6097	6.6571	0.0563	-0.0477	-0.0014	-0.1054	0.6374	0.6862	0.9959	0.266253	false	0	0	0	0
ENSMUSG00000087075	AC122190.1	lincRNA	6.6771	6.7105	6.6406	6.5947	6.6627	6.6147	6.7079	6.7091	6.7121	6.7156	6.7279	6.6916	0.0356	0.0336	0.0876	0.0856	0.7308	0.7328	0.2712	0.250442	false	0	0	0	0
ENSMUSG00000086210	AC127580.1	lincRNA	6.6651	6.7119	6.646	6.7121	6.6256	6.6283	6.657	6.7165	6.7088	6.6769	6.6554	6.6536	-0.0123	0.0197	0.0066	0.0387	0.9257	0.8515	0.974	0.706011	false	0	0	0	0
ENSMUSG00000086634	AC105173.1	lincRNA	6.6548	6.6492	6.6398	6.605	6.5632	6.6352	6.6442	6.6016	6.5895	6.598	6.5408	6.6251	-0.0599	-0.0361	-0.0132	0.0106	0.4071	0.6611	0.938	0.948352	false	0	0	0	0
ENSMUSG00000086023	AC122013.1	lincRNA	7.0712	6.8688	6.9171	7.2242	7.2489	7.0021	7.1202	6.9418	7.0499	7.2939	7.0981	7.1563	0.2304	0.0849	0.0244	-0.1211	0.1122	0.6626	0.9557	0.538556	false	0	0	0	0
ENSMUSG00000085795	AC115820.1	lincRNA	6.7181	6.6321	6.6194	6.6343	6.5396	6.6881	6.5607	6.5833	6.5731	6.6004	6.6629	6.6343	-0.024	-0.0841	0.0119	-0.0483	0.8629	0.3012	0.9594	0.687795	false	0	0	0	0
ENSMUSG00000087699	AC140326.1	lincRNA	6.6509	6.6221	6.5705	6.5304	6.5728	6.5563	6.5961	6.5892	6.6535	6.5722	6.5374	6.5828	-0.0504	-0.0015	0.011	0.0598	0.516	0.9904	0.951	0.432443	false	0	0	0	0
ENSMUSG00000084886	AC159318.2	lincRNA	6.6117	6.5835	6.6926	6.6162	6.5849	6.5527	6.6146	6.5278	6.6234	6.643	6.5901	6.5992	-0.0185	-0.0407	0.0262	0.004	0.8952	0.6803	0.8782	0.985563	false	0	0	0	0
ENSMUSG00000086805	AC163287.2	lincRNA	10.1249	10.0127	9.9137	10.2687	10.5044	10.5098	9.9363	10.0088	9.9343	9.9036	9.9414	10.0538	-0.0508	-0.0573	-0.4614	-0.4678	0.8479	0.8051	0.0039	0.00241041	false	-1	-1	0	0
ENSMUSG00000087687	AC170806.2	lincRNA	8.8006	8.775	8.4402	8.7643	8.5594	8.5605	8.4529	8.5488	8.7105	8.6282	8.7134	8.3162	-0.1194	-0.1012	-0.0755	-0.0573	0.7029	0.7452	0.8799	0.903966	false	0	0	0	0
ENSMUSG00000085793	AC110564.1	lincRNA	6.5066	6.5821	6.5803	6.4945	6.5753	6.5517	6.6592	6.6115	6.584	6.5312	6.5207	6.5855	-0.0106	0.0619	0.0053	0.0777	0.9387	0.3965	0.9799	0.283769	false	0	0	0	0
ENSMUSG00000086022	CT009765.1	lincRNA	6.6059	6.6417	6.6172	6.6503	6.6573	6.614	6.566	6.5985	6.649	6.6529	6.5373	6.6425	-0.0107	-0.0171	-0.0296	-0.036	0.9408	0.8852	0.847	0.7569	false	0	0	0	0
ENSMUSG00000087567	AC110382.1	lincRNA	6.5758	6.6264	6.6079	6.6927	6.5184	6.6411	6.6361	6.6041	6.6112	6.6593	6.634	6.5585	0.0139	0.0138	-1.14054721414902E-4	-2.66213320688102E-4	0.9333	0.9247	0.9995	0.998947	false	0	0	0	0
ENSMUSG00000086471	AC115727.1	lincRNA	6.6368	6.642	6.6605	6.6399	6.6635	6.5661	6.7001	6.6627	6.6878	6.6063	6.667	6.6485	-0.0058	0.0371	0.0174	0.0603	0.9672	0.6602	0.916	0.444602	false	0	0	0	0
ENSMUSG00000087019	AC142228.1	lincRNA	6.5794	6.6209	6.6226	6.5608	6.5978	6.5775	6.617	6.5348	6.5976	6.5961	6.5827	6.6266	-0.0058	-0.0245	0.0231	0.0044	0.9629	0.7738	0.86	0.978403	false	0	0	0	0
ENSMUSG00000086073	AC127334.1	lincRNA	6.6609	6.7396	6.739	6.6901	6.6413	6.6421	6.5992	6.8253	6.6996	6.6872	6.6109	6.7199	-0.0405	-0.0051	0.0149	0.0502	0.7983	0.9795	0.9594	0.758598	false	0	0	0	0
ENSMUSG00000085462	AC102860.1	lincRNA	6.6183	6.682	6.6096	6.7565	6.6121	6.666	6.7348	6.6473	6.6081	6.6666	6.7379	6.6618	0.0522	0.0267	0.0106	-0.0148	0.6512	0.8426	0.9663	0.94549	false	0	0	0	0
ENSMUSG00000084879	AC105966.1	lincRNA	6.5316	6.5789	6.6152	6.5694	6.5485	6.5787	6.5645	6.6422	6.6189	6.6593	6.6302	6.6169	0.0602	0.0333	0.0699	0.043	0.3793	0.6794	0.3334	0.620493	false	0	0	0	0
ENSMUSG00000085362	AC140312.2	lincRNA	6.5374	6.5355	6.5849	6.6101	6.6399	6.6056	6.6046	6.6112	6.651	6.5528	6.6686	6.6109	0.0582	0.0697	-0.0078	0.0037	0.5227	0.3815	0.9732	0.987175	false	0	0	0	0
ENSMUSG00000085144	AC122487.1	lincRNA	6.7057	6.7253	6.6594	6.7693	6.7446	6.7223	6.7326	6.7679	6.7105	6.7477	6.706	6.7569	0.0401	0.0402	-0.0085	-0.0084	0.6589	0.6304	0.9648	0.96421	false	0	0	0	0
ENSMUSG00000086639	CT485788.1	lincRNA	6.6028	6.6336	6.6194	6.5097	6.5832	6.6417	6.5889	6.5666	6.661	6.6818	6.5595	6.5718	-0.0142	-0.0131	0.0262	0.0273	0.9298	0.9271	0.8883	0.857852	false	0	0	0	0
ENSMUSG00000085136	AC087117.1	lincRNA	10.2654	10.7105	10.1791	10.222	10.1275	10.28	10.143	10.3062	10.3539	10.0575	10.345	10.2757	-0.1589	-0.1173	0.0163	0.0579	0.6471	0.7474	0.9852	0.923693	false	0	0	0	0
ENSMUSG00000086285	AC159277.1	lincRNA	6.6498	6.6887	6.5811	6.6998	6.705	6.7057	6.5939	6.6994	6.6934	6.6274	6.62	6.6497	-0.0075	0.0224	-0.0711	-0.0413	0.9614	0.8427	0.4306	0.708731	false	0	0	0	0
ENSMUSG00000086281	AC122821.1	lincRNA	6.62	6.581	6.7577	6.7064	6.6928	6.6491	6.6933	6.673	6.6963	6.7551	6.6762	6.6839	0.0521	0.0346	0.0223	0.0048	0.7451	0.8383	0.9382	0.98895	false	0	0	0	0
ENSMUSG00000087655	AC154507.1	lincRNA	6.6795	6.7769	6.7163	6.687	6.7623	6.7439	6.6623	6.5981	6.6052	6.6258	6.7657	6.8007	0.0065	-0.1024	-3.3744693399651E-4	-0.1092	0.9762	0.3144	0.9991	0.309522	false	0	0	0	0
ENSMUSG00000085613	AC167222.2	lincRNA	6.6301	6.6792	6.5785	6.626	6.6678	6.649	6.5943	6.6053	6.5868	6.5677	6.6134	6.6164	-0.0301	-0.0338	-0.0485	-0.0522	0.7891	0.736	0.6771	0.601305	false	0	0	0	0
ENSMUSG00000084812	AC167222.1	lincRNA	6.9537	6.7939	6.9758	7.0014	7.0357	7.051	7.0557	7.0761	6.8358	6.9371	6.9963	6.988	0.066	0.0814	-0.0555	-0.0401	0.7048	0.5827	0.8302	0.864283	false	0	0	0	0
ENSMUSG00000086635	AC153506.1	lincRNA	6.6442	6.6046	6.6345	6.6632	6.6321	6.636	6.6503	6.7282	6.7741	6.6147	6.6596	6.656	0.0156	0.0897	-3.29834127550832E-4	0.0738	0.8979	0.1474	0.9983	0.290051	false	0	0	0	0
ENSMUSG00000086419	AC124585.1	lincRNA	6.6124	6.671	6.6221	6.657	6.6418	6.6622	6.7296	6.6368	6.6029	6.6862	6.6023	6.6861	0.0231	0.0212	0.0046	0.0027	0.8823	0.8823	0.9877	0.992654	false	0	0	0	0
ENSMUSG00000087686	AC130216.1	lincRNA	6.6933	6.6339	6.6597	6.6666	6.6122	6.619	6.6592	6.6964	6.6149	6.5962	6.6492	6.6042	-0.0458	-0.0055	-0.0161	0.0242	0.6116	0.9683	0.927	0.850689	false	0	0	0	0
ENSMUSG00000087651	AC125276.1	lincRNA	7.9015	7.8655	8.1817	7.991	7.8711	7.9052	7.3851	7.4152	7.3801	7.5988	7.7095	7.8204	-0.2733	-0.5894	-0.2129	-0.529	0.0458	2.6971086427119E-4	0.1624	6.19620208032717E-4	false	0	-1	0	-1
ENSMUSG00000086811	AC129018.1	lincRNA	6.6045	6.5726	6.5777	6.6436	6.5991	6.6646	6.5261	6.5706	6.6249	6.6009	6.5947	6.6247	0.0218	-0.0111	-0.029	-0.0619	0.8436	0.9236	0.8337	0.422216	false	0	0	0	0
ENSMUSG00000086086	AC162384.1	lincRNA	6.5944	6.6176	6.5905	6.6712	6.5761	6.6585	6.6443	6.6325	6.5559	6.6541	6.5816	6.6357	0.023	0.01	-0.0114	-0.0244	0.8526	0.9385	0.9566	0.856745	false	0	0	0	0
ENSMUSG00000085266	AC154824.1	lincRNA	6.6622	6.5873	6.6216	6.6084	6.6715	6.5936	6.5397	6.53	6.7007	6.6521	6.6475	6.6169	0.0151	-0.0335	0.0143	-0.0343	0.9375	0.8162	0.9592	0.845148	false	0	0	0	0
ENSMUSG00000087095	AC098733.1	lincRNA	6.6761	6.7103	6.6462	6.6489	6.6361	6.6637	6.6127	6.7253	6.7037	6.6416	6.6825	6.6586	-0.0166	0.003	0.0113	0.031	0.8877	0.9814	0.9502	0.77154	false	0	0	0	0
ENSMUSG00000086091	AC134869.2	lincRNA	10.1324	10.7772	10.6136	10.2041	10.8841	10.7528	10.3844	10.6305	10.7796	10.62	10.9571	10.3037	0.1192	0.0905	0.0133	-0.0154	0.8714	0.8978	0.9924	0.991049	false	0	0	0	0
ENSMUSG00000085200	AC112962.1	lincRNA	6.6262	6.6047	6.5769	6.5933	6.5897	6.5391	6.788	6.6219	6.5599	6.5816	6.6205	6.5673	-0.0128	0.054	0.0158	0.0826	0.9546	0.6968	0.9592	0.548888	false	0	0	0	0
ENSMUSG00000084957	AC117612.1	lincRNA	6.5279	6.5479	6.5621	6.6324	6.5814	6.6032	6.5762	6.6096	6.5787	6.5529	6.551	6.5799	0.0153	0.0422	-0.0443	-0.0175	0.862	0.4499	0.5179	0.853005	false	0	0	0	0
ENSMUSG00000087370	AC133159.1	lincRNA	6.6512	6.5805	6.6715	6.6408	6.6087	6.6075	6.6672	6.661	6.7183	6.6537	6.6633	6.6281	0.014	0.0477	0.0294	0.0632	0.9077	0.5112	0.8215	0.383937	false	0	0	0	0
ENSMUSG00000086693	AC133496.1	lincRNA	6.5879	6.5782	6.576	6.6385	6.5307	6.5302	6.6344	6.6072	6.557	6.6267	6.6143	6.546	0.0149	0.0188	0.0291	0.033	0.9309	0.8978	0.8804	0.832037	false	0	0	0	0
ENSMUSG00000087310	AC123834.2	lincRNA	6.6672	6.5507	6.5583	6.5365	6.5132	6.5353	6.4899	6.5337	6.59	6.5228	6.5898	6.5083	-0.0518	-0.0542	0.0119	0.0095	0.6057	0.5484	0.958	0.964421	false	0	0	0	0
ENSMUSG00000086566	AC134826.1	lincRNA	6.5441	6.6737	6.5385	6.4563	6.4958	6.5646	6.4425	6.5821	6.5609	6.4957	6.4989	6.5268	-0.0783	-0.0569	0.0016	0.0229	0.5228	0.6585	0.9959	0.921497	false	0	0	0	0
ENSMUSG00000086938	AC122861.4	lincRNA	6.6307	6.6353	6.6678	6.5911	6.6554	6.6828	6.6747	6.6347	6.7558	6.7436	6.6806	6.6745	0.055	0.0438	0.0565	0.0453	0.5198	0.6102	0.5806	0.658788	false	0	0	0	0
ENSMUSG00000085615	AC164315.1	lincRNA	6.6092	6.6715	6.6808	6.746	6.7088	6.6401	6.7378	6.8513	6.6963	6.6966	6.6755	6.6845	0.0317	0.108	-0.0128	0.0635	0.8114	0.1702	0.9579	0.561695	false	0	0	0	0
ENSMUSG00000087212	AC112142.1	lincRNA	6.6118	6.5922	6.5619	6.6261	6.581	6.5737	6.6865	6.6052	6.5777	6.6407	6.5714	6.6557	0.034	0.0345	0.029	0.0295	0.8012	0.7781	0.879	0.852021	false	0	0	0	0
ENSMUSG00000086374	AC114585.1	lincRNA	6.6809	6.7303	6.7082	6.7726	6.7095	6.762	6.7651	6.747	6.7171	6.7126	6.7078	6.7269	0.0093	0.0366	-0.0323	-0.005	0.9347	0.5874	0.7496	0.9751	false	0	0	0	0
ENSMUSG00000085092	AC134575.2	lincRNA	6.5598	6.511	6.6196	6.6297	6.6349	6.6493	6.633	6.7023	6.6376	6.6313	6.5461	6.6586	0.0485	0.0941	-0.026	0.0197	0.6056	0.1728	0.8714	0.895188	false	0	0	0	0
ENSMUSG00000085500	AC154627.1	lincRNA	6.5982	6.6301	6.6022	6.6029	6.6348	6.6513	6.7166	6.5945	6.6636	6.5971	6.6216	6.5765	-0.0117	0.0481	-0.0313	0.0286	0.9475	0.6625	0.8702	0.859653	false	0	0	0	0
ENSMUSG00000085825	AC163280.1	lincRNA	6.5952	6.6221	6.6667	6.5827	6.5771	6.6237	6.5978	6.5933	6.5878	6.5665	6.5808	6.6135	-0.041	-0.035	-0.0075	-0.0015	0.5551	0.6064	0.9625	0.993028	false	0	0	0	0
ENSMUSG00000086351	AC121599.2	lincRNA	6.7627	6.5958	6.7718	6.6552	6.8163	6.7413	6.755	6.6551	6.8782	6.7162	6.6689	6.7659	0.0069	0.0526	-0.0206	0.0251	0.9794	0.7568	0.951	0.929419	false	0	0	0	0
ENSMUSG00000085040	AC133967.1	lincRNA	6.5651	6.6523	6.5699	6.5868	6.5887	6.5463	6.5387	6.551	6.5795	6.5456	6.5912	6.5733	-0.0258	-0.0394	-0.0039	-0.0175	0.7768	0.5811	0.9845	0.882909	false	0	0	0	0
ENSMUSG00000086651	AC130214.1	lincRNA	6.554	6.6773	6.5667	6.6815	6.5962	6.5511	6.6464	6.5351	6.6014	6.6139	6.6502	6.6054	0.0238	-0.005	0.0136	-0.0153	0.8885	0.9779	0.9598	0.948412	false	0	0	0	0
ENSMUSG00000086616	AC123977.1	lincRNA	6.6448	6.6951	6.654	6.6528	6.6232	6.6347	6.642	6.6329	6.7511	6.5877	6.7152	6.6367	-0.0181	0.0107	0.0096	0.0384	0.9015	0.9399	0.9663	0.764924	false	0	0	0	0
ENSMUSG00000085365	AC108434.1	lincRNA	8.0438	8.1643	8.0935	7.9936	8.2797	8.3393	8.1155	8.3784	8.2812	8.0863	8.2976	8.2461	0.1095	0.1578	0.0058	0.0541	0.6419	0.4067	0.9919	0.876374	false	0	0	0	0
ENSMUSG00000085520	AC161167.1	lincRNA	6.6141	6.6192	6.6632	6.6418	6.7141	6.6947	6.613	6.6097	6.6261	6.6311	6.7489	6.6414	0.0416	-0.0159	-0.0098	-0.0673	0.7061	0.9043	0.9655	0.488703	false	0	0	0	0
ENSMUSG00000087274	AC130654.2	lincRNA	6.7697	6.6952	6.6845	6.8239	6.9143	6.7965	6.7895	6.8198	6.9109	6.8797	6.7966	6.8546	0.1272	0.1236	-0.0012	-0.0048	0.1348	0.1388	0.9965	0.98478	false	0	0	0	0
ENSMUSG00000054612	Mgmt	protein_coding	7.2586	7.2576	7.2239	7.2775	7.4966	7.5269	7.3181	7.3536	7.5913	6.9904	7.0732	7.4644	-0.0707	0.1743	-0.2577	-0.0127	0.8496	0.4775	0.3005	0.984342	false	0	0	0	0
ENSMUSG00000069825	Spata22	protein_coding	6.6366	6.7173	6.8422	6.6916	6.6746	6.7663	6.6795	6.6026	6.645	6.6963	6.6718	6.6871	-0.0469	-0.0896	-0.0258	-0.0685	0.7178	0.3427	0.9072	0.572766	false	0	0	0	0
ENSMUSG00000031004	Mki67	protein_coding	6.7748	6.7436	6.6088	6.7299	6.6979	6.6995	6.6629	6.6247	6.6332	6.6205	6.6923	6.6099	-0.0682	-0.0688	-0.0682	-0.0689	0.5664	0.5307	0.6413	0.597405	false	0	0	0	0
ENSMUSG00000028884	Rpa2	protein_coding	8.3628	8.3711	8.3515	7.9821	8.268	8.6487	8.2407	8.571	8.5041	8.0516	8.38	8.103	-0.1836	0.0768	-0.1214	0.139	0.6011	0.8593	0.8309	0.752187	false	0	0	0	0
ENSMUSG00000064289	Tank	protein_coding	6.7249	6.8026	6.7355	6.7383	6.7298	6.7236	6.6901	6.6775	6.6668	6.6928	6.6099	6.6889	-0.0905	-0.0762	-0.0667	-0.0524	0.1279	0.205	0.3635	0.49755	false	0	0	0	0
ENSMUSG00000020774	Aspa	protein_coding	6.7651	6.6074	6.6942	6.7452	6.6509	6.8132	6.7696	6.7049	6.6432	6.705	6.7638	6.5842	-0.0046	0.017	-0.0521	-0.0305	0.9846	0.9317	0.8198	0.894794	false	0	0	0	0
ENSMUSG00000037752	Xkr8	protein_coding	6.7583	6.9126	6.9056	6.764	6.9323	6.8577	6.9305	6.9597	6.8365	6.8729	6.9517	6.8589	0.0357	0.05	0.0432	0.0576	0.8544	0.7529	0.8634	0.754927	false	0	0	0	0
ENSMUSG00000043029	Trpv3	protein_coding	6.5499	6.6374	6.5137	6.633	6.5233	6.6327	6.519	6.6108	6.554	6.5535	6.5909	6.5715	0.005	-0.0058	-0.0243	-0.0351	0.9762	0.9689	0.8894	0.782327	false	0	0	0	0
ENSMUSG00000029730	Mcm7	protein_coding	10.3321	10.2409	10.0633	10.2979	10.0408	10.2085	10.3439	10.3395	10.4565	10.3073	10.1652	10.1982	0.0115	0.1679	0.0412	0.1975	0.9794	0.4486	0.9383	0.393714	false	0	0	0	0
ENSMUSG00000041836	Ptpre	protein_coding	6.6268	6.5861	6.5972	6.5829	6.6394	6.7103	6.6758	6.6176	6.6013	6.6128	6.705	6.6035	0.037	0.0282	-0.0038	-0.0127	0.7326	0.7995	0.9877	0.946417	false	0	0	0	0
ENSMUSG00000050866	Clrn3	protein_coding	6.6384	6.5984	6.6522	6.6467	6.5609	6.6285	6.7139	6.7012	6.6142	6.7235	6.5444	6.5989	-0.0074	0.0468	0.0102	0.0644	0.9707	0.7051	0.9705	0.619116	false	0	0	0	0
ENSMUSG00000026970	Rbms1	protein_coding	8.8991	8.2158	8.3686	8.5633	8.1564	8.1901	8.2384	8.2736	8.2471	8.4069	8.3301	8.6932	-0.0178	-0.2414	0.1735	-0.0502	0.9794	0.4915	0.758	0.94914	false	0	0	0	0
ENSMUSG00000048377	Foxi2	protein_coding	6.7332	6.7093	6.6946	6.6574	6.7085	6.6081	6.7108	6.6478	6.6849	6.6452	6.6605	6.6513	-0.0601	-0.0312	-0.0057	0.0232	0.3803	0.7061	0.9757	0.836865	false	0	0	0	0
ENSMUSG00000073803	4930544L04Rik	protein_coding	6.6339	6.6635	6.6995	6.6312	6.7066	6.6968	6.5421	6.666	6.7113	6.6607	6.7544	6.6786	0.0323	-0.0258	0.0197	-0.0384	0.8173	0.8491	0.9282	0.79383	false	0	0	0	0
ENSMUSG00000005952	Trpv1	protein_coding	6.6279	6.5975	6.6211	6.5776	6.6168	6.6576	6.5093	6.569	6.6192	6.5663	6.5775	6.6122	-0.0302	-0.0497	-0.032	-0.0515	0.7886	0.5631	0.8337	0.607842	false	0	0	0	0
ENSMUSG00000019494	Cops6	protein_coding	11.0153	11.1578	11.3791	11.3405	11.1787	11.4004	11.1772	11.2553	11.1984	11.493	11.3693	11.5452	0.2851	0.0262	0.1626	-0.0963	0.1077	0.9371	0.5134	0.746394	false	0	0	0	0
ENSMUSG00000005951	Shpk	protein_coding	6.6287	6.5844	6.6715	6.6583	6.6893	6.6067	6.6928	6.5752	6.6036	6.5448	6.5917	6.6691	-0.0263	-0.0043	-0.0495	-0.0276	0.8492	0.9785	0.7243	0.855567	false	0	0	0	0
ENSMUSG00000037007	Zfp113	protein_coding	6.66	6.7094	6.6474	6.6903	6.6503	6.605	6.5755	6.5417	6.6075	6.6096	6.5833	6.659	-0.055	-0.0973	-0.0312	-0.0736	0.5364	0.1585	0.8404	0.36755	false	0	0	0	0
ENSMUSG00000028886	Eya3	protein_coding	6.6687	6.6414	6.7761	6.7614	6.7342	6.7207	6.7443	6.6737	6.7922	6.7344	6.7321	6.7787	0.053	0.0413	0.0096	-0.002	0.6825	0.7542	0.9732	0.994839	false	0	0	0	0
ENSMUSG00000005949	Ctns	protein_coding	6.6778	6.6911	6.5946	6.6554	6.7913	6.7188	6.7536	6.8002	6.7386	6.5524	6.8253	6.62	0.0114	0.1096	-0.0559	0.0423	0.967	0.4285	0.8362	0.859653	false	0	0	0	0
ENSMUSG00000056529	Ptafr	protein_coding	6.7851	7.0048	6.8706	6.696	6.8272	6.8848	6.8144	6.9237	6.8006	6.8376	6.7784	6.8764	-0.0561	-0.0406	0.0281	0.0436	0.7605	0.83	0.9282	0.848314	false	0	0	0	0
ENSMUSG00000026971	Itgb6	protein_coding	6.5615	6.721	6.6329	6.6242	6.5797	6.6866	6.5647	6.6362	6.6651	6.5836	6.6577	6.6163	-0.0193	-0.0164	-0.011	-0.0082	0.9109	0.9163	0.9667	0.974919	false	0	0	0	0
ENSMUSG00000037017	Zscan21	protein_coding	7.6961	7.7178	7.5782	7.4583	7.5903	7.5332	7.6119	7.6637	7.5908	7.4496	7.6643	7.4871	-0.1303	-0.0419	0.0065	0.0949	0.3261	0.8254	0.9877	0.566645	false	0	0	0	0
ENSMUSG00000058325	Dock1	protein_coding	7.079	7.116	7.0349	7.1097	6.974	6.8773	7.3015	7.1892	7.0978	7.0673	6.9983	7.1549	-0.0031	0.1195	0.0865	0.2091	0.9909	0.3689	0.6639	0.0750926	false	0	0	0	0
ENSMUSG00000040158	Tax1bp3	protein_coding	9.7593	9.4216	9.7521	9.6646	9.4724	9.3038	8.8911	9.0819	8.9948	9.4563	9.622	9.4121	-0.1476	-0.6551	0.0165	-0.491	0.5895	0.0019	0.9799	0.0127043	false	0	-1	0	-1
ENSMUSG00000030994	D7Ertd443e	protein_coding	6.6212	6.5643	6.5636	6.5923	6.5828	6.5216	6.568	6.4773	6.611	6.5831	6.5445	6.5301	-0.0305	-0.0309	-0.0131	-0.0135	0.7813	0.7614	0.9463	0.939553	false	0	0	0	0
ENSMUSG00000047260	Tmem93	protein_coding	10.2041	10.2109	10.309	10.2581	10.3515	10.3172	10.157	10.359	10.2925	10.09	10.4835	10.143	-0.0025	0.0282	-0.0701	-0.0394	0.9946	0.9258	0.8503	0.920721	false	0	0	0	0
ENSMUSG00000050066	A130023I24Rik	protein_coding	6.6239	6.5653	6.5157	6.519	6.5587	6.5768	6.6146	6.5579	6.6136	6.5775	6.5093	6.5747	-0.0144	0.0271	0.0024	0.0439	0.9134	0.7891	0.9918	0.664746	false	0	0	0	0
ENSMUSG00000029729	Zkscan1	protein_coding	6.577	6.6578	6.659	6.5735	6.5951	6.6128	6.6116	6.6117	6.6143	6.6439	6.7105	6.6214	0.0274	-0.0187	0.0648	0.0187	0.8126	0.8739	0.4891	0.901146	false	0	0	0	0
ENSMUSG00000054580	Pla2r1	protein_coding	6.5218	6.5891	6.5347	6.5222	6.5779	6.5798	6.5543	6.555	6.5378	6.5712	6.5761	6.5558	0.0191	4.9553695087301E-4	0.0077	-0.0109	0.8772	0.9974	0.9705	0.950786	false	0	0	0	0
ENSMUSG00000057948	Unc13d	protein_coding	6.6576	6.5386	6.6627	6.71	6.6351	6.6532	6.5886	6.6372	6.7514	6.7823	6.6412	6.7246	0.0964	0.0394	0.0499	-0.0071	0.3624	0.7782	0.7895	0.979349	false	0	0	0	0
ENSMUSG00000054555	Adam12	protein_coding	6.5992	6.6014	6.6151	6.5968	6.5496	6.6849	6.6262	6.6074	6.696	6.6133	6.5825	6.5066	-0.0378	0.038	-0.043	0.0328	0.7636	0.7449	0.7901	0.826768	false	0	0	0	0
ENSMUSG00000020770	Unk	protein_coding	7.7586	7.8276	7.7727	7.5487	7.7654	7.4747	7.7207	7.6964	7.5469	7.6815	7.465	7.682	-0.1768	-0.1316	0.0132	0.0584	0.26	0.4252	0.977	0.831507	false	0	0	0	0
ENSMUSG00000054405	Dnajc8	protein_coding	8.6415	8.6468	8.686	8.5975	8.1736	8.5338	8.3404	8.354	8.1782	8.2841	8.5094	8.6887	-0.164	-0.3672	0.0591	-0.1441	0.6052	0.1063	0.924	0.695434	false	0	0	0	0
ENSMUSG00000027312	Atrn	protein_coding	6.7364	6.7454	6.7282	6.5894	6.6415	6.6639	6.6736	6.6909	6.6717	6.7243	6.7243	6.65	-0.0371	-0.0579	0.0679	0.0472	0.6178	0.3245	0.2909	0.514217	false	0	0	0	0
ENSMUSG00000016559	H3f3b	protein_coding	12.132	11.9991	12.2966	11.9323	11.915	12.1007	12.2076	12.3229	12.4294	12.1244	12.132	12.0291	-0.0474	0.1774	0.1125	0.3373	0.8736	0.2983	0.6766	0.0279946	false	0	1	0	0
ENSMUSG00000005950	P2rx5	protein_coding	6.6975	6.7591	6.8018	6.763	6.8361	6.8139	6.8457	6.8259	6.8074	6.9344	7.034	6.8825	0.1974	0.0735	0.1459	0.022	0.0269	0.4965	0.1339	0.919088	false	0	0	0	0
ENSMUSG00000020766	Galk1	protein_coding	9.9097	9.9373	9.9455	10.1982	9.9556	9.9811	10.0152	9.6212	9.8659	10.4551	10.1915	10.2789	0.3777	-0.0967	0.2635	-0.2109	0.0248	0.6773	0.1568	0.261674	false	0	0	1	0
ENSMUSG00000050107	Gsg2	protein_coding	8.7832	8.8103	8.8666	8.6129	8.8047	8.5228	8.7599	8.6677	8.4735	8.9923	8.6562	8.6826	-0.043	-0.1863	0.1302	-0.0131	0.9088	0.3727	0.6835	0.981993	false	0	0	0	0
ENSMUSG00000053111	Fank1	protein_coding	6.5839	6.5652	6.5741	6.5611	6.5715	6.5757	6.5756	6.5033	6.5258	6.6018	6.5886	6.5396	0.0023	-0.0395	0.0072	-0.0345	0.9846	0.5423	0.9635	0.675985	false	0	0	0	0
ENSMUSG00000054428	Atpif1	protein_coding	13.2686	13.5368	13.2307	13.3471	13.6193	13.437	13.4189	13.5045	13.6058	13.3159	13.4675	13.5584	0.1019	0.1643	-0.0205	0.0419	0.7907	0.5763	0.9784	0.945936	false	0	0	0	0
ENSMUSG00000037053	Azgp1	protein_coding	6.6818	6.6857	6.6781	6.7497	6.8163	6.7438	6.7276	6.6995	6.7168	6.6235	6.767	6.6772	0.0073	0.0327	-0.0807	-0.0553	0.9634	0.7604	0.3728	0.592816	false	0	0	0	0
ENSMUSG00000027309	4930402H24Rik	protein_coding	6.9065	6.9884	6.8162	6.7613	6.8715	6.8022	6.8266	6.8451	6.9103	6.9565	6.8574	7.0377	0.0468	-0.0431	0.1389	0.049	0.8214	0.8247	0.355	0.831046	false	0	0	0	0
ENSMUSG00000028893	Sesn2	protein_coding	7.5965	7.4867	7.3773	7.706	7.4463	7.5171	7.1224	7.1217	7.0731	7.3494	7.2017	7.2968	-0.2042	-0.3811	-0.2738	-0.4508	0.4267	0.0668	0.2787	0.0287569	false	0	-1	0	-1
ENSMUSG00000074796	Slc4a11	protein_coding	6.6692	6.6766	6.5971	6.7222	6.639	6.7233	6.674	6.7001	6.7178	6.7083	6.6427	6.7498	0.0526	0.0497	0.0054	0.0025	0.534	0.536	0.9797	0.991232	false	0	0	0	0
ENSMUSG00000026980	Ly75	protein_coding	6.5771	6.7196	6.709	6.7094	6.6377	6.6619	6.6682	6.6943	6.6077	6.6867	6.6307	6.6382	-0.0167	-0.0118	-0.0178	-0.0129	0.9298	0.9472	0.9451	0.959543	false	0	0	0	0
ENSMUSG00000074797	Itpa	protein_coding	6.6151	6.5588	6.6516	6.573	6.6585	6.5825	6.6146	6.5752	6.5695	6.7434	6.6927	6.5849	0.0651	-0.0221	0.069	-0.0182	0.5026	0.8666	0.5355	0.922505	false	0	0	0	0
ENSMUSG00000030986	Dhx32	protein_coding	8.9319	9.0034	9.0533	8.7687	8.8414	9.0748	9.217	9.1187	9.268	9.286	9.1337	9.2924	0.2411	0.205	0.3424	0.3062	0.3583	0.4352	0.1763	0.212561	false	0	0	0	0
ENSMUSG00000066042	Med18	protein_coding	6.7745	6.79	6.9278	6.6983	6.716	6.7483	6.7277	6.6299	6.705	6.6202	6.6809	6.6501	-0.1804	-0.1432	-0.0705	-0.0334	0.0484	0.1185	0.6413	0.854754	false	0	0	0	0
ENSMUSG00000060703	Cd302	protein_coding	6.478	6.6222	6.582	6.5981	6.6802	6.6497	6.6155	6.6633	6.5477	6.5168	6.6509	6.5476	0.0111	0.0481	-0.0709	-0.0338	0.955	0.692	0.6066	0.841808	false	0	0	0	0
ENSMUSG00000029727	Cyp3a13	protein_coding	6.609	6.6353	6.6388	6.6346	6.6316	6.6722	6.6666	6.7039	6.7227	6.6932	6.6487	6.5704	0.0097	0.07	-0.0087	0.0516	0.9403	0.2774	0.9624	0.532154	false	0	0	0	0
ENSMUSG00000030983	Bccip	protein_coding	10.6598	10.6801	10.5914	10.3407	10.451	10.4823	10.4866	10.6008	10.4087	10.4983	10.5575	10.5278	-0.1159	-0.145	0.1032	0.0741	0.3236	0.1673	0.4625	0.633605	false	0	0	0	0
ENSMUSG00000020758	Itgb4	protein_coding	7.0035	6.9053	7.1144	6.8756	7.0429	7.0826	7.3951	7.3615	7.3792	7.3004	7.2527	7.2457	0.2585	0.3709	0.2659	0.3783	0.0256	0.0022	0.0268	0.00203112	false	0	1	0	1
ENSMUSG00000005947	Itgae	protein_coding	7.347	7.4179	7.3023	7.3378	7.6203	7.5352	7.6066	7.6593	7.7435	7.7789	7.934	7.7972	0.481	0.3141	0.3389	0.172	0.0023	0.0278	0.0261	0.309519	false	1	0	1	0
ENSMUSG00000066684	Pilrb1	protein_coding	6.5145	6.5642	6.4802	6.5313	6.4834	6.4831	6.6283	6.5034	6.5079	6.5513	6.5116	6.5288	0.0109	0.0269	0.0313	0.0473	0.9421	0.8071	0.8445	0.660176	false	0	0	0	0
ENSMUSG00000026977	March7	protein_coding	7.1942	6.9897	7.152	6.9908	6.9294	6.9265	6.9492	6.9715	6.8712	6.8548	6.9641	7.0321	-0.1616	-0.1814	0.0014	-0.0183	0.3312	0.2366	0.997	0.965935	false	0	0	0	0
ENSMUSG00000068290	Ddrgk1	protein_coding	9.6441	9.7225	9.9036	9.6679	9.618	9.9116	9.8497	9.9696	9.9289	9.9749	9.9	10.2029	0.2692	0.1594	0.2935	0.1836	0.201	0.5095	0.1903	0.482573	false	0	0	0	0
ENSMUSG00000020783	1200014J11Rik	protein_coding	9.1802	9.1713	9.645	9.4902	9.5514	9.4539	9.344	9.4096	9.5258	9.5377	9.4328	9.4391	0.1377	0.0943	-0.0286	-0.072	0.6384	0.7649	0.9635	0.863464	false	0	0	0	0
ENSMUSG00000020755	Sap30bp	protein_coding	7.252	7.2403	7.2625	7.1308	7.3278	7.2927	7.2138	7.2428	7.2259	7.2589	7.3975	7.1526	0.0181	-0.0241	0.0192	-0.023	0.9473	0.9165	0.96	0.944745	false	0	0	0	0
ENSMUSG00000075420	1110017F19Rik	protein_coding	6.6901	6.6359	6.7739	6.7575	6.7583	6.6983	6.7702	6.6751	6.642	6.742	6.829	6.8001	0.0904	-0.0042	0.0523	-0.0423	0.2984	0.9796	0.7025	0.752772	false	0	0	0	0
ENSMUSG00000037703	Prosapip1	protein_coding	7.4719	7.6225	7.383	7.3588	7.5682	7.4636	7.6701	7.5696	7.5842	7.4563	7.4559	7.342	-0.0744	0.1155	-0.0455	0.1444	0.6835	0.4188	0.8781	0.312841	false	0	0	0	0
ENSMUSG00000030979	Uros	protein_coding	7.1396	7.2083	7.0816	6.9528	7.2071	7.2553	7.2816	7.3258	7.413	7.3817	7.3087	7.3222	0.1944	0.197	0.1991	0.2017	0.1641	0.1449	0.1877	0.148213	false	0	0	0	0
ENSMUSG00000079043	Fastkd5	protein_coding	10.33	10.33	10.0906	10.084	10.3268	10.2859	9.8045	10.1016	9.9992	9.8229	10.0113	9.7174	-0.3997	-0.2817	-0.3817	-0.2638	0.0318	0.1343	0.0501	0.185569	false	-1	0	-1	0
ENSMUSG00000048442	2210020M01Rik	protein_coding	6.5649	6.6155	6.5922	6.6242	6.6296	6.581	6.6663	6.6038	6.661	6.5374	6.594	6.5558	-0.0284	0.0529	-0.0492	0.0321	0.7363	0.3935	0.5395	0.722577	false	0	0	0	0
ENSMUSG00000027300	Ubox5	protein_coding	7.3357	7.3817	7.3363	7.5561	7.4253	7.3564	7.4371	7.4502	7.6518	7.3191	7.5131	7.3819	0.0535	0.1618	-0.0412	0.0671	0.7888	0.1925	0.8888	0.743706	false	0	0	0	0
ENSMUSG00000037727	Avp	protein_coding	6.5666	6.6571	6.6488	6.5858	6.6917	6.6188	6.5629	6.5721	6.6434	6.5595	6.7018	6.6496	0.0128	-0.0313	0.0049	-0.0393	0.9477	0.8291	0.9877	0.813937	false	0	0	0	0
ENSMUSG00000066043	Phactr4	protein_coding	9.3308	9.2365	9.5009	9.4194	9.2595	9.4273	9.6136	9.4527	9.4363	9.5478	9.5469	9.4996	0.1754	0.1448	0.1627	0.1321	0.2363	0.3393	0.3398	0.451146	false	0	0	0	0
ENSMUSG00000027301	Oxt	protein_coding	6.7298	6.6472	6.6124	6.6257	6.6336	6.6648	6.7195	6.7206	6.7391	6.8398	6.6536	6.6401	0.0481	0.0633	0.0698	0.085	0.7766	0.6541	0.7075	0.566645	false	0	0	0	0
ENSMUSG00000046245	Pilra	protein_coding	6.5785	6.6637	6.6984	6.6436	6.6661	6.5736	6.6874	6.6829	6.6193	6.73	6.6299	6.689	0.0361	0.0163	0.0552	0.0354	0.7772	0.9091	0.6832	0.808806	false	0	0	0	0
ENSMUSG00000020752	Recql5	protein_coding	7.1748	7.2797	7.1874	7.2138	7.4963	7.2867	7.1243	7.206	7.149	7.2879	7.1618	7.3217	0.0432	-0.0542	-0.0751	-0.1725	0.8602	0.7948	0.7773	0.240452	false	0	0	0	0
ENSMUSG00000048261	AC171404.1	pseudogene	10.1478	9.898	10.2061	10.0633	10.0563	10.1494	9.9625	9.8726	9.9462	9.7796	9.7311	9.9182	-0.2743	-0.1569	-0.2801	-0.1626	0.0439	0.2859	0.049	0.297883	false	0	0	0	0
ENSMUSG00000030981	Mmp21	protein_coding	6.5951	6.6546	6.6665	6.6991	6.6566	6.6601	6.6184	6.6341	6.5566	6.637	6.6705	6.6517	0.0143	-0.0357	-0.0189	-0.0689	0.9242	0.7361	0.9222	0.455834	false	0	0	0	0
ENSMUSG00000037740	Mrps26	protein_coding	8.9991	9.1636	8.9326	8.9001	8.766	9.0176	9.1733	9.0839	9.2924	9.145	9.4147	9.1068	0.1904	0.1514	0.3276	0.2887	0.3587	0.4766	0.0827	0.111439	false	1	0	0	0
ENSMUSG00000060029	4930473A02Rik	protein_coding	6.6129	6.6498	6.6165	6.614	6.6133	6.4836	6.6799	6.587	6.6439	6.6972	6.5875	6.566	-0.0096	0.0105	0.0465	0.0666	0.961	0.9512	0.7859	0.584682	false	0	0	0	0
ENSMUSG00000037108	Zcwpw1	protein_coding	7.4323	7.8093	7.4878	7.3794	7.7218	7.7926	7.9712	8.3389	8.0632	7.9162	7.913	7.8786	0.3261	0.5479	0.2713	0.4931	0.1591	0.0129	0.3218	0.0227578	false	0	1	0	1
ENSMUSG00000027303	Ptpra	protein_coding	7.0835	7.0346	7.1807	6.979	7.0022	7.0324	6.9611	6.9794	6.8783	7.011	6.9323	7.1433	-0.0707	-0.16	0.0243	-0.0649	0.6407	0.1384	0.9352	0.711294	false	0	0	0	0
ENSMUSG00000020785	Camkk1	protein_coding	6.7215	6.7074	6.7008	6.7507	6.8408	6.733	6.7051	6.7404	6.6564	6.7448	6.6503	6.7164	-0.0061	-0.0093	-0.071	-0.0742	0.9704	0.9475	0.4579	0.387435	false	0	0	0	0
ENSMUSG00000028759	Hp1bp3	protein_coding	9.3425	9.2779	9.4791	9.4544	9.364	9.3391	9.4854	9.4854	9.4273	9.4749	9.2614	9.3569	-0.0021	0.0995	-0.0214	0.0801	0.9946	0.5583	0.9594	0.720448	false	0	0	0	0
ENSMUSG00000029726	Mepce	protein_coding	6.9299	7.1629	6.9353	6.8792	7.1693	7.038	7.0096	7.1527	7.2459	7.1322	7	6.8976	5.57409702410361E-4	0.1267	-0.0189	0.1072	0.9992	0.5391	0.972	0.686728	false	0	0	0	0
ENSMUSG00000029725	2010007H12Rik	protein_coding	9.3447	9.7245	9.3198	9.2638	9.611	9.3293	9.2766	9.3398	9.4121	9.1095	9.1733	9.4645	-0.2139	-0.1202	-0.1523	-0.0585	0.4171	0.6956	0.6883	0.907714	false	0	0	0	0
ENSMUSG00000066807	AC147614.1	pseudogene	6.9949	6.9072	6.9581	6.9177	6.8487	6.9244	6.8484	6.8644	6.8712	6.9329	7.0246	6.9916	0.0296	-0.0921	0.0861	-0.0356	0.8281	0.2659	0.3889	0.802969	false	0	0	0	0
ENSMUSG00000034427	Myo15b	protein_coding	6.6688	6.7587	6.8092	6.7228	6.7014	6.6653	6.6771	6.6738	6.7086	6.8446	6.763	6.7672	0.0461	-0.0591	0.0951	-0.01	0.699	0.5558	0.3392	0.966015	false	0	0	0	0
ENSMUSG00000039990	2700050L05Rik	protein_coding	8.2206	8.5855	8.4664	8.2797	8.581	8.1628	8.1291	8.1808	7.9151	8.3868	8.2986	8.1146	-0.1575	-0.3492	-0.0745	-0.2662	0.6014	0.1077	0.8894	0.281298	false	0	0	0	0
ENSMUSG00000042464	Hoxd4	protein_coding	6.575	6.6814	6.695	6.6429	6.6315	6.6574	6.6372	6.5231	6.6392	6.5821	6.575	6.6372	-0.0524	-0.0506	-0.0458	-0.0441	0.6168	0.6022	0.7513	0.725572	false	0	0	0	0
ENSMUSG00000009206	1700109F18Rik	protein_coding	6.6869	6.6249	6.6278	6.741	6.6469	6.6212	6.6866	6.7022	6.6237	6.7336	6.7063	6.7062	0.0688	0.0243	0.0456	0.0011	0.4531	0.8443	0.7475	0.996693	false	0	0	0	0
ENSMUSG00000081723	AC137969.2	pseudogene	6.486	6.6102	6.5225	6.6959	6.6116	6.5741	6.6132	6.6671	6.5596	6.5744	6.6249	6.5791	0.0532	0.0737	-0.0344	-0.0139	0.6173	0.3981	0.8448	0.946017	false	0	0	0	0
ENSMUSG00000030976	4930404H21Rik	protein_coding	6.613	6.6738	6.7143	6.6521	6.6233	6.5484	6.5864	6.647	6.5713	6.6446	6.6023	6.6595	-0.0316	-0.0654	0.0275	-0.0063	0.7732	0.3962	0.8634	0.975126	false	0	0	0	0
ENSMUSG00000020782	Llgl2	protein_coding	10.8335	10.6838	11.1505	10.8679	10.2232	10.9236	11.2995	11.0669	11.6195	11.6808	11.0827	11.5602	0.552	0.4393	0.7696	0.657	0.2263	0.3519	0.0859	0.132608	false	1	0	0	0
ENSMUSG00000020787	P2rx1	protein_coding	6.664	6.6008	6.6706	6.7061	6.6788	6.6192	6.6485	6.71	6.63	6.6853	6.5977	6.671	0.0062	0.0177	-0.0167	-0.0052	0.9676	0.8815	0.9268	0.979349	false	0	0	0	0
ENSMUSG00000002052	Supt6h	protein_coding	10.7751	11.0544	11.032	11.0577	11.3461	10.9679	10.9371	10.8714	11.0067	11.0681	11.0512	11.0082	0.0887	-0.0155	-0.0814	-0.1856	0.7683	0.9684	0.8488	0.429855	false	0	0	0	0
ENSMUSG00000044122	Proca1	protein_coding	7.015	7.166	7.0616	7.1421	7.0738	7.1379	7.0508	7.1129	7.21	7.1147	7.1516	6.9918	0.0052	0.0437	-0.0319	0.0067	0.9818	0.7694	0.8956	0.982573	false	0	0	0	0
ENSMUSG00000027411	Vps16	protein_coding	9.5551	9.6363	9.5357	9.2001	9.3254	9.3278	9.4043	9.4714	9.275	9.4096	9.1744	9.5778	-0.1884	-0.1921	0.1028	0.0991	0.2759	0.2448	0.7176	0.693413	false	0	0	0	0
ENSMUSG00000026987	Baz2b	protein_coding	6.6141	6.6308	6.5947	6.6907	6.6658	6.6499	6.6318	6.7187	6.646	6.6973	6.6289	6.6165	0.0344	0.0523	-0.0212	-0.0033	0.7414	0.524	0.9001	0.988381	false	0	0	0	0
ENSMUSG00000037773	Fam113a	protein_coding	6.8739	6.9194	6.8336	6.8534	6.8496	6.8513	6.7339	6.9146	6.7632	6.7916	6.8009	6.8378	-0.0655	-0.0717	-0.0413	-0.0475	0.6492	0.5773	0.8628	0.796837	false	0	0	0	0
ENSMUSG00000038628	Polr3k	protein_coding	7.3973	7.5626	7.4	7.3545	7.611	7.4966	7.2734	7.3769	7.4934	7.1167	7.4927	7.2855	-0.155	-0.0721	-0.1891	-0.1061	0.4847	0.7936	0.4148	0.713986	false	0	0	0	0
ENSMUSG00000029648	Flt1	protein_coding	6.9877	6.8137	6.7653	7.0239	6.8465	6.7236	6.5898	6.6885	6.5764	6.5285	6.6407	6.8277	-0.1899	-0.2373	-0.199	-0.2464	0.2795	0.1369	0.2974	0.131481	false	0	0	0	0
ENSMUSG00000049692	4933425O20Rik	protein_coding	6.5654	6.5976	6.5528	6.5056	6.5482	6.5658	6.6148	6.5966	6.6152	6.6437	6.5311	6.5777	0.0123	0.037	0.0443	0.069	0.926	0.6661	0.6802	0.352977	false	0	0	0	0
ENSMUSG00000027589	Pcmtd2	protein_coding	7.1352	6.9925	7.1062	7.1072	6.9998	7.1031	7.0932	7.0812	7.1159	6.7964	6.9874	7.0207	-0.1431	0.0188	-0.1352	0.0267	0.254	0.9308	0.3464	0.924688	false	0	0	0	0
ENSMUSG00000086155	AC110496.4	processed_transcript	6.7002	6.6738	6.7183	6.7201	6.6661	6.756	6.6649	6.761	6.7961	6.7051	6.689	6.7541	0.0186	0.0432	0.0019	0.0266	0.8952	0.6574	0.994	0.852294	false	0	0	0	0
ENSMUSG00000020781	Tsen54	protein_coding	7.8074	7.9939	8.019	7.7715	7.9313	7.7992	8.1113	7.9941	8.0197	8.2783	8.2298	8.2732	0.3203	0.1016	0.4264	0.2077	0.0079	0.4682	0.0017	0.0778502	false	1	0	0	0
ENSMUSG00000026880	Stom	protein_coding	6.8129	6.981	6.8603	6.8028	6.8993	6.9939	6.9354	6.8806	6.6655	6.8283	6.7954	6.738	-0.0975	-0.0576	-0.1114	-0.0715	0.589	0.7775	0.5888	0.756182	false	0	0	0	0
ENSMUSG00000027409	1700020A23Rik	protein_coding	6.6367	6.578	6.5606	6.5406	6.576	6.6126	6.5391	6.5079	6.5801	6.5946	6.5219	6.5639	-0.0317	-0.0494	-0.0162	-0.034	0.7542	0.5305	0.9246	0.759832	false	0	0	0	0
ENSMUSG00000028896	Rcc1	protein_coding	9.5183	9.7685	9.3632	9.535	9.4544	9.7194	9.343	9.5547	9.6574	9.3391	9.4599	9.1481	-0.2343	-0.0317	-0.2539	-0.0513	0.3668	0.9416	0.3699	0.92596	false	0	0	0	0
ENSMUSG00000079277	Hoxd3	protein_coding	6.7471	6.6349	6.6381	6.6326	6.6107	6.6524	6.6516	6.6392	6.5492	6.5787	6.5753	6.6268	-0.0798	-0.06	-0.0383	-0.0185	0.2899	0.4488	0.7755	0.903956	false	0	0	0	0
ENSMUSG00000027408	Cpxm1	protein_coding	7.1494	7.3328	7.3597	7.3331	7.4601	7.4385	7.3567	7.6464	7.786	7.5297	7.5207	7.3953	0.2013	0.3158	0.0713	0.1858	0.2836	0.0557	0.857	0.354194	false	0	0	0	0
ENSMUSG00000028876	Epha10	protein_coding	6.5923	6.6024	6.5821	6.5774	6.5399	6.6552	6.5327	6.6002	6.6339	6.6678	6.5357	6.6293	0.0186	-0.0034	0.0201	-0.0019	0.9128	0.9852	0.9292	0.994839	false	0	0	0	0
ENSMUSG00000081665	AC171680.1	pseudogene	6.486	6.6102	6.5225	6.6959	6.6116	6.5741	6.6132	6.6671	6.5596	6.5744	6.6249	6.5791	0.0532	0.0737	-0.0344	-0.0139	0.6173	0.3981	0.8448	0.946017	false	0	0	0	0
ENSMUSG00000010505	Myt1	protein_coding	6.584	6.525	6.5487	6.5463	6.6538	6.5693	6.5402	6.5184	6.576	6.5999	6.5818	6.6547	0.0596	-0.0077	0.0223	-0.045	0.4778	0.9555	0.8923	0.66809	false	0	0	0	0
ENSMUSG00000052371	1700109F18Rik	protein_coding	6.6416	6.6217	6.6139	6.6604	6.5788	6.5802	6.6798	6.5147	6.5253	6.6162	6.536	6.5735	-0.0505	-0.0525	-0.0312	-0.0332	0.6502	0.603	0.8665	0.823712	false	0	0	0	0
ENSMUSG00000051207	Mrgprd	protein_coding	6.6199	6.6357	6.6027	6.6328	6.6418	6.6042	6.6045	6.6186	6.6033	6.6345	6.591	6.6234	-0.0031	-0.0106	-0.0099	-0.0174	0.9803	0.9154	0.9509	0.87786	false	0	0	0	0
ENSMUSG00000034471	Caskin2	protein_coding	7.0804	7.2331	7.2411	7.2355	7.2825	7.2489	7.4928	7.3748	7.5234	7.7051	7.6015	7.27	0.3407	0.2788	0.2699	0.2081	0.0432	0.0955	0.146	0.275009	false	0	0	1	0
ENSMUSG00000029647	Pan3	protein_coding	6.7335	6.7008	6.7171	6.7339	6.6614	6.7336	6.7589	6.7697	6.755	6.6858	6.7978	6.8215	0.0512	0.0441	0.0587	0.0516	0.5806	0.6267	0.5806	0.612314	false	0	0	0	0
ENSMUSG00000051034	Zfp11	protein_coding	6.8317	7.0651	6.9394	6.8853	7.0373	6.9794	6.8568	6.9772	6.8265	6.7667	6.9255	6.9064	-0.0792	-0.0586	-0.1011	-0.0805	0.6382	0.7405	0.5847	0.665467	false	0	0	0	0
ENSMUSG00000031070	Mrgprf	protein_coding	6.6344	6.7239	6.6746	6.6843	6.701	6.8164	6.645	6.6437	6.6737	6.7042	6.7888	6.7114	0.0571	-0.0235	8.94200650005672E-4	-0.0797	0.571	0.8529	0.9967	0.38451	false	0	0	0	0
ENSMUSG00000041346	Wrap53	protein_coding	7.5762	7.7313	7.9372	7.5626	7.8637	7.9463	8.0449	7.9896	8.1307	8.1282	8.1688	7.9478	0.3333	0.3068	0.2907	0.2642	0.0927	0.1162	0.188	0.214529	false	0	0	1	0
ENSMUSG00000057244	AC114657.2	protein_coding	14.2721	13.9701	13.9701	13.9636	13.9938	13.9124	13.9459	13.8948	13.8014	14.0105	14.0021	14.0021	-0.0658	-0.19	0.0483	-0.0759	0.7624	0.1711	0.8829	0.743628	false	0	0	0	0
ENSMUSG00000028821	Syf2	protein_coding	9.5318	9.748	9.5101	9.7291	9.9016	9.8638	9.7548	9.7497	9.622	9.6872	9.9148	9.7225	0.1782	0.1122	-0.0567	-0.1226	0.2743	0.5393	0.8713	0.552314	false	0	0	0	0
ENSMUSG00000027102	Hoxd8	protein_coding	6.7329	6.5731	6.5942	6.5872	6.6018	6.5158	6.6468	6.6251	6.6319	6.6056	6.5858	6.6568	-0.0173	0.0012	0.0478	0.0663	0.9132	0.9935	0.7463	0.534963	false	0	0	0	0
ENSMUSG00000042763	Maneal	protein_coding	7.3915	7.4154	7.3665	7.4228	7.4952	7.4321	7.5597	7.5674	7.5442	7.8435	7.5857	7.6892	0.315	0.166	0.2561	0.1071	0.0055	0.1314	0.024	0.441917	false	0	0	0	0
ENSMUSG00000053552	Ebf4	protein_coding	6.7015	6.7592	6.6387	6.7205	6.7282	6.6896	6.5933	6.6693	6.6684	6.641	6.6514	6.7116	-0.0318	-0.0561	-0.0448	-0.0691	0.8135	0.5735	0.7732	0.51451	false	0	0	0	0
ENSMUSG00000043342	Hoxd9	protein_coding	6.7234	6.7172	6.7528	6.628	6.7218	6.7115	6.6788	6.6831	6.7059	6.6621	6.7072	6.7246	-0.0332	-0.0419	0.0108	0.0022	0.7699	0.6622	0.96	0.992898	false	0	0	0	0
ENSMUSG00000003934	Efnb3	protein_coding	6.7538	6.8346	6.9601	6.7598	6.9198	7.016	6.7536	6.8534	6.9387	6.8892	6.8431	6.9167	0.0335	-9.55487304257652E-4	-0.0155	-0.05	0.9037	0.9976	0.9726	0.856179	false	0	0	0	0
ENSMUSG00000050368	Hoxd10	protein_coding	6.5914	6.7248	6.5802	6.5674	6.7078	6.6425	6.5222	6.5403	6.6587	6.5436	6.6819	6.5794	-0.0305	-0.0584	-0.0375	-0.0655	0.8738	0.6763	0.8767	0.686728	false	0	0	0	0
ENSMUSG00000025507	Lrdd	protein_coding	7.4634	7.5378	7.3826	7.6821	7.5983	7.5265	7.3707	7.3514	7.4002	7.2305	7.2921	7.4827	-0.1261	-0.0872	-0.2672	-0.2282	0.5537	0.7017	0.1256	0.182058	false	0	0	0	0
ENSMUSG00000027406	Idh3b	protein_coding	10.5794	10.7133	10.4769	10.4698	10.348	10.4284	10.4689	10.5338	10.5451	10.4275	10.388	10.5583	-0.1319	-0.0739	0.0426	0.1006	0.2929	0.6122	0.8731	0.503156	false	0	0	0	0
ENSMUSG00000030733	Sh2b1	protein_coding	8.7059	8.7025	8.593	8.4707	8.7323	8.3515	8.6307	8.5812	8.4449	8.5841	8.5194	8.5761	-0.1073	-0.1149	0.0417	0.0341	0.6404	0.5782	0.924	0.935142	false	0	0	0	0
ENSMUSG00000030970	Ctbp2	protein_coding	8.5718	8.4398	8.5113	8.5207	8.3426	8.4793	8.4402	8.2885	8.2723	8.429	8.1933	8.1973	-0.2345	-0.174	-0.1743	-0.1138	0.141	0.2983	0.3766	0.620991	false	0	0	0	0
ENSMUSG00000042817	Flt3	protein_coding	6.6978	6.5728	6.6595	6.6157	6.6553	6.6246	6.75	6.6715	6.6925	6.7293	6.6428	6.6077	0.0166	0.0613	0.0281	0.0728	0.9203	0.5334	0.8834	0.490178	false	0	0	0	0
ENSMUSG00000075543	Prhoxnb	protein_coding	6.7516	6.6889	6.7005	6.6556	6.6861	6.5899	6.629	6.6683	6.598	6.6416	6.6519	6.6385	-0.0697	-0.0819	1.27038884029318E-4	-0.0121	0.3546	0.2283	0.9994	0.944507	false	0	0	0	0
ENSMUSG00000027584	Oprl1	protein_coding	6.6496	6.7088	6.6802	6.6161	6.6395	6.6311	6.5742	6.639	6.6087	6.6093	6.6301	6.6468	-0.0508	-0.0722	-1.61842508792809E-4	-0.0216	0.5026	0.2511	0.9994	0.854609	false	0	0	0	0
ENSMUSG00000037266	D4Wsu53e	protein_coding	6.6712	6.6244	6.5988	6.5758	6.6217	6.5963	6.6202	6.5945	6.6323	6.5732	6.5146	6.584	-0.0742	-0.0158	-0.0407	0.0177	0.2975	0.8887	0.7306	0.901239	false	0	0	0	0
ENSMUSG00000029436	Mmp17	protein_coding	7.4765	7.4452	7.5908	7.5646	7.7034	7.776	7.6388	7.4717	7.877	7.9551	7.7064	7.721	0.29	0.1583	0.1128	-0.0189	0.2182	0.5695	0.809	0.976326	false	0	0	0	0
ENSMUSG00000020747	2310067B10Rik	protein_coding	6.92	7.0365	6.9514	6.8868	7.0328	6.9047	6.9697	7.0156	7.0152	6.9599	6.9408	7.0136	0.0022	0.0309	0.03	0.0587	0.9908	0.813	0.8777	0.630967	false	0	0	0	0
ENSMUSG00000028822	Tmem50a	protein_coding	9.6882	9.8134	9.4938	9.6486	9.645	9.5562	9.7338	9.667	9.7007	10.0641	10.0994	10.1259	0.4313	0.0354	0.4799	0.0839	0.0207	0.9188	0.0133	0.809025	false	1	0	1	0
ENSMUSG00000045794	4930526D03Rik	protein_coding	6.6563	6.6725	6.5718	6.5654	6.585	6.5567	6.6371	6.6579	6.621	6.6747	6.6572	6.6138	0.015	0.0051	0.0795	0.0696	0.8915	0.9657	0.2175	0.270384	false	0	0	0	0
ENSMUSG00000048677	Tpcn2	protein_coding	6.8992	6.9638	6.9661	6.773	6.9872	6.8458	6.8949	6.9266	6.8416	6.8562	7.0218	6.8735	-0.0259	-0.0553	0.0485	0.019	0.8952	0.6916	0.8262	0.943461	false	0	0	0	0
ENSMUSG00000029723	Tsc22d4	protein_coding	6.8061	6.9567	6.8692	6.8493	6.8914	6.857	6.7906	6.8776	6.838	6.8755	6.8864	6.8673	-9.32236616753457E-4	-0.0419	0.0105	-0.0305	0.9957	0.7399	0.969	0.857315	false	0	0	0	0
ENSMUSG00000028889	Yrdc	protein_coding	9.286	9.0685	9.1616	9.3479	9.0303	9.3215	9.1636	9.3185	9.2621	9.0403	9.2909	9.0819	-0.0343	0.0761	-0.0955	0.0149	0.9294	0.7893	0.804	0.978051	false	0	0	0	0
ENSMUSG00000078570	RP23-168M5.3	protein_coding	7.1138	7.3563	7.1341	7.1583	7.2115	7.241	7.0614	7.1829	7.1889	7.1856	6.9733	7.1404	-0.1016	-0.057	-0.1039	-0.0592	0.5334	0.7643	0.5961	0.794378	false	0	0	0	0
ENSMUSG00000042499	Hoxd11	protein_coding	6.6481	6.7513	6.7572	6.7026	6.6491	6.7208	6.7538	6.6922	6.7354	6.7531	6.7644	6.8168	0.0592	0.0083	0.0873	0.0364	0.6411	0.9653	0.4841	0.832913	false	0	0	0	0
ENSMUSG00000001823	Hoxd12	protein_coding	6.6656	6.7629	6.6436	6.6339	6.676	6.6339	6.611	6.6626	6.638	6.5944	6.587	6.5724	-0.1061	-0.0535	-0.0634	-0.0107	0.086	0.4573	0.4402	0.948507	false	0	0	0	0
ENSMUSG00000070371	Prss36	protein_coding	6.873	7.0495	6.9887	6.887	6.9952	6.9088	6.994	7.1751	7.1287	6.9078	7.0841	6.9608	0.0138	0.1289	0.0539	0.169	0.9619	0.3712	0.8573	0.228943	false	0	0	0	0
ENSMUSG00000030967	Zranb1	protein_coding	7.5397	7.7266	7.6313	7.6912	7.7118	7.5163	7.5139	7.6074	7.4015	7.5563	7.6724	7.5447	-0.0414	-0.1249	-0.0486	-0.1322	0.864	0.4016	0.8754	0.416949	false	0	0	0	0
ENSMUSG00000029646	Cdx2	protein_coding	6.9738	6.7554	6.9306	6.8982	6.9334	6.8529	6.7785	6.7749	6.6795	6.7959	6.7548	6.9288	-0.0601	-0.1423	-0.0683	-0.1505	0.7542	0.2722	0.7786	0.267234	false	0	0	0	0
ENSMUSG00000002458	Rgs19	protein_coding	6.8642	6.9161	6.8835	6.9536	6.8413	6.9238	6.7957	6.8807	6.8334	7.0057	6.8752	6.8675	0.0282	-0.0513	0.0099	-0.0696	0.8512	0.6423	0.9702	0.544092	false	0	0	0	0
ENSMUSG00000018924	Alox15	protein_coding	6.5411	6.5678	6.5365	6.5432	6.56	6.553	6.5227	6.5511	6.5787	6.5585	6.5654	6.5188	-9.09906466972643E-4	0.0024	-0.0045	-0.0013	0.9949	0.9867	0.9835	0.995867	false	0	0	0	0
ENSMUSG00000045348	6430598A04Rik	protein_coding	6.7838	6.8389	6.7932	6.6559	6.7707	6.7044	6.7744	6.8365	6.6212	6.6967	6.762	6.7302	-0.0757	-0.0613	0.0193	0.0337	0.566	0.6421	0.9457	0.866577	false	0	0	0	0
ENSMUSG00000070348	Ccnd1	protein_coding	8.7366	8.3919	8.7967	8.6331	8.564	8.7016	8.1528	8.6468	8.7611	7.6321	8.2797	8.033	-0.6601	-0.1215	-0.6513	-0.1127	0.039	0.814	0.0519	0.861101	false	-1	0	-1	0
ENSMUSG00000027405	Nop56	protein_coding	10.1259	10.0301	10.2437	10.3675	9.5762	9.8171	10.0293	10.0508	10.1284	9.9211	9.9786	9.9157	-0.1947	-0.0637	0.0182	0.1492	0.7028	0.9196	0.9881	0.817033	false	0	0	0	0
ENSMUSG00000026879	Gsn	protein_coding	6.6164	6.6683	6.7174	6.7031	6.6453	6.6642	6.602	6.6419	6.655	6.7241	6.6371	6.6809	0.0134	-0.0344	0.0098	-0.0379	0.9223	0.7152	0.9611	0.730587	false	0	0	0	0
ENSMUSG00000044308	Ubr3	protein_coding	6.6001	6.616	6.5619	6.6293	6.5434	6.5425	6.6105	6.5894	6.5402	6.6225	6.652	6.6084	0.0349	-0.0126	0.0559	0.0083	0.7365	0.9193	0.5926	0.966277	false	0	0	0	0
ENSMUSG00000001819	Hoxd13	protein_coding	6.7117	6.662	6.6153	6.6841	6.6081	6.6351	6.6866	6.6504	6.6525	6.7148	6.5934	6.7296	0.0163	2.05566373546517E-4	0.0368	0.0207	0.9361	0.9991	0.8702	0.930672	false	0	0	0	0
ENSMUSG00000039917	Rhbdd2	protein_coding	6.8005	6.7225	6.7598	6.7644	6.7095	6.7749	6.7469	6.6979	6.7823	6.7116	6.646	6.8529	-0.0241	-0.0186	-0.0128	-0.0073	0.881	0.9026	0.9605	0.976326	false	0	0	0	0
ENSMUSG00000029644	Pdx1	protein_coding	6.6821	6.5145	6.5593	6.6432	6.6474	6.6424	6.6169	6.6239	6.6423	6.6089	6.6081	6.6679	0.043	0.0424	-0.016	-0.0166	0.7297	0.7138	0.9451	0.936309	false	0	0	0	0
ENSMUSG00000060332	Tmc2	protein_coding	6.56	6.5882	6.557	6.6275	6.673	6.5808	6.6378	6.6096	6.5738	6.6086	6.5657	6.5524	0.0071	0.0387	-0.0516	-0.02	0.9593	0.6301	0.5831	0.873381	false	0	0	0	0
ENSMUSG00000053129	Gsx1	protein_coding	6.6732	6.6322	6.6527	6.7009	6.6043	6.5857	6.577	6.6398	6.563	6.6315	6.5981	6.5936	-0.045	-0.0594	-0.0226	-0.037	0.6419	0.4596	0.8933	0.755498	false	0	0	0	0
ENSMUSG00000030730	Atp2a1	protein_coding	6.5943	6.6667	6.7453	6.8054	6.6673	6.6542	6.7396	6.7282	6.6093	6.6884	6.6639	6.7435	0.0298	0.0236	-0.0104	-0.0166	0.8605	0.8849	0.9723	0.946417	false	0	0	0	0
ENSMUSG00000031072	Oraov1	protein_coding	6.7518	6.6463	6.6401	6.7083	6.652	6.6735	6.6849	6.6448	6.6139	6.6613	6.5819	6.7016	-0.0311	-0.0316	-0.0297	-0.0301	0.8321	0.8133	0.8818	0.855567	false	0	0	0	0
ENSMUSG00000028825	Rhd	protein_coding	6.5891	6.6094	6.6385	6.5755	6.6586	6.5812	6.6191	6.5962	6.5721	6.5973	6.6639	6.6095	0.0112	-0.0166	0.0185	-0.0093	0.9318	0.8789	0.9082	0.957472	false	0	0	0	0
ENSMUSG00000027404	Snrpb	protein_coding	11.8811	11.8679	12.0027	11.6998	12.0218	11.9197	11.828	11.9571	11.7917	11.5728	11.8895	11.8759	-0.1379	-0.0583	-0.1011	-0.0215	0.6199	0.8658	0.8133	0.971622	false	0	0	0	0
ENSMUSG00000059540	Tcea2	protein_coding	7.7495	7.6377	7.9497	8.0333	7.8449	7.9097	7.8977	7.9551	8.0452	7.737	7.6171	7.992	0.0031	0.1871	-0.1473	0.0367	0.9947	0.4135	0.6591	0.944881	false	0	0	0	0
ENSMUSG00000028811	Yars	protein_coding	6.7349	6.6632	6.614	6.9043	6.775	6.6938	6.6529	6.8089	6.7123	6.8722	6.8062	6.7945	0.1536	0.054	0.0333	-0.0663	0.1832	0.7394	0.9072	0.712045	false	0	0	0	0
ENSMUSG00000029439	Sfrs8	protein_coding	6.7297	6.6878	6.674	6.7324	6.7445	6.6716	6.7523	6.7599	6.6609	6.6761	6.7107	6.6837	-0.007	0.0272	-0.026	0.0082	0.9623	0.7916	0.868	0.966277	false	0	0	0	0
ENSMUSG00000026988	Wdsub1	protein_coding	7.2062	7.2351	7.1751	7.1689	7.2509	7.104	7.1352	7.0507	6.9445	7.1439	7.1161	7.2271	-0.0431	-0.162	-0.0122	-0.1311	0.8087	0.1184	0.9705	0.25746	false	0	0	0	0
ENSMUSG00000004814	Ccl24	protein_coding	6.7158	6.6865	6.696	6.663	6.6513	6.6483	6.7229	6.6512	6.6509	6.6235	6.6167	6.614	-0.0813	-0.0244	-0.0361	0.0208	0.19	0.79	0.7466	0.859653	false	0	0	0	0
ENSMUSG00000060419	AC158913.1	protein_coding	13.716	13.7818	13.571	13.691	13.5997	13.6769	13.5653	13.499	13.5444	13.4815	13.5368	13.7256	-0.1083	-0.1533	-0.0746	-0.1196	0.479	0.2306	0.7497	0.440646	false	0	0	0	0
ENSMUSG00000046470	Sox18	protein_coding	6.7664	6.7433	6.9934	6.8149	6.8577	6.7941	6.7006	6.772	6.709	6.6707	6.7202	6.6983	-0.138	-0.1072	-0.1258	-0.095	0.2382	0.3788	0.3534	0.514755	false	0	0	0	0
ENSMUSG00000017288	Vps53	protein_coding	7.9538	7.8009	8.479	8.3893	8.2585	8.4968	8.3482	8.2019	8.3444	8.3295	7.9356	8.2773	0.1029	0.2202	-0.2008	-0.0834	0.8624	0.5928	0.7404	0.911083	false	0	0	0	0
ENSMUSG00000030800	Prss8	protein_coding	7.5683	7.4631	7.4061	7.6465	7.4439	7.1124	6.963	7.0838	7.0249	7.0547	7.1697	7.4997	-0.2378	-0.4553	-0.1596	-0.3771	0.3975	0.0478	0.7026	0.117971	false	0	0	0	-1
ENSMUSG00000038605	Samd10	protein_coding	7.0087	7.1299	6.9618	6.8608	7.0442	7.0377	7.0347	7.1284	6.9088	6.888	6.9449	6.9434	-0.108	-0.0095	-0.0555	0.0431	0.5055	0.9719	0.8483	0.867284	false	0	0	0	0
ENSMUSG00000030965	Fam175b	protein_coding	8.2898	8.4248	8.2828	8.3196	8.6159	8.4065	8.4872	8.4208	8.4386	8.5934	8.56	8.3854	0.1805	0.1164	0.0656	0.0015	0.2349	0.4908	0.836	0.997729	false	0	0	0	0
ENSMUSG00000070464	Ccl26	protein_coding	6.5752	6.6081	6.6346	6.5965	6.5923	6.6022	6.6277	6.5803	6.5665	6.5929	6.5688	6.6117	-0.0148	-0.0145	-0.0059	-0.0055	0.8866	0.8787	0.9732	0.972672	false	0	0	0	0
ENSMUSG00000059923	Grb2	protein_coding	6.7315	6.7998	6.8182	6.7857	6.7469	6.7704	6.8594	6.7956	7.0572	6.834	6.9643	6.8126	0.0871	0.1209	0.1026	0.1364	0.5555	0.3233	0.5247	0.278531	false	0	0	0	0
ENSMUSG00000051730	Mettl5	protein_coding	7.5319	7.4344	7.5343	7.4363	7.3683	7.6579	7.8045	7.6522	7.7292	7.7049	7.5967	7.6731	0.158	0.2285	0.1707	0.2412	0.2519	0.0651	0.2464	0.0516476	false	0	0	0	0
ENSMUSG00000018907	Alox12e	protein_coding	6.5895	6.7021	6.6925	6.65	6.5956	6.6219	6.6628	6.6534	6.6644	6.6667	6.6834	6.759	0.0416	-0.0012	0.0805	0.0377	0.6577	0.9926	0.3126	0.731512	false	0	0	0	0
ENSMUSG00000005237	Dnahc2	protein_coding	6.7538	6.6011	6.6649	6.7985	6.6563	6.6702	6.8263	6.7232	6.6863	6.6821	6.7325	6.7339	0.0429	0.072	0.0078	0.037	0.8173	0.6042	0.9827	0.8653	false	0	0	0	0
ENSMUSG00000002455	Prpf6	protein_coding	9.4412	9.5903	9.6267	9.5284	9.8638	9.7115	9.6741	9.5508	9.6719	9.6274	9.7138	9.7184	0.1338	0.0796	-0.0147	-0.069	0.6223	0.7949	0.9817	0.860104	false	0	0	0	0
ENSMUSG00000027403	Tgm6	protein_coding	6.6453	6.6595	6.6467	6.6557	6.6531	6.7108	6.5229	6.643	6.6389	6.6573	6.56	6.6831	-0.017	-0.0489	-0.0398	-0.0716	0.9063	0.5948	0.7845	0.425273	false	0	0	0	0
ENSMUSG00000020846	Fam101b	protein_coding	6.8554	6.7858	6.801	6.842	6.8969	6.7836	6.8254	6.8118	6.9169	6.9749	6.8342	6.8794	0.0821	0.0373	0.0553	0.0105	0.3931	0.7605	0.698	0.964575	false	0	0	0	0
ENSMUSG00000030801	Myst1	protein_coding	8.7588	8.8653	8.6622	8.802	9.0533	8.8528	8.8825	8.8927	8.8756	8.7446	8.7959	8.8749	0.043	0.1215	-0.0975	-0.0191	0.8365	0.3533	0.5961	0.953131	false	0	0	0	0
ENSMUSG00000028760	Eif4g3	protein_coding	6.6355	6.5959	6.6819	6.7526	6.6738	6.645	6.7323	6.722	6.745	6.6765	6.622	6.6304	0.0052	0.0953	-0.0475	0.0426	0.9721	0.139	0.6574	0.671588	false	0	0	0	0
ENSMUSG00000027401	Tgm3	protein_coding	6.597	6.6159	6.6633	6.606	6.6581	6.5757	6.5697	6.5982	6.6583	6.5758	6.6319	6.6192	-0.0164	-0.0166	-0.0043	-0.0045	0.8891	0.8753	0.9833	0.980076	false	0	0	0	0
ENSMUSG00000028898	Trnau1ap	protein_coding	6.6558	6.7541	6.696	6.651	6.6406	6.6738	6.6384	6.7802	6.8243	6.8038	6.7037	6.707	0.0362	0.0457	0.083	0.0925	0.7946	0.695	0.4631	0.345992	false	0	0	0	0
ENSMUSG00000026878	Rab14	protein_coding	9.5956	9.768	9.716	9.9498	9.7901	9.9109	9.7685	9.9473	9.9616	9.9963	9.9363	9.9494	0.2675	0.1993	0.0771	0.0088	0.0676	0.184	0.8024	0.984462	false	0	0	0	0
ENSMUSG00000037885	Stk35	protein_coding	6.7757	6.6987	6.7467	6.6769	6.7572	6.7844	6.8144	6.8196	6.7106	6.7895	6.7619	6.8451	0.0585	0.0412	0.0593	0.0421	0.6273	0.7497	0.6928	0.78441	false	0	0	0	0
ENSMUSG00000052155	Acvr2a	protein_coding	6.6537	6.6076	6.7067	6.6784	6.7393	6.666	6.7039	6.6095	6.6808	6.6314	6.7389	6.6717	0.0246	0.0087	-0.0139	-0.0298	0.868	0.9583	0.9545	0.849125	false	0	0	0	0
ENSMUSG00000039999	Rab42	protein_coding	6.5414	6.6545	6.6819	6.6716	6.667	6.7432	6.6427	6.7494	6.7911	6.6486	6.6947	6.6932	0.0529	0.1018	-0.0151	0.0338	0.6863	0.2863	0.9559	0.845922	false	0	0	0	0
ENSMUSG00000044017	Gpr133	protein_coding	6.6346	6.7552	6.6837	6.608	6.7306	6.7261	6.7294	6.7717	6.8286	6.7055	6.7266	6.7219	0.0268	0.0854	0.0298	0.0884	0.8493	0.3154	0.8714	0.331692	false	0	0	0	0
ENSMUSG00000019082	Slc25a22	protein_coding	6.5924	6.666	6.7164	6.6048	6.7155	6.6996	6.7098	6.7238	6.7542	6.6528	6.8121	6.7063	0.0655	0.071	0.0505	0.056	0.5869	0.5111	0.774	0.694612	false	0	0	0	0
ENSMUSG00000001815	Evx2	protein_coding	6.487	6.5879	6.5077	6.6213	6.5362	6.5761	6.617	6.58	6.5617	6.5718	6.6294	6.533	0.0505	0.0587	1.85765329240972E-4	0.0084	0.6856	0.5872	0.9994	0.97414	false	0	0	0	0
ENSMUSG00000020744	Slc25a19	protein_coding	6.9372	6.7965	6.8117	6.8001	6.7826	6.7235	6.6944	6.7246	6.7919	6.7852	6.8724	6.8111	-0.0255	-0.1115	0.0541	-0.0318	0.8919	0.2791	0.7785	0.87287	false	0	0	0	0
ENSMUSG00000029722	Agfg2	protein_coding	6.6056	6.7241	6.768	6.6685	6.6506	6.598	6.5867	6.682	6.611	6.6934	6.7465	6.6438	-0.0047	-0.0727	0.0555	-0.0124	0.9813	0.4774	0.7245	0.959529	false	0	0	0	0
ENSMUSG00000031073	Fgf15	protein_coding	7.9549	8.0346	7.9103	7.8054	8.0238	8.147	7.267	7.4556	7.35	7.0869	7.6374	7.5058	-0.5566	-0.609	-0.582	-0.6345	0.0126	0.0064	0.0122	0.00480655	true	-1	-1	-1	-1
ENSMUSG00000000320	Alox12	protein_coding	6.8814	6.9773	6.8164	6.986	7.0391	6.8385	6.9337	6.8838	7.0239	7.0351	6.9966	7.3114	0.2227	0.0555	0.1598	-0.0074	0.152	0.8189	0.4199	0.988282	false	0	0	0	0
ENSMUSG00000075279	RP23-313J15.3	protein_coding	10.5818	10.9423	10.8476	10.649	10.9236	10.6656	10.9423	10.8226	10.8206	11.2862	11.2321	11.5044	0.5503	0.0713	0.5948	0.1158	0.0077	0.8297	0.0059	0.733789	false	1	0	1	0
ENSMUSG00000053783	1700016K19Rik	protein_coding	6.7047	6.5823	6.8033	6.6522	6.7796	6.7266	6.7783	6.5566	6.6297	6.9545	6.806	6.7876	0.1526	-0.0419	0.1299	-0.0646	0.2725	0.8414	0.4416	0.771365	false	0	0	0	0
ENSMUSG00000074681	Defb23	protein_coding	6.6529	6.5969	6.5785	6.5698	6.6594	6.5718	6.686	6.5737	6.5431	6.5808	6.5397	6.5804	-0.0425	-0.0085	-0.0334	5.61550478303197E-4	0.7137	0.9573	0.8482	0.997951	false	0	0	0	0
ENSMUSG00000029642	Polr1d	protein_coding	10.2299	10.3102	10.4022	10.5471	10.1354	10.4491	10.329	10.4908	10.6086	10.2326	10.6706	10.3865	0.1158	0.162	0.0527	0.0989	0.7385	0.5665	0.9301	0.814077	false	0	0	0	0
ENSMUSG00000030960	Mettl10	protein_coding	6.5637	6.5621	6.5755	6.6525	6.6837	6.6386	6.6882	6.6641	6.6528	6.6017	6.6726	6.5988	0.0573	0.1013	-0.0339	0.0101	0.4448	0.0938	0.7857	0.952032	false	0	0	0	0
ENSMUSG00000027400	Pdyn	protein_coding	6.8789	7.0448	7.005	7.0117	7.1068	7.1003	6.6735	6.7747	7.0263	6.7187	6.8454	6.9686	-0.132	-0.1514	-0.2287	-0.2481	0.5584	0.4461	0.2487	0.16496	false	0	0	0	0
ENSMUSG00000028890	Mtf1	protein_coding	6.7471	6.7461	6.6811	6.6666	6.7649	6.8038	6.8096	6.8506	6.9567	6.849	6.7155	6.8239	0.0714	0.1475	0.051	0.1272	0.6076	0.1447	0.8119	0.254785	false	0	0	0	0
ENSMUSG00000060240	Cend1	protein_coding	6.6277	6.7944	6.6769	6.7429	6.7514	6.6656	6.6767	6.5976	6.6135	6.6402	6.6605	6.5973	-0.067	-0.0704	-0.0873	-0.0907	0.5099	0.4486	0.3952	0.325365	false	0	0	0	0
ENSMUSG00000084310	AL691413.3	pseudogene	10.7856	10.9173	10.2527	10.7309	10.4324	10.492	11.124	10.9974	11.4582	10.9761	10.6751	10.7823	0.1593	0.5413	0.2594	0.6414	0.7412	0.0748	0.5896	0.0330885	false	0	1	0	1
ENSMUSG00000050917	Fgf4	protein_coding	7.0694	7.0395	7.0988	7.0352	6.8791	7.0436	7.1265	7.0929	7.105	7.2401	7.0464	7.3181	0.1323	0.0389	0.2156	0.1222	0.4405	0.8743	0.1659	0.521977	false	0	0	0	0
ENSMUSG00000030802	Bckdk	protein_coding	7.4943	7.1075	7.2054	7.6078	7.1506	7.0559	6.8631	6.9196	6.7782	6.8645	6.8943	7.0984	-0.3167	-0.4155	-0.319	-0.4178	0.2088	0.0736	0.2479	0.0751092	false	0	-1	0	-1
ENSMUSG00000028899	Taf12	protein_coding	8.5439	8.7753	8.7532	8.546	8.63	8.9377	8.8548	8.8072	9.1619	8.8064	9.0528	8.7778	0.1882	0.2505	0.1744	0.2367	0.483	0.272	0.6052	0.348345	false	0	0	0	0
ENSMUSG00000000823	Uckl1	protein_coding	6.4841	6.5554	6.6059	6.549	6.6376	6.5934	6.5705	6.5897	6.5981	6.6204	6.6054	6.5739	0.0514	0.0376	0.0065	-0.0072	0.5373	0.6659	0.9744	0.970139	false	0	0	0	0
ENSMUSG00000028826	Tmem57	protein_coding	9.6142	9.523	9.4267	9.5324	9.735	9.3735	9.6537	9.6983	9.4885	9.3668	9.3027	9.5539	-0.1135	0.0922	-0.1391	0.0666	0.6168	0.6843	0.5806	0.831661	false	0	0	0	0
ENSMUSG00000032680	6820408C15Rik	protein_coding	6.6698	6.7402	6.767	6.6732	6.7413	6.7349	6.7296	6.7591	6.7908	6.7423	6.6916	6.6263	-0.0389	0.0342	-0.0297	0.0434	0.7756	0.7963	0.8835	0.769705	false	0	0	0	0
ENSMUSG00000031074	Fgf3	protein_coding	6.7351	6.6939	6.5667	6.6601	6.7461	6.6222	6.696	6.6408	6.751	6.6914	6.7222	6.6861	0.0347	0.0307	0.0238	0.0198	0.8185	0.8305	0.919	0.927551	false	0	0	0	0
ENSMUSG00000047182	Irs3	protein_coding	6.6209	6.607	6.6602	6.6162	6.5508	6.643	6.6261	6.5808	6.5434	6.6409	6.6013	6.6709	0.0083	-0.046	0.0344	-0.0199	0.9637	0.6853	0.8568	0.920396	false	0	0	0	0
ENSMUSG00000020743	Mif4gd	protein_coding	8.2792	8.5103	8.4482	8.1549	8.472	8.2926	8.3619	8.6591	8.4598	8.2011	8.4968	8.1541	-0.1286	0.081	-0.0225	0.1871	0.7203	0.8341	0.9765	0.580001	false	0	0	0	0
ENSMUSG00000074682	Zcchc3	protein_coding	7.7848	7.653	7.5721	7.9615	7.8095	7.6174	7.5507	7.6112	7.3075	7.4887	7.5368	7.3313	-0.2177	-0.1801	-0.3439	-0.3063	0.3359	0.432	0.1032	0.132789	false	0	0	0	0
ENSMUSG00000079165	Sap25	protein_coding	6.7669	6.839	6.7239	6.8024	6.7742	6.7319	6.7882	6.9094	6.7731	6.7218	6.8875	6.6958	-0.0082	0.047	-0.0011	0.0541	0.972	0.7538	0.9967	0.755538	false	0	0	0	0
ENSMUSG00000030727	Rabep2	protein_coding	7.1925	7.367	7.4835	7.0589	7.2324	7.2756	7.3957	7.4977	7.6246	7.2627	7.446	7.3369	8.70975079221736E-4	0.1583	0.1596	0.317	0.9986	0.4016	0.4899	0.0506754	false	0	0	0	0
ENSMUSG00000051817	Sox12	protein_coding	10.1704	9.9754	10.124	9.9804	9.9473	9.9373	9.8952	9.5271	9.5051	9.9363	9.448	10.0157	-0.29	-0.4475	-0.155	-0.3125	0.2785	0.0585	0.7296	0.241985	false	0	0	0	-1
ENSMUSG00000016520	Lnx2	protein_coding	7.3025	7.3741	7.2598	7.1693	7.1941	7.364	7.1838	7.3261	7.2141	7.1707	7.2914	7.2242	-0.0833	-0.0708	-0.0137	-0.0011	0.5236	0.5825	0.9648	0.997729	false	0	0	0	0
ENSMUSG00000046756	Mrps7	protein_coding	8.6286	8.6586	8.7371	8.3729	8.8419	8.678	8.6927	8.8348	8.9407	8.4339	8.7744	8.2812	-0.1783	0.148	-0.1345	0.1918	0.5687	0.6332	0.7705	0.5623	false	0	0	0	0
ENSMUSG00000059361	Nrsn2	protein_coding	6.6961	6.7606	6.7344	6.7345	6.7637	6.7184	6.7785	6.6325	6.6581	6.8327	6.7107	6.6882	0.0135	-0.0407	0.005	-0.0492	0.9404	0.7441	0.987	0.725572	false	0	0	0	0
ENSMUSG00000066092	AC149593.1	protein_coding	6.5344	6.6398	6.5622	6.5945	6.6457	6.6049	6.6003	6.6137	6.6765	6.617	6.6003	6.6315	0.0374	0.0513	0.0012	0.0151	0.6913	0.5058	0.9956	0.923505	false	0	0	0	0
ENSMUSG00000028901	Gmeb1	protein_coding	6.6082	6.7475	6.7362	6.783	6.8011	6.7504	6.7278	6.7152	6.8484	6.6334	6.6516	6.719	-0.0293	0.0665	-0.1102	-0.0144	0.8432	0.5065	0.2543	0.948889	false	0	0	0	0
ENSMUSG00000018476	Kdm6b	protein_coding	6.7409	6.8479	6.7745	6.768	6.8108	6.8694	6.8498	6.9265	6.8704	6.8313	6.8646	6.7939	0.0422	0.0945	0.0139	0.0662	0.7312	0.2637	0.9547	0.551012	false	0	0	0	0
ENSMUSG00000016510	Mtif3	protein_coding	6.6063	6.6685	6.7242	6.7476	6.6388	6.7459	6.7505	6.7463	6.9009	6.6651	6.7358	6.7577	0.0532	0.133	0.0087	0.0885	0.6895	0.1422	0.976	0.438351	false	0	0	0	0
ENSMUSG00000045377	Tmem88	protein_coding	6.7871	6.7405	6.6896	6.708	6.6384	6.6889	6.7102	6.7448	6.774	6.6766	6.6574	6.6597	-0.0745	0.0039	-0.0139	0.0645	0.3223	0.9778	0.9426	0.443988	false	0	0	0	0
ENSMUSG00000032715	Trib3	protein_coding	7.9466	8.3308	8.1679	8.2629	8.2376	8.1717	8.4711	8.4846	8.5514	8.9158	8.5637	9.3609	0.7984	0.3539	0.7227	0.2783	0.0077	0.2568	0.0177	0.465961	false	1	0	1	0
ENSMUSG00000030956	Fam53b	protein_coding	6.6955	6.6856	6.6547	6.7748	6.8293	6.779	6.6719	6.8234	6.7967	6.7605	6.644	6.7424	0.037	0.0854	-0.0787	-0.0303	0.7801	0.3456	0.4877	0.850791	false	0	0	0	0
ENSMUSG00000040928	S100pbp	protein_coding	6.7572	6.7754	6.7647	6.8498	6.9223	6.9676	6.9527	6.8576	6.8542	7.1124	6.9413	6.9636	0.24	0.1224	0.0926	-0.0251	0.0074	0.1701	0.4258	0.896951	false	0	0	0	0
ENSMUSG00000029580	Actb	protein_coding	13.5368	13.3585	13.4675	13.5653	13.4627	13.4909	13.375	13.2686	13.3404	13.3319	13.2641	13.2598	-0.169	-0.1263	-0.221	-0.1783	0.2031	0.3692	0.0963	0.178659	false	0	0	0	0
ENSMUSG00000000826	Dnajc5	protein_coding	10.2824	10.0568	9.9779	10.0118	10.0519	9.7774	9.8189	9.7766	9.6529	9.8468	9.923	9.9422	-0.2017	-0.3562	-0.043	-0.1976	0.2228	0.018	0.9165	0.245769	false	0	0	0	-1
ENSMUSG00000037902	Sirpa	protein_coding	7.0826	6.8657	7.0585	7.1824	7.1849	6.9604	7.1299	7.0725	7.0254	7.6508	7.268	7.6469	0.5197	0.0736	0.4127	-0.0333	0.0053	0.7935	0.0268	0.944692	false	1	0	1	0
ENSMUSG00000029430	Ran	protein_coding	8.8028	8.4339	8.6996	8.5117	8.398	8.6327	8.3542	8.5094	8.4239	8.4573	8.4886	8.6381	-0.1174	-0.2162	0.0139	-0.085	0.7231	0.3742	0.986	0.839606	false	0	0	0	0
ENSMUSG00000031979	Cog2	protein_coding	7.6182	7.6677	7.7476	7.5664	7.8429	7.6803	7.8984	7.885	7.8554	7.8684	7.7589	7.5556	0.0498	0.2018	0.0311	0.1831	0.8504	0.1733	0.9404	0.258086	false	0	0	0	0
ENSMUSG00000040904	Rnasek	protein_coding	8.7695	8.9849	9.1242	8.7505	8.9655	9.217	8.7556	8.8671	9.1202	9.0104	9.3081	9.1665	0.2021	-0.0453	0.184	-0.0634	0.4981	0.9174	0.6292	0.90584	false	0	0	0	0
ENSMUSG00000009207	Lnp	protein_coding	6.6247	6.5669	6.7346	6.6342	6.5924	6.6261	6.7108	6.5974	6.5676	6.5948	6.5788	6.6482	-0.0348	-0.0168	-0.0103	0.0077	0.8179	0.9176	0.9705	0.976181	false	0	0	0	0
ENSMUSG00000030724	Cd19	protein_coding	6.5906	6.7153	6.7014	6.6661	6.7465	6.6405	6.6915	6.6355	6.6208	6.5946	6.6776	6.6706	-0.0215	-0.0198	-0.0368	-0.0351	0.8941	0.8932	0.8454	0.821768	false	0	0	0	0
ENSMUSG00000043727	F830045P16Rik	protein_coding	6.5954	6.591	6.5453	6.603	6.6822	6.5908	6.6216	6.6151	6.6337	6.6175	6.6102	6.5603	0.0188	0.0463	-0.0293	-0.0018	0.8584	0.5057	0.8097	0.992766	false	0	0	0	0
ENSMUSG00000036256	Igfbp7	protein_coding	6.5913	6.566	6.5462	6.6017	6.6589	6.6091	6.6045	6.5288	6.6313	6.6019	6.6504	6.5771	0.042	0.0204	-0.0134	-0.035	0.6213	0.8406	0.9375	0.733468	false	0	0	0	0
ENSMUSG00000037295	Ldlrap1	protein_coding	6.6036	6.5696	6.5264	6.5308	6.5638	6.5919	6.66	6.601	6.6458	6.5277	6.5973	6.5368	-0.0126	0.0691	-0.0082	0.0734	0.9239	0.3169	0.9667	0.314396	false	0	0	0	0
ENSMUSG00000030804	Vkorc1	protein_coding	9.3771	9.8184	9.448	9.5583	9.6369	9.748	9.6191	9.7873	9.7706	9.591	9.9744	9.8372	0.253	0.1778	0.1531	0.0779	0.2804	0.4826	0.669	0.852446	false	0	0	0	0
ENSMUSG00000059278	Lsmd1	protein_coding	10.5061	10.6605	10.8284	10.5525	10.5997	10.7319	10.7064	10.6228	10.8794	10.9236	10.9236	10.6801	0.1774	0.0712	0.2144	0.1082	0.3782	0.7902	0.3008	0.694612	false	0	0	0	0
ENSMUSG00000044795	Cyb5d1	protein_coding	6.6468	6.5929	6.7068	6.6878	6.6453	6.6899	6.7485	6.619	6.7241	6.6971	6.6193	6.6899	0.0199	0.0484	-0.0056	0.0229	0.9026	0.6636	0.9849	0.90009	false	0	0	0	0
ENSMUSG00000051007	Pddc1	protein_coding	7.4415	7.5652	7.4265	7.8625	7.6639	7.8199	7.5343	7.6258	7.4471	7.5005	7.6162	7.5859	0.0898	0.058	-0.2146	-0.2464	0.5563	0.7309	0.0766	0.0279383	false	0	0	0	0
ENSMUSG00000053293	Pom121	protein_coding	8.1764	7.8307	8.1423	8.2176	7.7381	8.1524	8.0628	7.7366	8.105	8.2216	8.2154	8.1969	0.1615	-0.0817	0.1753	-0.0679	0.6654	0.8503	0.7006	0.909406	false	0	0	0	0
ENSMUSG00000030722	Nfatc2ip	protein_coding	8.6079	8.8229	8.571	8.5408	8.8146	9.0151	9.1192	8.8068	9.292	9.3855	8.7864	8.9739	0.3814	0.4054	0.2584	0.2825	0.2897	0.2316	0.619	0.519831	false	0	0	0	0
ENSMUSG00000035168	Tanc1	protein_coding	8.545	8.5279	8.6442	8.3109	8.3255	8.6849	8.2451	8.401	8.4134	8.0267	8.081	8.3554	-0.418	-0.2192	-0.286	-0.0872	0.0299	0.2945	0.1901	0.8083	false	0	0	-1	0
ENSMUSG00000000827	Tpd52l2	protein_coding	7.9366	8.1381	8.0449	8.1564	8.0211	8.152	7.9047	7.9073	8.0123	7.9631	8.3295	8.2892	0.154	-0.0985	0.0841	-0.1684	0.4055	0.6312	0.7932	0.363544	false	0	0	0	0
ENSMUSG00000001334	Fndc5	protein_coding	6.6445	6.611	6.7104	6.7599	6.7309	6.6988	6.7396	6.6716	6.732	6.7807	6.6782	6.6982	0.0637	0.0591	-0.0109	-0.0155	0.449	0.4636	0.9594	0.927551	false	0	0	0	0
ENSMUSG00000020740	Gga3	protein_coding	8.2045	8.2414	8.3022	8.3341	8.5333	8.365	8.1397	8.2063	8.189	8.3985	8.3521	8.1067	0.0364	-0.0711	-0.125	-0.2325	0.8826	0.6926	0.4836	0.0676968	false	0	0	0	0
ENSMUSG00000038764	Ptpn3	protein_coding	6.5818	6.6488	6.6354	6.5751	6.6134	6.563	6.6874	6.7004	6.5754	6.6002	6.5974	6.585	-0.0278	0.0324	0.0104	0.0706	0.8156	0.7542	0.9611	0.409097	false	0	0	0	0
ENSMUSG00000020847	Rph3al	protein_coding	6.6724	6.5391	6.7245	6.7081	6.7458	6.6475	6.758	6.6663	6.6897	6.6578	6.5699	6.5991	-0.0364	0.0593	-0.0915	0.0042	0.8021	0.5883	0.4169	0.988307	false	0	0	0	0
ENSMUSG00000044139	BC039632	protein_coding	6.6254	6.613	6.5805	6.6017	6.7268	6.5682	6.6205	6.6265	6.563	6.6592	6.5958	6.6661	0.0341	-0.0029	0.0082	-0.0289	0.8245	0.9881	0.977	0.874425	false	0	0	0	0
ENSMUSG00000040025	Ythdf2	protein_coding	11.2941	10.8976	11.0099	10.9884	11.0444	10.8362	10.9456	10.9188	10.8271	10.7943	10.8057	10.7502	-0.2838	-0.17	-0.173	-0.0592	0.1127	0.3955	0.4751	0.869042	false	0	0	0	0
ENSMUSG00000028894	Inpp5b	protein_coding	6.6914	6.6375	6.6178	6.6715	6.7283	6.7148	6.6002	6.7117	6.8428	6.6811	6.6781	6.6773	0.0299	0.0693	-0.026	0.0134	0.855	0.5286	0.9122	0.957528	false	0	0	0	0
ENSMUSG00000026989	Dapl1	protein_coding	6.5667	6.6762	6.6176	6.6174	6.6329	6.5665	6.6304	6.6467	6.6873	6.6963	6.6669	6.6144	0.0391	0.0346	0.0536	0.0492	0.7736	0.792	0.7318	0.725893	false	0	0	0	0
ENSMUSG00000027466	Rbck1	protein_coding	7.8026	7.6965	7.8623	7.7163	7.5212	7.6613	7.8794	7.94	7.8452	7.6418	7.6895	7.6234	-0.1356	0.1011	0.0186	0.2553	0.7132	0.79	0.9815	0.388918	false	0	0	0	0
ENSMUSG00000002059	Rab34	protein_coding	7.7551	7.7184	8.1227	7.6308	7.6794	7.7278	7.4175	7.6621	7.4273	7.5771	7.4709	7.6321	-0.3054	-0.3631	-0.1193	-0.1771	0.1024	0.0421	0.7243	0.453425	false	0	0	0	-1
ENSMUSG00000055882	BC050777	protein_coding	6.7762	6.8066	6.7786	6.7922	6.7803	6.8768	6.7797	6.8196	6.7338	6.8042	6.8083	6.7445	-0.0014	-0.0094	-0.0308	-0.0387	0.9934	0.9476	0.853	0.756182	false	0	0	0	0
ENSMUSG00000000916	Nsun5	protein_coding	7.2363	7.2115	7.2554	7.2363	7.013	7.3811	7.127	7.1549	7.1021	7.127	7.3136	7.1278	-0.045	-0.1064	-0.0207	-0.0822	0.9175	0.7283	0.9755	0.840935	false	0	0	0	0
ENSMUSG00000049107	Ntf3	protein_coding	6.625	6.6844	6.6954	6.6156	6.5796	6.7058	6.6318	6.679	6.7009	6.7206	6.5596	6.6585	-0.022	0.0023	0.0125	0.0368	0.892	0.9894	0.9607	0.812565	false	0	0	0	0
ENSMUSG00000066640	Fbxl18	protein_coding	8.2085	8.436	8.1239	8.0367	8.2154	8.0535	8.0087	8.2301	8.0291	7.7671	8.0964	7.9235	-0.3271	-0.1668	-0.1729	-0.0126	0.0621	0.4065	0.4755	0.981834	false	0	0	-1	0
ENSMUSG00000027398	Il1b	protein_coding	6.5479	6.6322	6.5894	6.6406	6.5809	6.6958	6.5191	6.6467	6.6112	6.6133	6.6773	6.6743	0.0651	0.0025	0.0158	-0.0468	0.5304	0.989	0.9451	0.725572	false	0	0	0	0
ENSMUSG00000029720	Lrch4	protein_coding	6.7669	6.839	6.7239	6.8024	6.7742	6.7319	6.7882	6.9094	6.7731	6.7218	6.8875	6.6958	-0.0082	0.047	-0.0011	0.0541	0.972	0.7538	0.9967	0.755538	false	0	0	0	0
ENSMUSG00000039198	Ptchd3	protein_coding	6.7902	6.6247	6.7821	6.8099	6.7694	6.6699	6.6589	6.8184	6.7045	6.7072	6.7504	6.7178	-0.0072	-0.0051	-0.0246	-0.0225	0.9803	0.9852	0.9457	0.946816	false	0	0	0	0
ENSMUSG00000031411	Prame	protein_coding	6.6151	6.5351	6.6852	6.6373	6.5886	6.5681	6.6553	6.6173	6.6351	6.6134	6.663	6.5995	0.0135	0.0241	0.0273	0.0379	0.9393	0.8656	0.8933	0.801929	false	0	0	0	0
ENSMUSG00000027583	Zbtb46	protein_coding	6.79	6.8632	6.7817	6.8672	6.8799	6.9623	6.8406	6.9916	6.8194	6.9145	6.9483	6.8122	0.08	0.0723	-0.0115	-0.0192	0.5465	0.5729	0.972	0.943461	false	0	0	0	0
ENSMUSG00000027399	Il1a	protein_coding	6.5701	6.5724	6.6137	6.6688	6.7065	6.6804	6.6837	6.7097	6.626	6.6227	6.6094	6.6268	0.0342	0.0878	-0.0656	-0.0121	0.7172	0.1629	0.4244	0.941789	false	0	0	0	0
ENSMUSG00000048327	Ckap2l	protein_coding	8.9826	9.0438	9.0679	9.199	9.2124	9.2213	9.2517	9.2793	9.3946	9.3264	9.1708	9.3308	0.2446	0.2771	0.0651	0.0976	0.1231	0.0686	0.8575	0.695434	false	0	0	0	0
ENSMUSG00000029428	Stx2	protein_coding	6.8395	6.7681	6.9532	6.9569	6.9164	7.0281	7.0639	6.9398	6.9651	7.3127	7.333	6.9283	0.3377	0.136	0.2242	0.0224	0.0393	0.4955	0.2429	0.963579	false	0	0	1	0
ENSMUSG00000062580	Timm17a	protein_coding	11.7101	11.3983	11.4655	11.4564	11.5542	11.4308	11.2643	11.2404	11.0927	11.4373	11.4894	11.3504	-0.0989	-0.3255	-0.0548	-0.2813	0.6648	0.034	0.8863	0.0724586	false	0	0	0	-1
ENSMUSG00000056738	A730036I17Rik	protein_coding	6.5583	6.5986	6.6209	6.596	6.6694	6.6841	6.6387	6.5511	6.6554	6.5939	6.597	6.5878	3.15556103308801E-4	0.0225	-0.0569	-0.0348	0.9986	0.8466	0.6039	0.776925	false	0	0	0	0
ENSMUSG00000068882	Ssb	protein_coding	6.6109	6.625	6.667	6.6426	6.7374	6.6438	6.72	6.7764	6.6983	6.6723	6.6113	6.7089	0.0299	0.0973	-0.0104	0.057	0.8365	0.263	0.9672	0.649142	false	0	0	0	0
ENSMUSG00000028902	Sf3a3	protein_coding	11.4988	11.4019	11.532	11.4878	11.7327	11.5829	11.5489	11.5437	11.5829	11.417	11.4684	11.429	-0.0394	0.0809	-0.163	-0.0426	0.8304	0.5294	0.1572	0.83163	false	0	0	0	0
ENSMUSG00000038975	Rabggtb	protein_coding	11.1954	11.2616	11.4664	11.4308	11.2404	11.3319	11.6602	11.4639	11.3937	11.4201	11.4004	11.4664	0.1212	0.1982	0.0946	0.1716	0.5163	0.1835	0.7225	0.303327	false	0	0	0	0
ENSMUSG00000027465	Tbc1d20	protein_coding	8.5568	8.4303	8.1397	8.6242	8.2634	8.0968	8.8222	8.5693	8.2206	8.7526	8.4591	8.1314	0.0721	0.1618	0.1196	0.2092	0.9231	0.7663	0.8921	0.725893	false	0	0	0	0
ENSMUSG00000026872	Zeb2	protein_coding	6.7327	6.7241	6.6915	6.7311	6.785	6.7078	6.7453	6.7952	6.8104	6.7865	6.6904	6.7444	0.0243	0.0675	-8.32245859609948E-4	0.0423	0.8312	0.3492	0.9966	0.679854	false	0	0	0	0
ENSMUSG00000031075	Ano1	protein_coding	6.5731	6.6578	6.683	6.6192	6.6949	6.5815	6.6649	6.688	6.73	6.7577	6.7404	6.6818	0.0886	0.0563	0.0948	0.0624	0.2491	0.5128	0.25	0.511581	false	0	0	0	0
ENSMUSG00000025503	Taldo1	protein_coding	11.1725	11.383	11.3049	11.8088	12.0194	11.7171	11.2784	11.2686	11.3569	11.4265	11.4537	11.4722	0.164	0.0145	-0.3976	-0.5471	0.4472	0.9684	0.0287	0.00280829	false	-1	-1	0	0
ENSMUSG00000029250	Polr2b	protein_coding	6.6416	6.5746	6.5333	6.6607	6.5812	6.5643	6.5207	6.5437	6.5285	6.5815	6.5538	6.4978	-0.0388	-0.0522	-0.0577	-0.0711	0.6986	0.5282	0.5763	0.384081	false	0	0	0	0
ENSMUSG00000046605	B3gntl1	protein_coding	6.5923	6.6129	6.592	6.5455	6.6075	6.5861	6.5361	6.545	6.6324	6.6179	6.4968	6.6243	-0.0194	-0.0279	3.89975634806916E-6	-0.0085	0.8872	0.8027	1	0.967321	false	0	0	0	0
ENSMUSG00000027582	Lime1	protein_coding	7.1196	7.2559	7.1582	7.1004	7.4044	7.3368	7.3043	7.4452	7.4595	7.2388	7.2641	7.0993	0.0228	0.2251	-0.0798	0.1225	0.9448	0.14	0.8024	0.569988	false	0	0	0	0
ENSMUSG00000020739	Nup85	protein_coding	10.5316	10.6427	10.6457	10.5262	10.8107	10.6273	10.5761	10.5431	10.3817	10.7309	10.6022	10.5187	0.0106	-0.1064	-0.0375	-0.1544	0.9762	0.5845	0.9275	0.41723	false	0	0	0	0
ENSMUSG00000031077	Fadd	protein_coding	7.9291	8.0058	8.1214	7.9779	7.9507	8.2538	8.0367	8.0206	8.4402	8.144	8.1923	8.0792	0.1197	0.1471	0.0777	0.105	0.6994	0.579	0.8753	0.774839	false	0	0	0	0
ENSMUSG00000053388	Trim50	protein_coding	6.648	6.5574	6.6545	6.6048	6.6394	6.6117	6.5888	6.6333	6.5892	6.5329	6.6067	6.5922	-0.0427	-0.0162	-0.0414	-0.0148	0.5934	0.8754	0.6805	0.914736	false	0	0	0	0
ENSMUSG00000030741	Spns1	protein_coding	8.1488	8.1041	8.2743	8.432	8.2101	8.3347	8.3418	8.2362	8.3046	8.4618	8.3444	8.3827	0.2206	0.1185	0.0707	-0.0314	0.257	0.6061	0.8668	0.947884	false	0	0	0	0
ENSMUSG00000020848	Doc2b	protein_coding	6.6703	6.5868	6.4952	6.547	6.5691	6.6208	6.5354	6.5223	6.5887	6.5852	6.5129	6.5948	-0.0198	-0.0353	-0.0147	-0.0302	0.8954	0.76	0.9477	0.839252	false	0	0	0	0
ENSMUSG00000039238	Zfp750	protein_coding	9.4787	9.5562	9.705	9.7059	9.1113	9.7357	9.7291	9.9129	10.0224	9.7291	10.0906	9.9431	0.3409	0.3081	0.4033	0.3705	0.3022	0.3457	0.2352	0.25746	false	0	0	0	0
ENSMUSG00000020788	Atp2a3	protein_coding	7.3115	7.7779	7.4824	7.3674	7.3573	7.6744	7.681	8.0872	8.298	7.6422	7.5124	7.6887	0.0905	0.4981	0.1481	0.5557	0.8682	0.0837	0.812	0.0521852	false	0	1	0	1
ENSMUSG00000050751	Pgbd5	protein_coding	6.7576	6.6526	6.7716	6.6366	6.6573	6.6266	6.7759	6.612	6.6924	6.7019	6.6622	6.6565	-0.0537	-0.0338	0.0334	0.0533	0.6144	0.7735	0.8496	0.651252	false	0	0	0	0
ENSMUSG00000042155	Klhl23	protein_coding	6.6855	6.7017	6.7622	6.6918	6.6885	6.665	6.7399	6.5878	6.6731	6.6895	6.6266	6.6334	-0.0667	-0.0495	-0.0319	-0.0148	0.5404	0.6625	0.8714	0.947704	false	0	0	0	0
ENSMUSG00000018770	Atp5g3	protein_coding	13.8014	13.8658	13.809	13.7401	13.8866	13.5997	13.8948	13.9389	13.8813	13.9389	13.8575	13.7818	0.034	0.0796	0.1173	0.1629	0.8893	0.6298	0.5118	0.23664	false	0	0	0	0
ENSMUSG00000027397	Slc20a1	protein_coding	8.2959	8.2371	8.103	7.9012	7.755	7.8126	7.8373	7.888	7.7702	7.753	7.9639	8.0097	-0.3031	-0.3802	0.0859	0.0089	0.0644	0.0181	0.804	0.986234	false	0	0	0	-1
ENSMUSG00000032643	Fhl3	protein_coding	6.7017	6.5888	6.6101	6.6152	6.623	6.632	6.6018	6.5797	6.4834	6.6331	6.5576	6.6048	-0.035	-0.0786	-0.0249	-0.0684	0.7529	0.3028	0.8829	0.444849	false	0	0	0	0
ENSMUSG00000020831	0610010K14Rik	protein_coding	8.3515	8.593	8.5738	8.3496	8.4863	8.6549	8.3575	8.5268	8.6182	8.36	8.6254	8.512	-0.007	-0.0053	0.0022	0.0039	0.9853	0.989	0.9967	0.994885	false	0	0	0	0
ENSMUSG00000037519	Ppfia1	protein_coding	9.473	9.3871	9.2942	9.3668	9.5213	9.3101	9.1626	9.1819	9.3248	9.4233	9.2411	9.3488	-0.047	-0.1617	-0.0617	-0.1763	0.8816	0.3869	0.8751	0.375382	false	0	0	0	0
ENSMUSG00000049659	Aftph	protein_coding	9.1702	9.0134	8.7848	8.8797	8.9519	8.6716	8.9793	8.7577	8.6867	9.0194	9.0396	8.9933	0.0279	-0.1816	0.183	-0.0265	0.9521	0.4539	0.5538	0.965037	false	0	0	0	0
ENSMUSG00000038671	Arfrp1	protein_coding	8.6147	8.6501	8.4739	8.7963	8.523	8.5526	8.6826	8.7134	8.7355	8.7008	8.8215	8.876	0.2199	0.1309	0.1755	0.0865	0.0806	0.3473	0.2227	0.653259	false	0	0	0	0
ENSMUSG00000037938	Chchd5	protein_coding	7.9318	8.1863	8.0561	8.4267	8.6009	8.5575	8.1297	8.257	8.1447	7.8456	8.3351	8.0925	0.033	0.1191	-0.4373	-0.3513	0.9373	0.6497	0.0299	0.0687363	false	-1	-1	0	0
ENSMUSG00000074698	Csnk2a1	protein_coding	7.035	7.0814	7.0566	6.9257	7.0504	7.122	6.9835	7.1091	7.1574	7.0241	6.9499	6.9328	-0.0887	0.0257	-0.0637	0.0506	0.4454	0.8782	0.704	0.758581	false	0	0	0	0
ENSMUSG00000037306	Man1c1	protein_coding	6.7509	6.6699	6.7398	6.6615	6.6747	6.6974	6.7799	6.7354	6.7962	6.8056	6.7867	6.757	0.0629	0.0503	0.1052	0.0926	0.3053	0.4227	0.0644	0.0896655	false	0	0	0	0
ENSMUSG00000030946	Lhpp	protein_coding	6.8261	6.8291	6.919	7.0718	6.9442	6.8818	6.713	6.7603	6.7676	6.7819	6.8301	6.8479	-0.0381	-0.1111	-0.146	-0.219	0.8055	0.2474	0.1416	0.0135149	false	0	0	0	0
ENSMUSG00000029420	Rimbp2	protein_coding	6.6218	6.6257	6.5606	6.6249	6.5993	6.5607	6.6748	6.6754	6.5964	6.6032	6.6548	6.6494	0.0331	0.0462	0.0408	0.0539	0.7251	0.5438	0.7095	0.515188	false	0	0	0	0
ENSMUSG00000068079	Tcf15	protein_coding	9.6278	9.8732	9.853	9.8476	9.716	10.0754	10.0052	10.1303	10.248	9.4391	9.9116	9.7145	-0.0963	0.3432	-0.1912	0.2482	0.7824	0.1043	0.544	0.312839	false	0	0	0	0
ENSMUSG00000032902	Slc16a1	protein_coding	6.694	6.6554	6.6688	6.6393	6.6126	6.7261	6.6535	6.7147	6.6279	6.671	6.6264	6.6457	-0.025	-0.0074	-0.0116	0.006	0.8417	0.9597	0.9579	0.976326	false	0	0	0	0
ENSMUSG00000016503	Gtf3a	protein_coding	9.5808	9.9021	9.7536	9.5318	9.5357	9.6768	10.3773	10.1942	10.3037	10.0745	9.972	10.0647	0.2915	0.5462	0.4556	0.7103	0.1167	0.0035	0.0162	5.65002234703505E-4	false	1	1	0	1
ENSMUSG00000032802	Srxn1	protein_coding	8.2592	8.1028	8.5161	8.152	8.0193	8.4267	8.7466	8.7679	8.976	7.9418	8.2139	8.0415	-0.227	0.5375	-0.1336	0.6308	0.4034	0.0161	0.7637	0.00597529	false	0	1	0	1
ENSMUSG00000020738	Sumo2	protein_coding	12.8622	12.7016	12.98	12.7667	12.7967	12.7016	12.6653	12.7366	12.5983	12.5715	12.8477	12.7152	-0.1365	-0.1812	-0.0436	-0.0883	0.6268	0.4392	0.9386	0.816064	false	0	0	0	0
ENSMUSG00000025241	Fyco1	protein_coding	7.1151	6.9901	7.0221	7.0692	7.0489	6.9431	7.1694	6.9975	6.8744	7.0295	6.7818	7.2372	-0.0262	-0.0287	-0.0042	-0.0066	0.9493	0.9357	0.9947	0.992317	false	0	0	0	0
ENSMUSG00000028907	Utp11l	protein_coding	10.7636	10.9692	10.7891	10.8741	11.0813	11.0175	10.7986	10.9382	11.0153	11.0207	11.1111	10.9355	0.1818	0.0767	0.0315	-0.0736	0.2283	0.6957	0.9359	0.76355	false	0	0	0	0
ENSMUSG00000050511	Oprd1	protein_coding	6.5886	6.5604	6.6895	6.5599	6.5751	6.6995	6.6508	6.6388	6.5955	6.6134	6.5918	6.631	-7.77094922344901E-4	0.0155	5.43770174487257E-4	0.0169	0.9962	0.9153	0.998	0.93338	false	0	0	0	0
ENSMUSG00000039477	Tnrc18	protein_coding	6.6782	6.6993	6.7916	6.6442	6.676	6.6727	6.672	6.6813	6.6533	6.7359	6.6624	6.6694	-0.0338	-0.0542	0.0249	0.0045	0.7208	0.4552	0.8654	0.981542	false	0	0	0	0
ENSMUSG00000023994	Nfya	protein_coding	6.7207	6.6838	6.6979	6.7315	6.7319	6.7701	6.6624	6.7376	6.6503	6.8485	6.7467	6.7254	0.0727	-0.0174	0.0291	-0.061	0.3367	0.8821	0.8475	0.483259	false	0	0	0	0
ENSMUSG00000014418	Hps5	protein_coding	6.5601	6.7256	6.6612	6.6057	6.6611	6.6501	6.6144	6.6841	6.5744	6.5874	6.6255	6.6412	-0.031	-0.0247	-0.021	-0.0147	0.8241	0.8545	0.9222	0.945031	false	0	0	0	0
ENSMUSG00000030742	Lat	protein_coding	6.9333	6.969	7.0393	7.1599	7.1174	7.0894	7.0327	6.8802	6.9975	7.0776	7.075	7.1518	0.1209	-0.0104	-0.0207	-0.152	0.2101	0.9557	0.9338	0.0944492	false	0	0	0	0
ENSMUSG00000049739	Zfp646	protein_coding	6.5641	6.6682	6.6065	6.693	6.6665	6.6221	6.5914	6.6056	6.6892	6.585	6.6366	6.6161	-3.50025917254193E-4	0.0158	-0.0479	-0.0318	0.9986	0.9006	0.6983	0.807874	false	0	0	0	0
ENSMUSG00000048528	Nkx1-2	protein_coding	6.6296	6.696	6.7189	6.698	6.7087	6.7011	6.6115	6.716	6.7319	6.6819	6.7062	6.6368	-0.0065	0.005	-0.0276	-0.0161	0.9677	0.9741	0.8696	0.926654	false	0	0	0	0
ENSMUSG00000001158	Snrnp27	protein_coding	6.6828	6.8469	6.7194	6.7319	6.7221	6.6857	6.7325	6.6902	6.7815	6.6453	6.658	6.7438	-0.0673	-0.015	-0.0309	0.0215	0.531	0.9224	0.8751	0.910828	false	0	0	0	0
ENSMUSG00000003452	Bicd1	protein_coding	6.5926	6.6276	6.6696	6.6213	6.6357	6.6336	6.5831	6.6011	6.566	6.6462	6.5824	6.5468	-0.0381	-0.0465	-0.0384	-0.0468	0.7168	0.6009	0.7841	0.662346	false	0	0	0	0
ENSMUSG00000078236	Pou3f1	protein_coding	9.2354	8.6867	9.0753	9.8924	9.2206	8.6263	7.2124	7.5244	7.4061	7.3168	8.0028	8.7408	-0.979	-1.6182	-1.2263	-1.8655	0.1206	0.0087	0.0572	0.00348285	false	-1	-1	0	-1
ENSMUSG00000030934	Oat	protein_coding	9.1882	8.9158	9.266	9.4599	9.3003	9.2035	8.5628	8.4558	8.4863	8.8648	8.8336	9.2844	-0.129	-0.6217	-0.327	-0.8196	0.6883	0.0047	0.1816	7.34580625961663E-4	false	0	-1	0	-1
ENSMUSG00000058546	Rpl23a	protein_coding	13.6707	13.6193	13.5918	13.4528	13.6707	13.3983	13.4264	13.3585	13.3585	13.5806	13.5653	13.6278	-0.036	-0.2461	0.084	-0.1261	0.8799	0.0421	0.7034	0.418245	false	0	0	0	0
ENSMUSG00000025504	Eps8l2	protein_coding	7.075	6.8525	6.9014	7.2623	7.1615	6.9312	7.0002	6.8286	6.6635	7.3243	7.0572	7.3256	0.2927	-0.1122	0.1174	-0.2875	0.1593	0.6874	0.764	0.174169	false	0	0	0	0
ENSMUSG00000040013	Fkbp6	protein_coding	6.8835	7.1574	7.0834	7.0092	7.3044	7.746	7.324	7.1919	7.1751	7.6162	7.7004	7.2337	0.4753	0.1889	0.1636	-0.1229	0.1197	0.6339	0.7903	0.831046	false	0	0	0	0
ENSMUSG00000042978	Sbk1	protein_coding	9.1763	8.8762	9.4434	9.183	9.0569	9.1425	9.0303	8.9401	9.0715	9.0978	8.6157	9.2699	-0.1708	-0.1513	-0.133	-0.1135	0.7242	0.7484	0.8572	0.856553	false	0	0	0	0
ENSMUSG00000027395	Polr1b	protein_coding	9.0739	9.1064	9.2299	9.6741	9.7548	9.7561	8.9866	9.1834	9.0369	9.2942	9.2064	8.7125	-0.0658	-0.0678	-0.6573	-0.6593	0.8679	0.8481	0.0042	0.00280829	false	-1	-1	0	0
ENSMUSG00000039230	Tbcd	protein_coding	8.7539	8.8372	8.9734	8.8296	8.9973	8.7025	8.6096	8.5838	8.5221	8.9633	8.6385	8.9175	-0.0151	-0.283	-0.0034	-0.2713	0.9674	0.0747	0.9948	0.0948517	false	0	0	0	0
ENSMUSG00000050323	2310030N02Rik	protein_coding	6.5298	6.6528	6.6	6.6467	6.5758	6.5227	6.6479	6.5633	6.6103	6.5664	6.5536	6.581	-0.0272	0.013	-0.0147	0.0255	0.8493	0.9306	0.9503	0.878096	false	0	0	0	0
ENSMUSG00000029641	Rasl11a	protein_coding	6.9658	6.9071	6.8892	7.1203	7.2353	7.0676	7.2884	7.2405	7.4321	7.0882	7.1437	6.9704	0.1467	0.3996	-0.0737	0.1792	0.1955	7.28239327202986E-4	0.694	0.0962981	false	0	0	0	1
ENSMUSG00000023259	Slc26a6	protein_coding	6.7724	6.6924	6.6624	6.7911	6.7519	6.6251	6.6978	6.7311	6.6366	6.682	6.8432	6.6657	0.0212	-0.0206	0.0076	-0.0342	0.9227	0.9159	0.983	0.876307	false	0	0	0	0
ENSMUSG00000027088	Phospho2	protein_coding	8.1297	8.1535	8.0272	8.0176	8.2812	8.0991	7.9184	8.0671	8.0211	7.9659	8.2541	8.191	0.0335	-0.1013	0.0044	-0.1304	0.9128	0.5998	0.9931	0.523137	false	0	0	0	0
ENSMUSG00000027394	Ttl	protein_coding	7.6199	7.6744	7.7004	7.6986	7.6217	7.5336	7.6831	7.5989	7.8184	7.8261	7.7246	7.8095	0.1218	0.0353	0.1687	0.0822	0.3535	0.8537	0.1867	0.627839	false	0	0	0	0
ENSMUSG00000031976	Urb2	protein_coding	8.3584	8.3123	8.2652	8.3065	8.489	8.5652	8.342	8.3469	8.0946	8.4628	8.4178	8.0983	0.0144	-0.0508	-0.1272	-0.1924	0.9729	0.8728	0.683	0.380673	false	0	0	0	0
ENSMUSG00000060257	Scrt2	protein_coding	6.6229	6.5699	6.581	6.6251	6.619	6.5606	6.5601	6.5739	6.5446	6.6655	6.5813	6.584	0.019	-0.0318	0.0087	-0.0421	0.854	0.6858	0.9601	0.614448	false	0	0	0	0
ENSMUSG00000038685	Rtel1	protein_coding	8.7933	8.7948	8.6961	8.7195	8.8468	8.5235	8.6374	8.7181	8.571	8.4365	8.3851	8.2767	-0.3953	-0.1192	-0.3305	-0.0545	0.0173	0.5709	0.0563	0.874378	false	-1	0	-1	0
ENSMUSG00000079127	BC016201	protein_coding	6.8774	6.9633	6.8738	6.8114	6.852	6.9558	6.8514	6.8411	6.8835	6.8145	6.9457	6.8993	-0.0183	-0.0462	0.0134	-0.0145	0.9137	0.6889	0.9586	0.948776	false	0	0	0	0
ENSMUSG00000020737	Hn1	protein_coding	12.3865	12.3229	12.6154	12.4023	12.6314	12.5607	12.2528	12.339	12.4329	12.478	12.6853	12.33	0.0562	-0.1	-0.0337	-0.1899	0.8732	0.7053	0.9514	0.410698	false	0	0	0	0
ENSMUSG00000032712	2810474O19Rik	protein_coding	10.3395	10.262	10.4194	10.4039	9.9754	10.2437	10.3157	10.0256	9.7422	10.0458	9.8715	10.1128	-0.3303	-0.3125	-0.1976	-0.1799	0.2185	0.2345	0.6248	0.632669	false	0	0	0	0
ENSMUSG00000025175	Fn3k	protein_coding	6.6371	6.6551	6.6909	6.7046	6.6685	6.67	6.7048	6.6829	6.6563	6.6744	6.7144	6.7296	0.0451	0.0203	0.0251	3.27306272028594E-4	0.4493	0.7875	0.806	0.998095	false	0	0	0	0
ENSMUSG00000058736	AC124106.1	protein_coding	6.8363	6.873	6.7405	6.8048	6.805	6.8592	6.8842	6.9243	6.8997	6.8039	6.9512	6.805	0.0367	0.0861	0.0303	0.0797	0.7983	0.3692	0.8823	0.475345	false	0	0	0	0
ENSMUSG00000039253	Fn3krp	protein_coding	6.6686	6.6541	6.5332	6.585	6.6421	6.6153	6.6413	6.6508	6.63	6.7218	6.6006	6.6168	0.0277	0.0221	0.0322	0.0266	0.847	0.8742	0.8634	0.870275	false	0	0	0	0
ENSMUSG00000055670	Zzef1	protein_coding	6.9976	7.1139	7.0595	7.1387	7.1097	7.1221	7.1177	7.0617	7.1762	7.1736	6.9843	7.0431	0.01	0.0615	-0.0565	-0.005	0.9628	0.6212	0.7587	0.987239	false	0	0	0	0
ENSMUSG00000070883	4930578N16Rik	protein_coding	6.634	6.6131	6.5802	6.5989	6.5531	6.597	6.5581	6.5581	6.5563	6.5272	6.5213	6.5378	-0.0803	-0.0516	-0.0542	-0.0255	0.1271	0.3722	0.4272	0.779406	false	0	0	0	0
ENSMUSG00000057530	Ece1	protein_coding	7.5577	7.6427	7.7207	7.7959	8.0781	7.8328	7.9436	7.7507	7.7867	7.7141	7.6367	7.8916	0.1071	0.1866	-0.1547	-0.0752	0.6729	0.3298	0.5506	0.819404	false	0	0	0	0
ENSMUSG00000042851	Zc3h6	protein_coding	6.6254	6.6271	6.6635	6.5705	6.713	6.6403	6.6888	6.7523	6.7052	6.6752	6.6102	6.7473	0.0389	0.0767	0.0363	0.0741	0.7479	0.3762	0.8337	0.452663	false	0	0	0	0
ENSMUSG00000028785	Hpca	protein_coding	6.9609	6.8742	6.8836	7.1523	7.0421	7.1518	7.2287	7.019	7.122	7.2445	7.0347	7.1631	0.2412	0.217	0.032	0.0079	0.0653	0.0938	0.9278	0.984748	false	0	0	0	0
ENSMUSG00000027463	2310046K01Rik	protein_coding	7.3934	7.5804	7.7027	7.4136	7.5362	7.9941	8.3557	8.4464	8.8702	8.489	8.3055	8.0844	0.7341	0.9986	0.645	0.9095	0.019	0.0023	0.0475	0.00444658	true	1	1	1	1
ENSMUSG00000006576	Slc4a3	protein_coding	6.6328	6.6121	6.6496	6.6846	6.6967	6.7176	6.7369	6.6955	6.641	6.6829	6.7302	6.6367	0.0517	0.0596	-0.0164	-0.0085	0.4688	0.3498	0.9143	0.958293	false	0	0	0	0
ENSMUSG00000020849	Ywhae	protein_coding	8.2108	8.3075	8.2373	7.8487	8.215	8.1923	8.0474	7.8604	8.1456	7.9902	8.2098	8.1669	-0.1296	-0.2341	0.0369	-0.0675	0.6338	0.2545	0.9484	0.862337	false	0	0	0	0
ENSMUSG00000020736	Nt5c	protein_coding	9.1841	9.1806	9.5977	9.3805	9.2354	9.292	8.9357	8.9875	9.4267	8.6468	9.2331	9.292	-0.2635	-0.2042	-0.2454	-0.186	0.5499	0.6502	0.6625	0.743802	false	0	0	0	0
ENSMUSG00000040283	Btnl9	protein_coding	6.6013	6.5966	6.5646	6.5968	6.5669	6.5706	6.5757	6.5696	6.5666	6.628	6.5595	6.5429	-0.0107	-0.0168	-0.0013	-0.0074	0.9283	0.8609	0.9945	0.964329	false	0	0	0	0
ENSMUSG00000019437	Tlcd1	protein_coding	8.6117	8.7877	9.1902	8.4274	8.8644	9.1376	8.6586	9.1526	9.3289	8.6743	9.4762	8.5563	0.039	0.1835	0.0924	0.2369	0.9714	0.8044	0.9452	0.774092	false	0	0	0	0
ENSMUSG00000036285	2610024G14Rik	protein_coding	8.4735	8.827	8.7229	8.7233	8.6945	8.7588	8.8624	8.96	9.0303	8.9316	8.9261	8.6275	0.1539	0.2764	0.1029	0.2254	0.4909	0.1171	0.7669	0.250975	false	0	0	0	0
ENSMUSG00000025170	Rab40b	protein_coding	6.6402	6.6958	6.6775	6.6784	6.7398	6.6782	6.6052	6.7276	6.688	6.6743	6.6845	6.623	-0.0106	0.0024	-0.0382	-0.0253	0.9564	0.9894	0.8446	0.890948	false	0	0	0	0
ENSMUSG00000074807	AL833780.4	protein_coding	6.7937	6.8544	6.7234	6.8654	6.8247	6.8186	6.9202	6.9382	6.9276	6.9445	6.7861	6.888	0.0823	0.1381	0.0366	0.0924	0.4688	0.1314	0.8659	0.416949	false	0	0	0	0
ENSMUSG00000000317	Bcl6b	protein_coding	6.8978	7.1633	6.9452	7.1923	7.3746	7.0598	6.799	6.895	6.9181	6.7267	7.025	6.7581	-0.1655	-0.1314	-0.3723	-0.3382	0.4267	0.5365	0.0366	0.0441654	false	-1	-1	0	0
ENSMUSG00000027387	Zc3h8	protein_coding	7.1786	7.0209	7.0624	7.1691	7.2427	7.2679	6.9981	7.1883	7.2413	7.0084	7.2551	7.0667	0.0228	0.0553	-0.1165	-0.084	0.9425	0.8127	0.6183	0.730699	false	0	0	0	0
ENSMUSG00000057465	Saa2	protein_coding	6.6843	6.6888	6.7089	6.695	6.7483	6.7086	6.6467	6.624	6.6934	6.6362	6.7128	6.7078	-0.0084	-0.0393	-0.0317	-0.0626	0.9656	0.7566	0.8744	0.617424	false	0	0	0	0
ENSMUSG00000049551	Fzd9	protein_coding	6.7164	6.6537	6.7129	6.6537	6.6638	6.7067	6.6643	6.6487	6.6571	6.7367	6.7034	6.6392	-0.0013	-0.0377	0.0184	-0.018	0.9924	0.6022	0.8943	0.87786	false	0	0	0	0
ENSMUSG00000026991	Pkp4	protein_coding	10.793	10.6751	10.5621	10.9488	10.9634	10.6838	11.0544	10.8614	10.8597	11.0847	10.9204	10.8463	0.2737	0.2484	0.0852	0.0599	0.1435	0.1812	0.8347	0.873465	false	0	0	0	0
ENSMUSG00000057219	Armc7	protein_coding	6.8582	7.0119	6.8579	6.791	6.8658	6.8621	6.8289	6.9719	6.8573	6.8049	6.8556	6.8564	-0.0704	-0.0233	-6.91313990778042E-4	0.0464	0.5679	0.8865	0.9979	0.775763	false	0	0	0	0
ENSMUSG00000027459	Fam110a	protein_coding	7.174	7.3625	7.1636	7.2118	7.3956	7.36	7.488	7.681	7.9023	7.533	7.5959	7.466	0.2982	0.457	0.2091	0.3679	0.133	0.0161	0.4095	0.0527373	false	0	1	0	1
ENSMUSG00000023993	Treml1	protein_coding	6.6021	6.5982	6.738	6.6294	6.6167	6.6939	6.6415	6.6966	6.6554	6.5501	6.7079	6.6916	0.0038	0.0184	0.0032	0.0178	0.9853	0.9128	0.9918	0.941805	false	0	0	0	0
ENSMUSG00000041453	Rpl21	protein_coding	7.3104	7.5284	7.2425	7.1164	7.1765	7.3366	7.4611	7.6197	7.7483	7.176	7.5191	7.2357	-0.0502	0.2493	0.1004	0.3999	0.8915	0.2001	0.7992	0.0287569	false	0	1	0	0
ENSMUSG00000027581	Stmn3	protein_coding	7.0082	7.2275	7.1561	7.0393	7.1575	7.1194	6.9637	7.233	7.1267	6.7664	6.9274	6.8531	-0.2817	-0.0228	-0.2564	0.0024	0.0286	0.9249	0.0572	0.995999	false	0	0	0	0
ENSMUSG00000050989	Sepn1	protein_coding	7.5378	7.0834	7.1628	7.3554	7.1859	7.0584	7.1887	6.9494	7.0644	7.4594	7.0199	7.4765	0.0572	-0.1938	0.1187	-0.1324	0.9125	0.5397	0.8367	0.766823	false	0	0	0	0
ENSMUSG00000057110	Cep110	protein_coding	6.6418	6.593	6.6564	6.5775	6.6281	6.6266	6.681	6.6534	6.6257	6.6022	6.6789	6.6928	0.0276	0.023	0.0473	0.0426	0.7736	0.808	0.6212	0.633042	false	0	0	0	0
ENSMUSG00000027460	Angpt4	protein_coding	6.5962	6.5476	6.6342	6.5333	6.5213	6.6162	6.6161	6.5964	6.576	6.5366	6.5765	6.625	-0.0133	0.0035	0.0224	0.0392	0.9383	0.9843	0.9163	0.782404	false	0	0	0	0
ENSMUSG00000001156	Mxd1	protein_coding	6.634	6.5835	6.5359	6.5825	6.4898	6.5472	6.5624	6.5807	6.548	6.564	6.5308	6.6	-0.0195	-0.0208	0.0251	0.0239	0.8706	0.845	0.8681	0.85023	false	0	0	0	0
ENSMUSG00000027386	Fbln7	protein_coding	6.7919	6.7615	6.7395	6.6209	6.8281	6.7853	6.7803	6.72	6.7476	6.6093	6.6617	6.7422	-0.0932	-0.015	-0.0737	0.0046	0.4585	0.9389	0.6677	0.989546	false	0	0	0	0
ENSMUSG00000079129	AC175490.1	protein_coding	6.5433	6.5908	6.5564	6.6621	6.595	6.5617	6.564	6.5937	6.5863	6.5477	6.5473	6.5473	-0.0161	0.0178	-0.0588	-0.0249	0.8915	0.8643	0.4829	0.829978	false	0	0	0	0
ENSMUSG00000030930	Chst15	protein_coding	6.8169	6.6292	6.8721	6.7676	6.7089	6.6773	6.6572	6.6412	6.5831	6.5782	6.6329	6.8222	-0.095	-0.1456	-0.0401	-0.0907	0.5732	0.2803	0.899	0.630075	false	0	0	0	0
ENSMUSG00000006546	Cryba2	protein_coding	6.5397	6.626	6.6511	6.609	6.6172	6.565	6.6478	6.695	6.6206	6.6262	6.6847	6.6501	0.048	0.0488	0.0566	0.0574	0.6282	0.5918	0.6211	0.570511	false	0	0	0	0
ENSMUSG00000036890	Gtdc1	protein_coding	7.5116	7.5234	7.6042	7.4943	7.3763	7.6148	7.4231	7.4689	7.4835	7.3226	7.3338	7.5621	-0.1403	-0.0879	-0.089	-0.0366	0.3053	0.5674	0.6626	0.888818	false	0	0	0	0
ENSMUSG00000026976	Pax8	protein_coding	6.5753	6.6057	6.5763	6.6228	6.5727	6.6153	6.6057	6.6211	6.5843	6.6536	6.5866	6.535	0.006	0.0179	-0.0119	1.16931113505636E-4	0.9622	0.8481	0.9416	0.999418	false	0	0	0	0
ENSMUSG00000038705	Gmeb2	protein_coding	7.0438	7.0527	7.0613	6.9727	7.1288	7.0891	7.1553	7.2118	7.1544	7.0028	7.1131	6.9687	-0.0244	0.1213	-0.0353	0.1103	0.9089	0.284	0.8914	0.391134	false	0	0	0	0
ENSMUSG00000025173	Wdr45l	protein_coding	6.8884	6.7348	6.926	6.7101	6.7521	6.8288	6.6835	6.6784	6.7115	6.8646	6.771	6.7914	-0.0407	-0.1586	0.0453	-0.0725	0.8254	0.1344	0.8519	0.655109	false	0	0	0	0
ENSMUSG00000045775	Slc16a5	protein_coding	6.6562	6.7914	6.6473	6.6544	6.6158	6.6725	6.5805	6.6784	6.6719	6.6633	6.7264	6.6938	-0.0038	-0.0547	0.0469	-0.0039	0.9834	0.5931	0.7631	0.988111	false	0	0	0	0
ENSMUSG00000025505	Tmem80	protein_coding	6.7471	6.7484	6.7049	6.9159	6.7463	6.719	6.7819	6.6671	6.6329	6.7292	6.7245	6.712	-0.0115	-0.0395	-0.0718	-0.0998	0.9584	0.793	0.6551	0.399266	false	0	0	0	0
ENSMUSG00000011958	Bnip2	protein_coding	8.3482	7.9443	8.1625	8.2868	7.8187	7.9356	7.7242	7.6896	7.6461	7.8661	7.844	7.9216	-0.2744	-0.465	-0.1365	-0.3271	0.2254	0.0232	0.7243	0.131481	false	0	0	0	-1
ENSMUSG00000028786	Tmem54	protein_coding	7.6915	7.4496	7.3853	7.8958	7.692	7.2892	6.8623	6.9124	6.7757	6.8267	7.061	7.3726	-0.422	-0.6587	-0.5389	-0.7756	0.1379	0.0154	0.0617	0.005485	false	-1	-1	0	-1
ENSMUSG00000031078	Cttn	protein_coding	6.8198	6.8288	6.8746	6.8222	6.8073	6.8542	6.8073	6.8982	6.9132	6.8842	6.7431	6.8059	-0.03	0.0318	-0.0169	0.045	0.8611	0.8359	0.9512	0.788184	false	0	0	0	0
ENSMUSG00000050822	Slc29a4	protein_coding	6.6938	6.8156	6.7379	6.7378	6.7194	6.7239	6.7941	6.757	6.7913	6.6775	6.7567	6.73	-0.0277	0.0317	-0.0056	0.0538	0.8206	0.7672	0.981	0.602338	false	0	0	0	0
ENSMUSG00000070332	4933422H20Rik	protein_coding	6.5725	6.6299	6.6184	6.6126	6.5966	6.5525	6.6431	6.636	6.6799	6.6307	6.6062	6.6653	0.0271	0.0461	0.0468	0.0657	0.7722	0.5155	0.6135	0.331692	false	0	0	0	0
ENSMUSG00000003435	Supt5h	protein_coding	9.1056	9.2275	9.1864	8.9512	9.342	9.0382	9.2042	9.1146	9.0412	9.2736	9.1454	9.1974	0.0323	-0.0532	0.095	0.0095	0.9387	0.8777	0.8266	0.988401	false	0	0	0	0
ENSMUSG00000041926	Rnpep	protein_coding	8.009	8.0773	8.1444	8.3672	8.2515	7.9244	8.5097	8.2426	8.4728	8.6783	8.4586	8.8314	0.5792	0.3314	0.475	0.2273	0.0126	0.1561	0.0476	0.437063	false	1	0	1	0
ENSMUSG00000032869	Psmf1	protein_coding	9.727	10.1136	10.2553	10.1619	10.1335	10.4324	10.0202	10.2069	10.2409	10.1855	10.4866	10.3644	0.3136	0.124	0.1029	-0.0866	0.3522	0.783	0.8832	0.891003	false	0	0	0	0
ENSMUSG00000029423	Piwil1	protein_coding	6.7619	6.707	6.8156	6.8429	6.785	6.8427	6.9471	6.7496	7.206	6.8684	6.845	6.9109	0.1133	0.2061	0.0512	0.144	0.5685	0.1733	0.8874	0.44745	false	0	0	0	0
ENSMUSG00000014353	Tmem87b	protein_coding	6.601	6.6594	6.7239	6.5734	6.6769	6.6958	6.5752	6.5812	6.6352	6.6873	6.719	6.6172	0.0131	-0.0642	0.0258	-0.0515	0.9381	0.4967	0.8933	0.676812	false	0	0	0	0
ENSMUSG00000044367	Slc16a13	protein_coding	6.9755	6.9784	7.0628	6.915	7.0957	6.9434	6.9291	6.7784	6.8947	6.8144	6.8513	6.9168	-0.1447	-0.1381	-0.1239	-0.1173	0.1559	0.1673	0.2955	0.295518	false	0	0	0	0
ENSMUSG00000044364	5430405G05Rik	protein_coding	6.6505	6.6313	6.643	6.6301	6.5193	6.6453	6.6399	6.6235	6.6083	6.6093	6.592	6.6114	-0.0374	-0.0177	0.006	0.0257	0.6673	0.8643	0.9752	0.821377	false	0	0	0	0
ENSMUSG00000046671	Fam54b	protein_coding	6.8147	6.9208	6.874	6.8931	6.7823	6.852	6.7906	6.7846	6.9136	6.6619	6.8041	6.8273	-0.1054	-0.0402	-0.078	-0.0129	0.4598	0.8315	0.7008	0.970157	false	0	0	0	0
ENSMUSG00000029718	Pcolce	protein_coding	6.8851	7.017	6.9758	6.9141	6.8979	6.9667	7.0515	7.2994	7.4954	6.9863	6.9713	6.9179	-7.74021981660766E-4	0.3228	0.0323	0.3558	0.9986	0.0486	0.9478	0.0296401	false	0	1	0	1
ENSMUSG00000081683	Fzd10	protein_coding	7.7629	7.5734	8.0134	7.7344	7.8726	8.0419	8.0152	8.3423	8.6121	7.5828	7.7463	7.5276	-0.1643	0.54	-0.2641	0.4402	0.6638	0.0339	0.4579	0.0944397	false	0	1	0	1
ENSMUSG00000031659	Adcy7	protein_coding	6.5592	6.6555	6.6539	6.5932	6.5745	6.5277	6.5856	6.5889	6.5546	6.574	6.534	6.5674	-0.0644	-0.0465	-0.0066	0.0113	0.394	0.563	0.9742	0.947884	false	0	0	0	0
ENSMUSG00000037996	Slc24a2	protein_coding	6.632	6.5553	6.579	6.5975	6.5498	6.5638	6.5705	6.5167	6.5833	6.5332	6.5957	6.611	-0.0088	-0.032	0.0096	-0.0135	0.9502	0.7305	0.9605	0.93338	false	0	0	0	0
ENSMUSG00000062151	Unc13c	protein_coding	6.5709	6.6175	6.6803	6.5432	6.5943	6.5866	6.5833	6.5838	6.5767	6.6076	6.6616	6.5682	-0.0104	-0.0416	0.0378	0.0066	0.9416	0.6331	0.7707	0.973705	false	0	0	0	0
ENSMUSG00000027580	BC006779	protein_coding	6.6473	6.7403	6.6957	6.6635	6.7631	6.6187	6.7541	6.853	6.9078	6.7133	6.6771	6.7349	0.014	0.1438	0.0267	0.1565	0.9393	0.0898	0.9023	0.0650664	false	0	0	0	0
ENSMUSG00000033508	Asprv1	protein_coding	6.6838	6.7775	6.7464	6.6981	6.8492	6.8146	6.8419	6.9543	6.7879	6.6635	6.753	6.7514	-0.0133	0.1254	-0.0647	0.0741	0.9505	0.2114	0.7066	0.601534	false	0	0	0	0
ENSMUSG00000028766	Alpl	protein_coding	8.0922	8.1611	8.2475	7.8744	8.1838	8.2655	8.3219	8.3028	8.2173	8.6242	8.123	8.2873	0.1779	0.1137	0.2369	0.1728	0.5099	0.7026	0.378	0.561614	false	0	0	0	0
ENSMUSG00000036641	Ccdc148	protein_coding	6.7043	6.6603	6.7291	6.6412	6.7118	6.6775	6.6567	6.7076	6.7484	6.6387	6.825	6.6569	0.0089	0.0063	0.03	0.0274	0.9677	0.9761	0.9028	0.898482	false	0	0	0	0
ENSMUSG00000039275	Foxk2	protein_coding	7.0704	7.1206	6.9047	7.1459	7.0081	6.8742	7.1735	7.0518	7.2783	7.0854	7.1843	7.2176	0.1305	0.136	0.153	0.1585	0.4638	0.4073	0.4184	0.351341	false	0	0	0	0
ENSMUSG00000028233	Tgs1	protein_coding	8.3879	8.614	8.5271	8.5622	8.5565	8.5841	8.3756	8.5998	8.4654	8.5581	8.5652	8.4271	0.0071	-0.0294	-0.0508	-0.0873	0.9801	0.8939	0.8603	0.637704	false	0	0	0	0
ENSMUSG00000002748	Baz1b	protein_coding	6.6681	6.6628	6.6694	6.6619	6.7466	6.7862	6.7845	6.7766	6.7832	6.7248	6.6928	6.7225	0.0466	0.1147	-0.0182	0.0499	0.7008	0.1651	0.9362	0.706732	false	0	0	0	0
ENSMUSG00000016940	Kctd2	protein_coding	8.8903	8.7095	9.2553	9.0124	8.7405	8.9001	9.0435	8.9334	8.9849	9.139	8.702	9.2709	0.0856	0.0355	0.153	0.1029	0.8784	0.953	0.804	0.860847	false	0	0	0	0
ENSMUSG00000017776	Crk	protein_coding	6.6423	6.594	6.6054	6.6899	6.5725	6.6484	6.6227	6.543	6.5338	6.6003	6.5678	6.583	-0.0302	-0.0474	-0.0532	-0.0704	0.7609	0.5397	0.5806	0.334356	false	0	0	0	0
ENSMUSG00000028646	Rragc	protein_coding	10.087	10.1369	9.7236	10.0058	9.8289	9.4399	9.9097	9.976	9.5002	9.7422	9.7017	9.768	-0.2452	-0.1872	-0.0209	0.0371	0.4916	0.609	0.9822	0.964329	false	0	0	0	0
ENSMUSG00000047841	BC051628	protein_coding	6.6387	6.5965	6.5982	6.7221	6.7212	6.6641	6.6411	6.7699	6.5896	6.6259	6.6481	6.5947	0.0118	0.0558	-0.0796	-0.0356	0.9501	0.6128	0.5121	0.826352	false	0	0	0	0
ENSMUSG00000059246	Foxb1	protein_coding	6.7292	6.5837	6.6515	6.6499	6.6472	6.6041	6.6633	6.679	6.7448	6.629	6.594	6.6765	-0.0216	0.0409	-5.6447889728517E-4	0.0619	0.9068	0.7684	0.998	0.663274	false	0	0	0	0
ENSMUSG00000023992	Trem2	protein_coding	7.3471	7.4123	7.4526	7.4551	7.4303	7.2763	7.238	7.218	7.3064	7.2575	7.236	7.4615	-0.0857	-0.1499	-0.0689	-0.1331	0.5977	0.2245	0.7665	0.335973	false	0	0	0	0
ENSMUSG00000057778	Cyb5d2	protein_coding	6.7054	6.6535	6.7044	6.7823	6.7618	6.7605	6.6738	6.7207	6.8	6.7315	6.8068	6.734	0.0696	0.0437	-0.0108	-0.0367	0.4495	0.6704	0.9624	0.782924	false	0	0	0	0
ENSMUSG00000067764	Xlr5c	protein_coding	6.4813	6.6786	6.5211	6.5682	6.601	6.5124	6.5764	6.6002	6.6264	6.5741	6.6054	6.5782	0.0256	0.0407	0.0254	0.0405	0.8732	0.7484	0.9091	0.791824	false	0	0	0	0
ENSMUSG00000052353	9930013L23Rik	protein_coding	6.8035	6.7955	6.5652	6.7938	6.6567	6.6653	6.5927	6.7011	6.6427	6.7161	6.6407	6.6581	-0.0498	-0.0759	-0.0336	-0.0597	0.795	0.6092	0.9114	0.765612	false	0	0	0	0
ENSMUSG00000029578	Wipi2	protein_coding	7.5341	7.7912	7.589	7.4393	7.6568	7.4682	7.5113	7.6958	7.5434	7.3887	7.4812	7.4877	-0.1856	-0.0546	-0.0689	0.0621	0.2221	0.8085	0.8253	0.816105	false	0	0	0	0
ENSMUSG00000000131	Xpo6	protein_coding	8.7532	8.976	8.6682	8.8749	9.2946	9.097	9.0685	9.0766	9.062	9.0734	9.0128	8.8274	0.1721	0.2699	-0.1177	-0.0198	0.4656	0.1606	0.7441	0.972407	false	0	0	0	0
ENSMUSG00000055197	Fev	protein_coding	6.6111	6.5632	6.6182	6.5592	6.5501	6.6165	6.5925	6.6371	6.5937	6.6046	6.5309	6.5967	-0.0201	0.0103	0.0021	0.0325	0.8825	0.9405	0.993	0.803217	false	0	0	0	0
ENSMUSG00000027579	Srms	protein_coding	6.5985	6.6341	6.7204	6.6311	6.6488	6.6397	6.8076	6.7247	6.7131	6.7603	6.6403	6.6635	0.037	0.0975	0.0482	0.1086	0.7709	0.2387	0.7478	0.198402	false	0	0	0	0
ENSMUSG00000029640	Usp12	protein_coding	6.8304	6.7361	6.7056	6.6533	6.7562	6.6518	6.795	6.7574	6.7292	6.806	6.8276	6.79	0.0505	0.0032	0.1208	0.0734	0.6428	0.9849	0.1545	0.459387	false	0	0	0	0
ENSMUSG00000014361	Mertk	protein_coding	6.7815	6.8666	6.7855	6.7828	6.6885	6.6815	6.7504	6.6705	6.7327	6.7113	6.6783	6.8586	-0.0618	-0.0933	0.0318	2.75734578794484E-4	0.641	0.3767	0.8903	0.999007	false	0	0	0	0
ENSMUSG00000028793	Rnf19b	protein_coding	6.6711	6.5921	6.7553	6.6714	6.636	6.6714	6.7683	6.69	6.6469	6.8079	6.6588	6.7264	0.0582	0.0289	0.0715	0.0421	0.6642	0.8538	0.6394	0.80664	false	0	0	0	0
ENSMUSG00000046182	AC150648.1	protein_coding	6.5229	6.6072	6.6876	6.5851	6.6129	6.5686	6.5083	6.5572	6.5878	6.5974	6.5577	6.5531	-0.0366	-0.0548	-0.0195	-0.0378	0.7539	0.5514	0.9216	0.77154	false	0	0	0	0
ENSMUSG00000038697	Taf5l	protein_coding	8.3729	8.404	8.3733	8.2354	8.5366	8.4119	8.479	8.2405	8.2484	8.3264	8.149	8.0605	-0.2048	-0.0608	-0.216	-0.072	0.2527	0.8181	0.2648	0.816047	false	0	0	0	0
ENSMUSG00000030862	Cpxm2	protein_coding	6.5328	6.6129	6.5905	6.605	6.6687	6.5984	6.6264	6.6459	6.57	6.6629	6.6314	6.6425	0.0668	0.0353	0.0216	-0.01	0.4114	0.7181	0.8999	0.959018	false	0	0	0	0
ENSMUSG00000078521	RP23-297N24.8	protein_coding	9.3248	9.5357	9.3929	9.2522	9.4003	9.583	9.4074	9.5372	9.6205	9.1782	9.5589	9.2399	-0.0921	0.1039	-0.0862	0.1099	0.7654	0.7018	0.8448	0.733989	false	0	0	0	0
ENSMUSG00000000056	Narf	protein_coding	6.763	6.8306	6.8728	6.7923	6.9091	6.7856	6.8433	6.8008	6.7935	6.8537	6.8877	6.8185	0.0312	-0.0096	0.0243	-0.0165	0.8065	0.9491	0.8954	0.930656	false	0	0	0	0
ENSMUSG00000048378	Olfr1394	protein_coding	6.705	6.6422	6.6678	6.6381	6.7216	6.6814	6.7161	6.622	6.7408	6.657	6.7282	6.7364	0.0355	0.0213	0.0268	0.0126	0.7789	0.8772	0.8874	0.953351	false	0	0	0	0
ENSMUSG00000032913	Lrig2	protein_coding	6.6534	6.6487	6.5543	6.7695	6.631	6.7155	6.7265	6.6365	6.6766	6.6886	6.6443	6.6176	0.0314	0.0611	-0.0552	-0.0255	0.8126	0.5159	0.674	0.872856	false	0	0	0	0
ENSMUSG00000038751	Ptk6	protein_coding	6.563	6.6386	6.5771	6.5974	6.5591	6.4798	6.58	6.5672	6.5565	6.5522	6.5481	6.5217	-0.0522	-0.025	-0.0048	0.0225	0.5099	0.7966	0.9813	0.854278	false	0	0	0	0
ENSMUSG00000040125	Gpr26	protein_coding	6.5295	6.5352	6.6657	6.6999	6.6689	6.5766	6.5469	6.5896	6.5821	6.5874	6.654	6.5915	0.0342	-0.0039	-0.0375	-0.0756	0.8304	0.9843	0.8603	0.549311	false	0	0	0	0
ENSMUSG00000029681	Bcl7b	protein_coding	6.6727	6.6209	6.6563	6.5601	6.6375	6.6785	6.6025	6.5859	6.6407	6.6491	6.6174	6.6178	-0.0218	-0.0402	0.0028	-0.0156	0.8708	0.6855	0.9914	0.930899	false	0	0	0	0
ENSMUSG00000035875	AI182371	protein_coding	6.575	6.5578	6.5501	6.5038	6.6202	6.5746	6.6601	6.6036	6.6175	6.5904	6.5846	6.6438	0.0453	0.0661	0.0401	0.0609	0.6197	0.3701	0.7496	0.479658	false	0	0	0	0
ENSMUSG00000051695	Pcbp1	protein_coding	11.3847	11.2483	11.1493	11.3805	11.3366	11.239	11.4247	11.3461	11.4684	11.3338	11.1493	11.1772	-0.0407	0.1523	-0.0986	0.0944	0.923	0.5423	0.8239	0.797753	false	0	0	0	0
ENSMUSG00000034566	Atp5h	protein_coding	12.8989	12.9921	13.0025	12.8296	12.965	12.8588	12.8932	12.7967	12.8337	12.9848	12.9992	12.9466	0.0124	-0.1233	0.0924	-0.0433	0.9545	0.2123	0.4843	0.805686	false	0	0	0	0
ENSMUSG00000064037	Gpn1	protein_coding	8.9401	9.0098	9.0724	8.8765	8.883	9.02	8.7054	8.8203	8.6514	8.6757	8.9596	8.6685	-0.2395	-0.2817	-0.1586	-0.2008	0.3065	0.1859	0.6422	0.449765	false	0	0	0	0
ENSMUSG00000017405	Nek8	protein_coding	7.1229	7.2337	7.2948	7.2639	7.2813	7.1253	7.3331	7.2801	7.2887	7.1934	7.2709	7.2654	0.0261	0.0835	0.0197	0.0771	0.9053	0.5359	0.9517	0.642072	false	0	0	0	0
ENSMUSG00000058886	Deaf1	protein_coding	6.6723	6.7134	6.5814	6.6	6.6078	6.5901	6.5961	6.6047	6.5988	6.6287	6.5773	6.6607	-0.0335	-0.0558	0.0229	5.82599123823968E-4	0.751	0.486	0.888	0.997951	false	0	0	0	0
ENSMUSG00000072591	5930412G12Rik	protein_coding	6.6662	6.6785	6.5925	6.6989	6.6384	6.6211	6.5851	6.6057	6.6626	6.5848	6.617	6.618	-0.0391	-0.028	-0.0462	-0.035	0.7385	0.8185	0.7489	0.800104	false	0	0	0	0
ENSMUSG00000037221	Mospd3	protein_coding	7.2486	7.7642	7.1849	7.1489	7.4758	7.4583	7.3211	7.6501	7.582	7.0895	7.6306	7.1905	-0.0957	0.1185	-0.0574	0.1568	0.8687	0.8104	0.9503	0.774338	false	0	0	0	0
ENSMUSG00000058147	Xlr3c	protein_coding	6.6125	6.5954	6.6455	6.6876	6.6101	6.7154	6.6539	6.7112	6.6526	6.6103	6.7114	6.6559	0.0414	0.0548	-0.0118	0.0015	0.6837	0.5158	0.9554	0.994925	false	0	0	0	0
ENSMUSG00000038344	4932441K18Rik	protein_coding	9.1936	8.9793	9.2342	9.0861	8.8762	9.0941	8.727	8.6449	8.766	8.8111	8.8435	9.0065	-0.2486	-0.423	-0.1317	-0.3061	0.1327	0.0087	0.6058	0.0527872	false	0	0	0	-1
ENSMUSG00000016344	Ppdpf	protein_coding	9.0303	9.5144	9.307	9.39	9.381	9.5372	9.7132	9.6724	9.8778	9.3337	9.5089	9.353	0.1146	0.4706	-0.0375	0.3184	0.6735	0.0111	0.9446	0.0887286	false	0	0	0	1
ENSMUSG00000027457	Snph	protein_coding	6.627	6.5536	6.6739	6.7907	6.7365	6.6628	6.593	6.7115	6.7694	6.7464	6.7982	6.6624	0.1175	0.0731	0.0057	-0.0387	0.3249	0.5845	0.9877	0.85237	false	0	0	0	0
ENSMUSG00000028434	Epb4.1l4b	protein_coding	7.3023	7.3548	7.4197	7.4233	7.5736	7.4204	7.3887	7.446	7.3351	7.6912	7.5691	7.4973	0.227	0.031	0.1135	-0.0825	0.0463	0.8782	0.4694	0.631638	false	0	0	0	0
ENSMUSG00000062758	AC159994.1	protein_coding	13.3159	13.0367	13.1163	13.4064	12.8064	13.135	13.1278	13.0151	13.1781	13.0593	13.1472	13.2641	5.48995510714079E-4	-0.0493	0.041	-0.0089	0.9994	0.9051	0.9527	0.991049	false	0	0	0	0
ENSMUSG00000041468	Gpr12	protein_coding	6.6285	6.5895	6.6884	6.5824	6.6157	6.5839	6.5527	6.6425	6.6521	6.6968	6.6718	6.5752	0.0124	-0.0197	0.0539	0.0218	0.9417	0.8884	0.6966	0.902204	false	0	0	0	0
ENSMUSG00000039533	Mmd2	protein_coding	6.8764	7.0114	7.2121	6.7783	7.0524	7.4318	6.9431	7.0084	6.7324	6.8659	6.9706	6.7835	-0.1599	-0.1387	-0.2141	-0.1929	0.6627	0.6985	0.5876	0.607293	false	0	0	0	0
ENSMUSG00000018858	Ict1	protein_coding	8.0449	8.2043	8.2448	8.0229	8.359	8.2803	8.1728	8.2624	8.379	8.5054	8.4239	8.275	0.2368	0.1067	0.1807	0.0507	0.2111	0.6581	0.45	0.897242	false	0	0	0	0
ENSMUSG00000028647	Mycbp	protein_coding	6.6741	6.6589	6.6108	6.5912	6.6214	6.689	6.7479	6.6749	6.7601	6.6547	6.7083	6.6631	0.0274	0.0797	0.0415	0.0937	0.816	0.2775	0.7534	0.205	false	0	0	0	0
ENSMUSG00000079089	AC093356.5	protein_coding	6.6756	6.6792	6.6325	6.6175	6.6496	6.5878	6.6451	6.6758	6.7031	6.5716	6.7119	6.5909	-0.0376	0.0122	0.0065	0.0564	0.7234	0.9251	0.977	0.567473	false	0	0	0	0
ENSMUSG00000074817	Papolb	protein_coding	6.6802	6.6674	6.741	6.6771	6.6441	6.7587	6.7063	6.7315	6.6267	6.6257	6.5997	6.6893	-0.058	-0.0081	-0.055	-0.0051	0.5934	0.9612	0.6901	0.983639	false	0	0	0	0
ENSMUSG00000034310	Tmem132d	protein_coding	6.648	6.6846	6.6607	6.7141	6.6685	6.6361	6.7147	6.6059	6.6466	6.6662	6.6283	6.6575	-0.0138	-0.0087	-0.0222	-0.0171	0.907	0.9384	0.8733	0.894521	false	0	0	0	0
ENSMUSG00000050763	Olfr1395	protein_coding	6.5995	6.6746	6.7258	6.6594	6.5957	6.6205	6.7518	6.6076	6.6628	6.5697	6.7031	6.6343	-0.0309	0.0075	0.0105	0.0489	0.84	0.9671	0.9691	0.735482	false	0	0	0	0
ENSMUSG00000027456	Sdcbp2	protein_coding	7.134	7.5126	7.2275	7.1358	7.4805	7.4231	6.9834	7.2372	7.0498	7.1791	7.2505	7.0584	-0.1287	-0.2012	-0.1838	-0.2564	0.657	0.3767	0.5338	0.254251	false	0	0	0	0
ENSMUSG00000019961	Tmpo	protein_coding	7.1418	7.0776	7.0833	7.0724	6.8357	6.8701	7.0888	6.9592	6.9717	6.9751	7.1404	6.8974	-0.0966	-0.0943	0.0782	0.0805	0.5869	0.5696	0.7573	0.705513	false	0	0	0	0
ENSMUSG00000025496	Drd4	protein_coding	6.63	6.5542	6.7008	6.7112	6.7451	6.7847	6.7105	6.6434	6.6751	6.8775	6.6829	6.813	0.1628	0.0479	0.0441	-0.0707	0.1058	0.7441	0.8455	0.635818	false	0	0	0	0
ENSMUSG00000016349	Eef1a2	protein_coding	6.8004	6.8753	6.8195	6.7569	6.8863	6.7661	6.7401	6.7646	6.7268	6.8732	6.7456	6.8204	-0.0187	-0.0879	0.01	-0.0593	0.9216	0.3965	0.9732	0.68188	false	0	0	0	0
ENSMUSG00000026839	Upp2	protein_coding	6.5754	6.6648	6.607	6.6782	6.67	6.6003	6.6931	6.7764	6.6616	6.6166	6.6333	6.6304	0.0111	0.0947	-0.0227	0.0609	0.9487	0.2495	0.9119	0.590878	false	0	0	0	0
ENSMUSG00000049800	Sertad2	protein_coding	9.3435	9.1095	9.2929	9.2754	9.1956	9.0516	8.8927	8.7903	8.6682	8.987	8.9807	9.0134	-0.2549	-0.4649	-0.1805	-0.3905	0.18	0.0099	0.4651	0.0265874	false	0	-1	0	-1
ENSMUSG00000033161	Atp1a1	protein_coding	11.4354	11.3107	11.5602	11.335	11.4149	11.4684	11.6584	11.6277	11.6758	11.846	11.6358	11.6106	0.262	0.2185	0.2913	0.2478	0.0792	0.1443	0.06	0.0967139	false	0	0	0	0
ENSMUSG00000043333	Rhbdl2	protein_coding	6.7087	6.6948	6.6891	6.6877	6.6028	6.624	6.5669	6.5884	6.6438	6.6419	6.6823	6.6633	-0.0351	-0.0979	0.0243	-0.0385	0.6659	0.0763	0.8503	0.656987	false	0	0	0	0
ENSMUSG00000038503	Mesdc2	protein_coding	6.5467	6.5997	6.6296	6.6125	6.6215	6.6448	6.5728	6.6452	6.5858	6.6613	6.6145	6.6077	0.0359	0.0093	0.0016	-0.025	0.7841	0.9553	0.9953	0.882466	false	0	0	0	0
ENSMUSG00000029138	4930548H24Rik	protein_coding	6.6761	6.704	6.679	6.6692	6.7156	6.663	6.7321	6.7146	6.6198	6.5836	6.6214	6.6951	-0.053	0.0025	-0.0492	0.0063	0.6281	0.989	0.7386	0.978403	false	0	0	0	0
ENSMUSG00000074115	Saa1	protein_coding	6.6907	6.7215	6.6786	6.7037	6.7167	6.7139	6.7688	6.8126	6.6616	6.7793	6.8025	6.7484	0.0798	0.0507	0.0653	0.0362	0.4021	0.6314	0.6048	0.806369	false	0	0	0	0
ENSMUSG00000049971	Glt1d1	protein_coding	7.0699	6.9814	7.1499	7.1743	7.0518	7.1522	7.1193	6.9602	7.0279	6.8902	6.8854	6.8827	-0.181	-0.0313	-0.24	-0.0903	0.1495	0.8841	0.0585	0.616844	false	0	0	0	0
ENSMUSG00000022187	Gm5546	protein_coding	6.627	6.6138	6.6624	6.6895	6.6169	6.5742	6.6503	6.6196	6.6152	6.6179	6.6384	6.6667	0.0066	-0.006	0.0141	0.0015	0.9669	0.9671	0.944	0.995122	false	0	0	0	0
ENSMUSG00000037348	Paqr7	protein_coding	6.5996	6.6327	6.6801	6.6389	6.6493	6.7113	6.6953	6.6047	6.7008	6.663	6.6606	6.6617	0.0243	0.0295	-0.0047	4.63191391008699E-4	0.8481	0.7868	0.985	0.998207	false	0	0	0	0
ENSMUSG00000049728	Zfp668	protein_coding	6.6731	6.823	6.601	6.7208	6.6046	6.6188	6.6758	6.6113	6.6214	6.7482	6.6303	6.7363	0.0059	-0.0629	0.0569	-0.0118	0.9794	0.621	0.7644	0.967121	false	0	0	0	0
ENSMUSG00000039294	BC017643	protein_coding	6.9162	7.1274	7.0773	6.8581	7.1986	6.9992	6.8376	6.9615	6.888	6.9532	7.0888	7.0262	-0.0176	-0.1446	0.0041	-0.123	0.9586	0.3893	0.9937	0.553425	false	0	0	0	0
ENSMUSG00000037541	Shank2	protein_coding	6.8163	6.7502	6.7713	6.6961	6.7572	6.7371	6.7083	6.6965	6.799	6.6967	6.74	6.7278	-0.0577	-0.0447	-0.0086	0.0044	0.4657	0.5819	0.9648	0.981993	false	0	0	0	0
ENSMUSG00000003051	Elf3	protein_coding	8.1353	8.0946	8.0346	8.2732	8.4755	8.1381	8.6449	8.4602	8.2915	8.7655	8.6625	8.6396	0.601	0.3773	0.3936	0.1699	0.0018	0.0268	0.0297	0.447328	false	1	0	1	1
ENSMUSG00000032215	Rsl24d1	protein_coding	10.0088	10.4235	10.1554	10.1672	10.4126	10.1865	10.2721	10.3977	10.2757	10.0925	10.4039	10.0118	-0.0265	0.1193	-0.086	0.0598	0.9586	0.7054	0.8702	0.906513	false	0	0	0	0
ENSMUSG00000038580	Sct	protein_coding	7.5679	7.2869	7.9258	8.0621	7.8639	8.0058	8.0578	7.2794	7.1778	8.572	7.6301	8.7277	0.7164	-0.0885	0.3327	-0.4723	0.1757	0.9254	0.716	0.474233	false	0	0	0	0
ENSMUSG00000023075	Akirin1	protein_coding	9.1902	9.2059	9.2577	9.1559	9.1486	9.2595	9.2001	9.1196	9.1738	9.2477	9.419	9.2815	0.0981	-0.0535	0.128	-0.0236	0.4279	0.7157	0.2986	0.925741	false	0	0	0	0
ENSMUSG00000050100	Hmx2	protein_coding	6.5667	6.554	6.6249	6.6258	6.5229	6.5625	6.7503	6.6054	6.6585	6.6801	6.6273	6.5936	0.0518	0.0895	0.0633	0.101	0.6204	0.2627	0.5873	0.217001	false	0	0	0	0
ENSMUSG00000050910	Cdr2l	protein_coding	6.9856	6.9222	7.0507	7.1226	7.1632	7.0623	7.3684	7.0675	7.1755	7.4697	7.158	7.0965	0.2552	0.2176	0.1254	0.0878	0.1443	0.2174	0.6596	0.767977	false	0	0	0	0
ENSMUSG00000079090	AC093356.1	protein_coding	6.6756	6.6792	6.6325	6.6175	6.6496	6.5878	6.6451	6.6758	6.7031	6.5716	6.7119	6.5909	-0.0376	0.0122	0.0065	0.0564	0.7234	0.9251	0.977	0.567473	false	0	0	0	0
ENSMUSG00000049969	Plekhf2	protein_coding	7.4253	7.3566	7.1992	7.2731	7.287	7.0946	7.3261	7.0559	7.0652	7.3915	7.1414	7.2898	-0.0528	-0.178	0.056	-0.0692	0.8865	0.4188	0.9118	0.855288	false	0	0	0	0
ENSMUSG00000031974	Abcb10	protein_coding	6.5696	6.5723	6.6039	6.6499	6.5988	6.6174	6.6086	6.6424	6.6714	6.62	6.5875	6.6278	0.0298	0.0588	-0.0102	0.0188	0.6695	0.2486	0.9415	0.841186	false	0	0	0	0
ENSMUSG00000038007	Acer2	protein_coding	7.5055	7.821	7.645	7.324	7.9585	7.7131	7.3711	7.4809	7.281	7.2869	7.5292	7.4084	-0.249	-0.2795	-0.257	-0.2875	0.3958	0.2955	0.4358	0.313643	false	0	0	0	0
ENSMUSG00000017386	Traf4	protein_coding	8.4441	8.3976	8.2728	8.5037	8.6132	8.3058	8.177	8.199	7.9905	8.2244	8.328	8.4775	-0.0282	-0.2493	-0.131	-0.3521	0.9411	0.1657	0.6593	0.0416398	false	0	-1	0	0
ENSMUSG00000045589	6430704M03Rik	protein_coding	6.8299	6.8924	6.7356	6.8171	6.7622	6.8204	6.8232	6.8147	6.8268	6.7708	6.8341	6.7335	-0.0398	0.0023	-0.0205	0.0217	0.7312	0.9891	0.919	0.895966	false	0	0	0	0
ENSMUSG00000070462	Mesdc1	protein_coding	6.9713	7.1026	7.0256	6.9631	7.0483	7.0492	7.0944	7.1144	7.1218	7.1141	7.0594	7.113	0.0623	0.077	0.0753	0.09	0.6014	0.4472	0.566	0.396016	false	0	0	0	0
ENSMUSG00000029716	Trfr2	protein_coding	6.6708	6.6336	6.686	6.5983	6.7317	6.6946	6.5802	6.6442	6.7032	6.6277	6.7632	6.6043	0.0016	-0.0209	-0.0098	-0.0323	0.9939	0.8967	0.9732	0.854609	false	0	0	0	0
ENSMUSG00000039307	Hexdc	protein_coding	7.3217	7.2186	7.4551	7.2375	7.349	7.1771	7.3872	7.2216	7.2592	7.6406	7.4708	7.5782	0.2314	-0.0425	0.3087	0.0348	0.0777	0.8456	0.0227	0.907767	false	0	0	0	0
ENSMUSG00000079091	4930449I24Rik	protein_coding	6.6756	6.6792	6.6325	6.6175	6.6496	6.5878	6.6451	6.6758	6.7031	6.5716	6.7119	6.5909	-0.0376	0.0122	0.0065	0.0564	0.7234	0.9251	0.977	0.567473	false	0	0	0	0
ENSMUSG00000043740	B430306N03Rik	protein_coding	6.5751	6.6573	6.5978	6.668	6.6581	6.6893	6.6223	6.6339	6.6945	6.6155	6.6969	6.6736	0.0519	0.0402	-0.0098	-0.0216	0.5347	0.6385	0.9605	0.869158	false	0	0	0	0
ENSMUSG00000049744	Arhgap15	protein_coding	6.5552	6.559	6.5612	6.597	6.6401	6.5635	6.6702	6.5302	6.6231	6.5651	6.5716	6.5647	0.0087	0.0494	-0.033	0.0077	0.9614	0.6339	0.8568	0.974298	false	0	0	0	0
ENSMUSG00000026874	Hc	protein_coding	6.6449	6.627	6.6954	6.6285	6.6825	6.5657	6.6347	6.754	6.6847	6.5869	6.5448	6.6296	-0.0687	0.0353	-0.0385	0.0656	0.5092	0.7766	0.8325	0.570505	false	0	0	0	0
ENSMUSG00000031085	AC133502.2	protein_coding	6.576	6.6531	6.541	6.6986	6.6258	6.6136	6.5466	6.6644	6.6875	6.6213	6.6132	6.6156	0.0267	0.0428	-0.0293	-0.0131	0.8396	0.6746	0.8677	0.94772	false	0	0	0	0
ENSMUSG00000025169	1110031I02Rik	protein_coding	7.1444	7.1502	7.2974	7.2752	7.3541	7.4105	7.1912	7.3015	7.3576	7.3099	7.3065	7.2268	0.0837	0.0861	-0.0655	-0.0632	0.721	0.6866	0.8536	0.830403	false	0	0	0	0
ENSMUSG00000037750	BC017647	protein_coding	8.7986	9.0861	9.0819	9.2484	9.1085	9.0719	8.9178	8.8593	8.7683	9.3192	9.3254	8.8834	0.1872	-0.1404	0.0331	-0.2945	0.5057	0.6278	0.9611	0.21883	false	0	0	0	0
ENSMUSG00000003438	Timm50	protein_coding	8.937	8.9628	9.2472	9.1202	9.0759	9.1073	8.8444	9.0222	8.8284	9.0043	9.2542	9.2417	0.1177	-0.1507	0.0656	-0.2028	0.6787	0.5291	0.8907	0.394127	false	0	0	0	0
ENSMUSG00000038115	Ano2	protein_coding	6.6143	6.6436	6.592	6.6016	6.6423	6.7529	6.7374	6.734	6.6844	6.6345	6.672	6.6221	0.0263	0.102	-0.0228	0.053	0.8435	0.1769	0.9045	0.634898	false	0	0	0	0
ENSMUSG00000041505	AC093356.3	protein_coding	6.6756	6.6792	6.6325	6.6175	6.6496	6.5878	6.6451	6.6758	6.7031	6.5716	6.7119	6.5909	-0.0376	0.0122	0.0065	0.0564	0.7234	0.9251	0.977	0.567473	false	0	0	0	0
ENSMUSG00000032214	2410004A20Rik	protein_coding	8.702	8.554	9.1238	7.9205	8.4502	9.2383	10.4126	9.761	10.2808	11.3555	10.9298	10.2995	2.0683	1.3582	2.3253	1.6152	0.0015	0.017	9.64393141828692E-4	0.00585897	true	1	1	1	1
ENSMUSG00000040170	Fmo2	protein_coding	6.6012	6.5615	6.5768	6.6321	6.6268	6.5905	6.66	6.6354	6.6205	6.6552	6.5846	6.5699	0.0234	0.0588	-0.0133	0.0222	0.8034	0.3355	0.9297	0.835384	false	0	0	0	0
ENSMUSG00000079093	4930449I24Rik	protein_coding	6.5736	6.595	6.5049	6.6673	6.5969	6.521	6.5206	6.5566	6.6283	6.5143	6.604	6.5148	-0.0135	0.0107	-0.0507	-0.0266	0.9464	0.9553	0.7863	0.895503	false	0	0	0	0
ENSMUSG00000034586	C630004H02Rik	protein_coding	6.5873	6.8354	6.8096	6.7418	6.7809	6.7868	6.779	6.7764	6.8338	6.7725	6.814	6.7404	0.0315	0.0523	0.0058	0.0266	0.8712	0.7283	0.9877	0.912099	false	0	0	0	0
ENSMUSG00000042133	Ppig	protein_coding	7.106	7.1048	7.0956	7.075	6.9863	7.0261	6.9949	6.9042	7.0348	6.9801	6.9656	6.9295	-0.1438	-0.1242	-0.0707	-0.0512	0.086	0.1376	0.5814	0.704984	false	0	0	0	0
ENSMUSG00000026712	Mrc1	protein_coding	6.771	6.8367	6.9248	6.7352	6.7895	6.8496	6.7568	6.7502	6.8861	6.8081	6.6989	6.8283	-0.0657	-0.0465	-0.013	0.0062	0.6231	0.7454	0.9647	0.983639	false	0	0	0	0
ENSMUSG00000005374	Tbl2	protein_coding	8.2655	8.437	8.1187	8.384	8.4508	8.3113	8.5672	8.3692	8.3295	8.5882	8.4058	8.5142	0.229	0.1483	0.1207	0.04	0.1591	0.4074	0.6379	0.914137	false	0	0	0	0
ENSMUSG00000079094	AC093356.4	protein_coding	6.6756	6.6792	6.6325	6.6175	6.6496	6.5878	6.6451	6.6758	6.7031	6.5716	6.7119	6.5909	-0.0376	0.0122	0.0065	0.0564	0.7234	0.9251	0.977	0.567473	false	0	0	0	0
ENSMUSG00000032743	D430042O09Rik	protein_coding	7.5354	7.3499	7.5118	7.6663	7.3576	7.4971	7.4464	7.2087	7.5868	7.1567	7.169	7.8398	-0.0772	-0.0518	-0.1185	-0.0931	0.8947	0.9257	0.8665	0.882611	false	0	0	0	0
ENSMUSG00000020790	Ankfy1	protein_coding	7.7477	7.8184	7.9715	7.7496	8.0805	7.8895	7.833	7.8976	8.1211	8.1176	8.1224	7.7793	0.1606	0.1047	0.0999	0.044	0.5589	0.7287	0.8278	0.934008	false	0	0	0	0
ENSMUSG00000046679	C87436	protein_coding	7.3959	7.3518	7.2493	7.0107	7.2954	7.1357	7.2104	7.2466	7.1177	7.2486	7.0755	7.1091	-0.188	-0.1407	-0.0029	0.0443	0.1713	0.3297	0.9947	0.868528	false	0	0	0	0
ENSMUSG00000020155	Kcnmb1	protein_coding	6.5935	6.5988	6.5829	6.6169	6.6821	6.6624	6.6298	6.7234	6.5997	6.6245	6.6438	6.5207	0.0047	0.0592	-0.0574	-0.0028	0.9776	0.4775	0.6039	0.990939	false	0	0	0	0
ENSMUSG00000032966	Fkbp1a	protein_coding	10.5901	10.3242	10.2918	10.5997	10.1802	10.4709	9.9885	10.084	10.0682	9.8933	10.2574	9.9857	-0.3566	-0.3551	-0.3715	-0.37	0.1494	0.1405	0.1597	0.133745	false	0	0	0	0
ENSMUSG00000025245	Lztfl1	protein_coding	6.5807	6.5658	6.6081	6.6099	6.5391	6.6167	6.5978	6.664	6.6232	6.5606	6.5731	6.6468	0.0086	0.0435	0.0049	0.0398	0.9488	0.573	0.9804	0.678872	false	0	0	0	0
ENSMUSG00000061531	Fam23a	protein_coding	6.5375	6.6504	6.6266	6.6022	6.5482	6.5198	6.5973	6.5867	6.6229	6.6199	6.6053	6.6152	0.0087	-0.0025	0.0568	0.0456	0.9554	0.9868	0.5982	0.673372	false	0	0	0	0
ENSMUSG00000029249	Rest	protein_coding	6.6635	6.6386	6.594	6.6188	6.6285	6.6735	6.6537	6.6651	6.6069	6.5864	6.5563	6.6813	-0.024	0.0098	-0.0323	0.0016	0.8516	0.9432	0.8418	0.994839	false	0	0	0	0
ENSMUSG00000038702	Dsel	protein_coding	7.2607	7.2274	7.1284	7.2281	7.1899	7.1558	7.0745	7.0215	7.0986	7.1771	7.0833	7.0129	-0.1144	-0.1406	-0.1002	-0.1264	0.1909	0.0854	0.3259	0.140108	false	0	0	0	0
ENSMUSG00000018862	Otop3	protein_coding	6.7384	6.8094	6.7425	6.6266	6.7143	6.7287	6.7084	6.7287	6.7001	6.6786	6.7694	6.663	-0.0598	-0.051	0.0138	0.0226	0.6173	0.6638	0.9591	0.909735	false	0	0	0	0
ENSMUSG00000071068	Treml2	protein_coding	6.8597	6.7697	6.7258	6.8256	6.8003	6.7291	6.775	6.7763	6.8418	6.7046	6.724	6.7519	-0.0582	0.0126	-0.0582	0.0127	0.5713	0.9302	0.6467	0.952032	false	0	0	0	0
ENSMUSG00000039914	Coq10a	protein_coding	7.1281	7.2132	7.2115	7.1342	7.1928	7.0984	7.0947	7.2129	7.3098	7.096	7.1318	7.2436	-0.0272	0.0215	0.0153	0.064	0.9095	0.9218	0.9667	0.754291	false	0	0	0	0
ENSMUSG00000011751	Shkbp1	protein_coding	6.6351	6.5311	6.6159	6.6133	6.5464	6.6209	6.603	6.5745	6.524	6.5736	6.5871	6.561	-0.0201	-0.0269	-0.0197	-0.0264	0.8878	0.8206	0.9209	0.855731	false	0	0	0	0
ENSMUSG00000011154	1700026D08Rik	protein_coding	6.5537	6.6078	6.653	6.5587	6.635	6.7096	6.626	6.6658	6.6908	6.7356	6.6622	6.6638	0.0824	0.056	0.0528	0.0264	0.3507	0.5598	0.6907	0.863895	false	0	0	0	0
ENSMUSG00000040017	Saa4	protein_coding	6.6195	6.6122	6.5938	6.65	6.5386	6.7605	6.5999	6.5285	6.6428	6.6188	6.5681	6.6638	0.0084	-0.0181	-0.0328	-0.0593	0.9677	0.9144	0.8799	0.68049	false	0	0	0	0
ENSMUSG00000040148	Hmx3	protein_coding	6.5914	6.5553	6.6044	6.5455	6.5776	6.5913	6.5958	6.6257	6.6298	6.5749	6.5953	6.5747	-0.0021	0.0334	0.0102	0.0457	0.9884	0.6988	0.9579	0.61672	false	0	0	0	0
ENSMUSG00000016346	Kcnq2	protein_coding	6.721	6.7472	6.7638	6.7926	6.7877	6.7585	6.7601	6.941	6.8144	6.7409	6.728	6.7234	-0.0132	0.0945	-0.0488	0.0589	0.9401	0.2822	0.7578	0.632237	false	0	0	0	0
ENSMUSG00000063015	Ccni	protein_coding	6.6525	6.6761	6.6402	6.6378	6.668	6.7312	6.6508	6.6573	6.5876	6.5887	6.7191	6.6219	-0.013	-0.0244	-0.0358	-0.0471	0.9399	0.8588	0.847	0.726083	false	0	0	0	0
ENSMUSG00000039321	Uts2r	protein_coding	6.6489	6.6063	6.7058	6.6756	6.7035	6.6447	6.5992	6.6344	6.576	6.6346	6.5542	6.6532	-0.0397	-0.0505	-0.0606	-0.0714	0.7054	0.5691	0.5693	0.409903	false	0	0	0	0
ENSMUSG00000030226	Lmo3	protein_coding	6.6218	6.5903	6.6344	6.6788	6.6361	6.5539	6.5918	6.6158	6.551	6.5767	6.5039	6.5615	-0.0682	-0.0293	-0.0756	-0.0367	0.4197	0.7885	0.4104	0.764611	false	0	0	0	0
ENSMUSG00000050063	Klk6	protein_coding	6.6264	6.6442	6.6079	6.6154	6.6195	6.6549	6.6267	6.5481	6.6638	6.6612	6.6462	6.5747	0.0012	-0.0133	-0.0026	-0.017	0.9949	0.9282	0.9927	0.932351	false	0	0	0	0
ENSMUSG00000020794	Ube2g1	protein_coding	9.4574	9.2199	9.5547	9.177	9.3877	9.1196	9.1504	9.0171	8.8444	9.0799	9.1373	9.185	-0.2766	-0.4067	-0.094	-0.2241	0.2616	0.0646	0.8582	0.427234	false	0	0	0	-1
ENSMUSG00000039329	Tex19.1	protein_coding	10.0293	10.1379	10.8668	10.144	10.7772	11.2846	11.0695	11.1256	10.7296	11.3569	11.2413	10.5304	0.6982	0.6303	0.3076	0.2397	0.245	0.2892	0.784	0.818487	false	0	0	0	0
ENSMUSG00000027086	Fastkd1	protein_coding	6.7347	6.6313	6.7446	6.7041	6.6873	6.7452	6.6423	6.6722	6.6	6.7451	6.8075	6.7683	0.0701	-0.0654	0.0614	-0.074	0.4831	0.4966	0.6371	0.47791	false	0	0	0	0
ENSMUSG00000040938	Slc16a11	protein_coding	6.6282	6.6179	6.7169	6.7758	6.6832	6.629	6.7044	6.7709	6.5895	6.7851	6.7248	6.6957	0.0809	0.034	0.0392	-0.0077	0.5112	0.8287	0.8631	0.978403	false	0	0	0	0
ENSMUSG00000047511	Olfr1396	protein_coding	6.6097	6.6795	6.6111	6.5613	6.6127	6.6672	6.6916	6.6649	6.6069	6.6274	6.632	6.6251	-0.0053	0.021	0.0144	0.0408	0.9721	0.8456	0.9362	0.69515	false	0	0	0	0
ENSMUSG00000039337	Tex19.2	protein_coding	7.2709	7.1391	7.6398	7.2288	7.493	7.502	7.3763	7.1305	7.1594	7.5918	7.6319	7.3646	0.1795	-0.1278	0.1215	-0.1859	0.5456	0.684	0.7978	0.559954	false	0	0	0	0
ENSMUSG00000048489	8430408G22Rik	protein_coding	6.6261	6.6194	6.7385	6.628	6.6047	6.6484	6.6168	6.6056	6.7007	6.6484	6.7174	6.6774	0.0198	-0.0203	0.0541	0.014	0.8898	0.8746	0.6598	0.943461	false	0	0	0	0
ENSMUSG00000027381	Bcl2l11	protein_coding	8.0937	8.105	7.8266	8.3564	8.3142	7.8522	8.5019	8.5113	8.3924	8.2229	8.2394	8.1467	0.1945	0.4601	0.0287	0.2942	0.449	0.0237	0.9639	0.186354	false	0	0	0	1
ENSMUSG00000026213	Stk11ip	protein_coding	6.8731	6.8404	6.8781	6.7664	6.8378	6.8135	6.8659	6.968	6.8918	6.8814	6.9073	6.8661	0.0211	0.0447	0.0791	0.1027	0.8752	0.6336	0.3839	0.168858	false	0	0	0	0
ENSMUSG00000005493	Msh4	protein_coding	11.1954	11.2616	11.4664	11.4308	11.2404	11.3319	11.6602	11.4639	11.3937	11.4201	11.4004	11.4664	0.1212	0.1982	0.0946	0.1716	0.5163	0.1835	0.7225	0.303327	false	0	0	0	0
ENSMUSG00000072918	1700022K14Rik	protein_coding	6.6605	6.609	6.5467	6.6271	6.6343	6.7307	6.6039	6.5726	6.6164	6.6204	6.6299	6.579	0.0044	-0.0078	-0.0543	-0.0664	0.9794	0.9591	0.653	0.488599	false	0	0	0	0
ENSMUSG00000045288	Ush1g	protein_coding	6.598	6.6682	6.6391	6.6554	6.627	6.7228	6.6307	6.6347	6.573	6.6894	6.601	6.5976	-0.0058	-0.0223	-0.0391	-0.0556	0.9706	0.842	0.767	0.555583	false	0	0	0	0
ENSMUSG00000027455	Nsfl1c	protein_coding	9.9999	9.9729	9.8877	9.8917	9.8208	9.9635	9.9754	9.8271	9.8947	9.8739	9.8746	9.8387	-0.0911	-0.0544	-0.0296	0.0071	0.4277	0.6773	0.9019	0.980445	false	0	0	0	0
ENSMUSG00000058240	Cryzl1	protein_coding	8.3622	8.2876	8.416	8.4464	8.2136	8.2634	8.7412	8.5306	8.4535	8.7769	8.2861	9.0739	0.357	0.2198	0.4045	0.2673	0.2612	0.5404	0.2239	0.48332	false	0	0	0	0
ENSMUSG00000026424	Gpr37l1	protein_coding	6.7758	6.6677	6.7011	6.7022	6.5949	6.6943	6.7022	6.7352	6.6273	6.6571	6.6691	6.6994	-0.0397	-0.0266	0.0114	0.0245	0.7423	0.8347	0.9617	0.880835	false	0	0	0	0
ENSMUSG00000025497	Cdhr5	protein_coding	6.5213	6.6337	6.6392	6.5536	6.6568	6.6791	6.6319	6.6094	6.6071	6.6559	6.6775	6.6614	0.0669	0.0181	0.0351	-0.0137	0.5362	0.9037	0.8561	0.951924	false	0	0	0	0
ENSMUSG00000028792	Ak2	protein_coding	7.9969	8.1749	8.1933	8.1176	8.152	8.431	8.4076	8.4742	8.7744	8.4769	8.5841	8.2309	0.309	0.4304	0.1971	0.3185	0.1757	0.0416	0.5364	0.16405	false	0	0	0	1
ENSMUSG00000039156	Stim2	protein_coding	6.8163	6.8061	6.8076	6.8024	6.794	6.7732	6.7825	6.8842	6.8838	6.7627	6.7585	6.7664	-0.0475	0.0402	-0.0274	0.0603	0.4779	0.5453	0.8096	0.334617	false	0	0	0	0
ENSMUSG00000040026	Saa3	protein_coding	6.7184	6.7233	6.7467	6.6572	6.7002	6.7537	6.7248	6.7515	6.7329	6.7601	6.7214	6.7718	0.0217	0.0069	0.0474	0.0327	0.8609	0.9604	0.6805	0.784458	false	0	0	0	0
ENSMUSG00000027380	Acoxl	protein_coding	6.6254	6.7253	6.7657	6.7107	6.844	6.6322	6.8276	6.8712	6.7867	6.9274	6.8571	6.8271	0.1651	0.1231	0.1416	0.0996	0.0821	0.2082	0.1818	0.385762	false	0	0	0	0
ENSMUSG00000061525	4921509C19Rik	protein_coding	6.5656	6.6293	6.6113	6.6062	6.54	6.6373	6.5637	6.4909	6.6119	6.5348	6.5923	6.6392	-0.0133	-0.0466	-0.0057	-0.039	0.9416	0.6907	0.9849	0.799274	false	0	0	0	0
ENSMUSG00000038997	Asb17	protein_coding	6.5747	6.5556	6.5412	6.544	6.6041	6.5546	6.6133	6.5809	6.6849	6.561	6.5956	6.7189	0.068	0.0692	0.0576	0.0588	0.477	0.4355	0.6496	0.599378	false	0	0	0	0
ENSMUSG00000029304	Spp1	protein_coding	10.9966	10.8321	11.1149	10.6414	10.8015	11.2207	11.2483	11.3581	11.5266	11.0877	10.736	10.4866	-0.2111	0.3965	-0.1178	0.4898	0.6092	0.1961	0.8676	0.102984	false	0	0	0	0
ENSMUSG00000061904	Slc25a3	protein_coding	12.4067	12.1128	12.1192	11.9489	11.7699	11.8329	12.0444	12.0291	11.6949	12.0513	12.0239	12.1584	-0.1351	-0.2901	0.2273	0.0723	0.6725	0.2013	0.4385	0.873946	false	0	0	0	0
ENSMUSG00000075307	Kbtbd10	protein_coding	6.7089	6.6082	6.5511	6.6728	6.6302	6.6088	6.6728	6.6216	6.6034	6.6845	6.6554	6.5999	0.0239	0.0098	0.0093	-0.0047	0.871	0.9506	0.97	0.984748	false	0	0	0	0
ENSMUSG00000061130	Ppm1b	protein_coding	10.4324	10.396	10.4501	10.5331	10.6674	10.3735	10.3515	10.3937	10.1541	9.9109	9.976	10.2472	-0.3814	-0.1264	-0.4799	-0.2249	0.0291	0.5701	0.0092	0.247985	false	-1	0	-1	0
ENSMUSG00000032968	Inha	protein_coding	6.6559	6.6767	6.6417	6.5325	6.6189	6.6409	6.5764	6.7174	6.615	6.6804	6.7598	6.6151	0.027	-0.0218	0.0877	0.0388	0.855	0.8783	0.405	0.789154	false	0	0	0	0
ENSMUSG00000025165	Sectm1a	protein_coding	6.6822	6.6545	6.5434	6.6129	6.653	6.6223	6.6245	6.6359	6.7563	6.5916	6.7128	6.62	0.0148	0.0456	0.0121	0.0429	0.9393	0.7328	0.9654	0.795851	false	0	0	0	0
ENSMUSG00000036779	Papd5	protein_coding	6.4574	6.5992	6.5886	6.5841	6.5722	6.5678	6.6018	6.576	6.5406	6.5287	6.6201	6.5932	0.0323	0.0244	0.006	-0.0019	0.8012	0.8475	0.9813	0.994174	false	0	0	0	0
ENSMUSG00000050201	Otop2	protein_coding	6.6516	6.7087	6.7353	6.7612	6.6512	6.6964	6.6767	6.7799	6.6413	6.752	6.7504	6.7145	0.0404	7.62315439319039E-4	0.036	-0.0037	0.7365	0.9962	0.8373	0.98895	false	0	0	0	0
ENSMUSG00000029712	Actl6b	protein_coding	6.8355	6.8761	6.8176	6.7348	6.8125	6.8357	6.7977	6.9755	6.8986	6.7782	6.8788	6.7712	-0.0337	0.0475	0.0151	0.0963	0.8627	0.7666	0.9625	0.488944	false	0	0	0	0
ENSMUSG00000030805	Stx4a	protein_coding	7.7175	7.7495	7.3825	7.5169	7.5908	7.448	7.4067	7.5113	7.4984	7.3264	7.3489	7.4814	-0.2309	-0.1444	-0.133	-0.0464	0.1761	0.4489	0.6059	0.89725	false	0	0	0	0
ENSMUSG00000033227	Wnt6	protein_coding	6.7717	6.7273	6.7037	6.6852	6.7039	6.6698	7.5618	7.7578	7.4663	7.3487	7.5594	6.9758	0.5604	0.8611	0.6083	0.909	0.012	5.51132524874858E-4	0.0086	3.58930915088534E-4	true	1	1	1	1
ENSMUSG00000032202	Rab27a	protein_coding	8.0461	8.1633	8.0111	7.8403	8.0698	8.2629	9.6824	9.3032	9.3842	9.4459	9.1405	8.7285	1.0314	1.3831	1.0472	1.3989	0.0017	1.71379622218536E-4	0.0019	1.17085125430499E-4	true	1	1	1	1
ENSMUSG00000027104	Atf2	protein_coding	6.8771	6.9095	6.9239	6.815	6.889	6.9536	6.9889	6.9752	6.9429	6.9752	6.9285	6.8615	0.0182	0.0655	0.0359	0.0831	0.9126	0.5081	0.8475	0.409746	false	0	0	0	0
ENSMUSG00000033688	1300017J02Rik	protein_coding	6.8502	6.9429	6.9506	6.8209	6.8771	6.9447	6.8884	6.7788	6.8675	6.8486	6.9392	6.8847	-0.0237	-0.0697	0.0099	-0.036	0.9151	0.6239	0.9772	0.871272	false	0	0	0	0
ENSMUSG00000028495	Rps6	protein_coding	12.602	12.5198	12.6497	12.8113	12.0484	12.5339	12.5106	12.4407	12.5417	12.5491	12.5932	12.602	-0.0091	-0.0928	0.1169	0.0331	0.9873	0.8207	0.8385	0.964536	false	0	0	0	0
ENSMUSG00000062704	9430002A10Rik	protein_coding	6.5726	6.5635	6.5663	6.663	6.6004	6.5578	6.5604	6.6492	6.6374	6.5121	6.5804	6.5483	-0.0206	0.0482	-0.0601	0.0086	0.8782	0.5932	0.58	0.967121	false	0	0	0	0
ENSMUSG00000044788	Fads6	protein_coding	6.8583	6.774	6.735	6.9722	6.745	6.6759	7.2728	6.8314	6.9829	7.9248	7.1627	7.6068	0.7757	0.2399	0.767	0.2313	0.0093	0.5005	0.0123	0.589303	false	1	0	1	0
ENSMUSG00000041229	Phf8	protein_coding	6.6271	6.853	6.6828	6.7546	6.6407	6.6663	6.6539	6.7503	6.6771	6.758	6.7409	6.7134	0.0164	-0.0272	0.0502	0.0065	0.9415	0.8822	0.8268	0.983844	false	0	0	0	0
ENSMUSG00000039364	Sectm1b	protein_coding	6.6281	6.5545	6.6773	6.7055	6.6957	6.6316	6.6527	6.7047	6.6856	6.718	6.5618	6.5578	-0.0075	0.061	-0.0651	0.0034	0.9704	0.5824	0.6532	0.991066	false	0	0	0	0
ENSMUSG00000028479	Gne	protein_coding	6.9274	7.0307	6.9852	6.9329	6.9764	7.0162	6.8386	6.8918	6.9337	6.863	6.7592	6.9437	-0.1258	-0.0931	-0.1199	-0.0872	0.2019	0.374	0.2794	0.473117	false	0	0	0	0
ENSMUSG00000039958	4833442J19Rik	protein_coding	7.1328	7.112	7.1171	7.0676	7.1065	6.9489	7.1558	7.0931	6.8869	7.0765	6.9089	7.2205	-0.052	-0.0754	0.0276	0.0043	0.8365	0.7109	0.9462	0.992898	false	0	0	0	0
ENSMUSG00000028232	Tmem68	protein_coding	7.7886	7.7366	7.8581	7.584	7.7559	7.7569	7.7551	7.6778	7.6068	7.7058	7.6805	7.8178	-0.0597	-0.1145	0.0358	-0.019	0.7873	0.4718	0.9209	0.960725	false	0	0	0	0
ENSMUSG00000018474	Chd3	protein_coding	6.8803	6.8011	6.8238	6.8968	6.7832	6.7582	6.8695	6.7957	6.9355	6.9141	6.9577	6.7838	0.0502	0.0318	0.0725	0.0542	0.7669	0.8586	0.6912	0.769705	false	0	0	0	0
ENSMUSG00000031410	Nxf7	protein_coding	6.7591	6.9858	6.6016	6.6517	6.6655	6.6644	6.5836	6.6691	6.6396	6.6823	6.575	6.6647	-0.1415	-0.1514	-0.0199	-0.0298	0.3493	0.2804	0.9605	0.927149	false	0	0	0	0
ENSMUSG00000020798	Spns3	protein_coding	6.5894	6.6361	6.74	6.7501	6.6087	6.7486	6.6621	6.6778	6.6769	6.6932	6.6569	6.7366	0.0404	0.0171	-0.0069	-0.0302	0.7657	0.9121	0.98	0.857028	false	0	0	0	0
ENSMUSG00000029576	Radil	protein_coding	7.0271	6.9939	7.1241	7.0416	7.0549	7.1627	6.9987	7.001	6.7947	6.958	6.9674	6.9869	-0.0776	-0.1169	-0.1156	-0.1549	0.6158	0.3442	0.4361	0.193599	false	0	0	0	0
ENSMUSG00000063902	AC116389.1	protein_coding	6.7505	6.742	6.6638	6.6382	6.6771	6.685	6.6303	6.7072	6.6791	6.651	6.6895	6.6238	-0.064	-0.0466	-0.012	0.0054	0.3909	0.5561	0.9486	0.976326	false	0	0	0	0
ENSMUSG00000026125	Prss39	protein_coding	6.6705	6.6195	6.6218	6.6377	6.5523	6.5374	6.6156	6.6803	6.6129	6.6319	6.5758	6.6517	-0.0175	-0.001	0.044	0.0604	0.8858	0.9933	0.6858	0.454932	false	0	0	0	0
ENSMUSG00000018861	Fdxr	protein_coding	7.186	7.2015	7.3638	7.2542	7.3511	7.2964	7.3787	7.4321	7.8054	7.6839	7.5222	7.4941	0.3163	0.2883	0.2662	0.2382	0.1088	0.1391	0.2341	0.274358	false	0	0	0	0
ENSMUSG00000027577	Chrna4	protein_coding	6.664	6.6821	6.6574	6.487	6.7346	6.6	6.5529	6.6947	6.5245	6.5424	6.5942	6.6455	-0.0738	-0.0771	-0.0131	-0.0165	0.6286	0.579	0.9697	0.957472	false	0	0	0	0
ENSMUSG00000025163	Cd7	protein_coding	6.6341	6.6216	6.6389	6.6455	6.5857	6.6703	6.5997	6.6646	6.6631	6.6555	6.6422	6.5632	-0.0112	0.0109	-0.0135	0.0086	0.9387	0.9325	0.9452	0.965351	false	0	0	0	0
ENSMUSG00000031149	Praf2	protein_coding	6.9565	6.9562	6.9355	6.9485	6.8452	6.8775	7.1314	6.9202	6.8798	6.9691	7.0042	6.9229	0.016	0.0277	0.075	0.0867	0.9537	0.8993	0.7448	0.635134	false	0	0	0	0
ENSMUSG00000053863	Mepe	protein_coding	6.6946	6.7547	6.6545	6.7127	6.7819	6.6348	6.8088	6.7173	6.7867	6.7702	6.6897	6.7654	0.0405	0.0697	0.032	0.0611	0.7339	0.4381	0.8603	0.583931	false	0	0	0	0
ENSMUSG00000034160	Ogt	protein_coding	7.0799	6.9195	6.8483	7.1987	7.0316	6.7003	7.5207	7.1327	6.9702	7.2314	6.9555	7.2985	0.2126	0.2586	0.1849	0.231	0.5541	0.4045	0.6985	0.538015	false	0	0	0	0
ENSMUSG00000040167	Ikzf5	protein_coding	6.771	6.6044	6.7074	6.6747	6.6835	6.6892	6.8312	6.577	6.5833	6.6343	6.6067	6.66	-0.0606	-0.0305	-0.0489	-0.0187	0.7202	0.876	0.8475	0.950529	false	0	0	0	0
ENSMUSG00000036814	Slc6a20a	protein_coding	6.563	6.6484	6.6529	6.6336	6.6369	6.6435	6.6454	6.6753	6.5878	6.6617	6.6709	6.6202	0.0295	0.0148	0.0129	-0.0018	0.8002	0.9053	0.9497	0.993653	false	0	0	0	0
ENSMUSG00000053916	Nanp	protein_coding	6.6249	6.5834	6.6193	6.5816	6.6424	6.5629	6.5603	6.5955	6.5495	6.6216	6.6446	6.679	0.0392	-0.0408	0.0527	-0.0273	0.6092	0.5577	0.4973	0.781552	false	0	0	0	0
ENSMUSG00000037855	Zfp365	protein_coding	6.76	6.7403	6.8326	6.8087	6.8984	6.7611	6.6868	6.616	6.6394	6.6611	6.7039	6.8351	-0.0443	-0.1302	-0.0894	-0.1753	0.8193	0.2783	0.6206	0.127604	false	0	0	0	0
ENSMUSG00000078965	Gm5138	protein_coding	14.7324	14.6492	14.6842	14.5302	14.6842	14.575	14.5579	14.5477	14.5518	14.5676	14.5579	14.5899	-0.1168	-0.1361	-0.0247	-0.044	0.1379	0.0696	0.8975	0.732221	false	0	0	0	0
ENSMUSG00000030806	Stx1b	protein_coding	6.5994	6.6144	6.6439	6.6765	6.6147	6.5994	6.6172	6.6094	6.6146	6.5829	6.5769	6.5916	-0.0354	-0.0055	-0.0464	-0.0164	0.6116	0.9587	0.5228	0.875527	false	0	0	0	0
ENSMUSG00000062046	5730460C07Rik	protein_coding	6.6192	6.6775	6.6523	6.5989	6.6693	6.754	6.658	6.6277	6.7257	6.5818	6.6549	6.6514	-0.0203	0.0208	-0.0447	-0.0036	0.8937	0.8789	0.7683	0.98895	false	0	0	0	0
ENSMUSG00000043419	A030009H04Rik	protein_coding	6.6102	6.647	6.603	6.7086	6.6151	6.6793	6.7284	6.6144	6.6163	6.6151	6.6853	6.7115	0.0506	0.0329	0.003	-0.0146	0.6056	0.7563	0.9909	0.935884	false	0	0	0	0
ENSMUSG00000027379	Bub1	protein_coding	6.6308	6.6978	6.5911	6.5334	6.5904	6.5424	6.6476	6.5115	6.6555	6.6962	6.6937	6.5842	0.0182	-0.035	0.1027	0.0495	0.9234	0.8085	0.3747	0.752118	false	0	0	0	0
ENSMUSG00000039115	Itga9	protein_coding	7.6051	7.4076	7.5122	7.4615	7.4733	7.4753	8.0272	7.7496	8.2456	7.6754	7.1684	7.368	-0.1044	0.4992	-0.0661	0.5374	0.7911	0.0303	0.9169	0.0197548	false	0	1	0	1
ENSMUSG00000045962	Wnk1	protein_coding	9.3848	9.223	8.9986	9.3095	9.1355	9.0324	9.1541	8.9561	8.8944	9.4836	9.2916	9.1909	0.1199	-0.2006	0.1629	-0.1576	0.687	0.377	0.6118	0.591957	false	0	0	0	0
ENSMUSG00000047216	Cdh19	protein_coding	6.5264	6.5501	6.574	6.5775	6.6216	6.6502	6.5855	6.6201	6.6321	6.6258	6.5717	6.6233	0.0568	0.0624	-0.0095	-0.0039	0.3535	0.2683	0.9522	0.98143	false	0	0	0	0
ENSMUSG00000028648	Ndufs5	protein_coding	9.8109	10.2265	9.9246	9.5977	10.0682	9.9985	9.781	10.144	10.1738	10.1712	10.2359	10.1835	0.2096	0.0456	0.3087	0.1448	0.5571	0.9279	0.3652	0.756692	false	0	0	0	0
ENSMUSG00000020832	Eral1	protein_coding	6.7263	6.7489	6.7933	6.8371	6.7321	6.8112	6.6905	6.6866	6.7433	6.6793	6.792	6.7885	-0.0029	-0.0494	-0.0402	-0.0867	0.9884	0.6797	0.8373	0.424064	false	0	0	0	0
ENSMUSG00000053030	Spink2	protein_coding	6.8076	6.8656	6.8526	6.8532	7.1213	7.0073	6.7474	6.7483	6.6604	6.7445	6.9536	6.9549	0.0424	-0.1232	-0.1096	-0.2753	0.8602	0.4101	0.5891	0.0298526	false	0	0	0	0
ENSMUSG00000020053	Igf1	protein_coding	6.6868	6.6941	6.6721	6.6399	6.7435	6.6229	6.6794	6.6432	6.6539	6.6371	6.6758	6.6892	-0.0169	-0.0255	-0.0014	-0.0099	0.8879	0.7911	0.9947	0.953479	false	0	0	0	0
ENSMUSG00000027968	Larp7	protein_coding	6.5991	6.5079	6.6363	6.6376	6.697	6.5837	6.6067	6.5786	6.6339	6.5953	6.6258	6.6625	0.0468	0.0253	-0.0115	-0.033	0.6852	0.8471	0.9617	0.824843	false	0	0	0	0
ENSMUSG00000026875	Traf1	protein_coding	6.7567	6.6285	6.7001	6.7634	6.6685	6.6895	6.8283	6.7323	6.8252	7.037	6.7541	6.8901	0.1986	0.1001	0.1866	0.0881	0.1324	0.5273	0.2006	0.657952	false	0	0	0	0
ENSMUSG00000022548	Apod	protein_coding	6.7172	6.6425	6.7828	6.7511	6.8214	6.9083	7.2141	7.1136	6.9458	7.0901	7.138	6.8597	0.3151	0.377	0.2024	0.2643	0.0286	0.0088	0.2227	0.0641276	false	0	0	0	1
ENSMUSG00000078366	RP23-351B24.3	protein_coding	6.5908	6.5778	6.5692	6.648	6.5864	6.6463	6.6086	6.5542	6.6441	6.5925	6.6126	6.5114	-0.0071	0.023	-0.0547	-0.0246	0.9618	0.8294	0.5891	0.848314	false	0	0	0	0
ENSMUSG00000029636	Wasf3	protein_coding	6.5667	6.6719	6.6748	6.6894	6.6228	6.5744	6.671	6.672	6.6205	6.5911	6.6765	6.5962	-0.0165	0.0167	-0.0076	0.0256	0.9227	0.9113	0.977	0.882764	false	0	0	0	0
ENSMUSG00000028832	Stmn1	protein_coding	10.4142	10.32	9.939	9.6082	9.9309	10.2203	10.1561	9.9309	9.7064	9.583	9.8087	9.901	-0.4601	-0.2933	-0.1555	0.0113	0.2266	0.4903	0.8475	0.992766	false	0	0	0	0
ENSMUSG00000026979	Psd4	protein_coding	6.5456	6.4308	6.5303	6.6439	6.5328	6.5198	6.6205	6.5544	6.6251	6.617	6.5193	6.4921	0.0406	0.0977	-0.0227	0.0345	0.757	0.2671	0.9186	0.826768	false	0	0	0	0
ENSMUSG00000030713	Klk7	protein_coding	6.7213	6.6709	6.6915	6.7225	6.7565	6.8352	6.8217	6.8492	6.6753	6.7787	6.7269	6.8076	0.0765	0.0875	-3.36636927626088E-4	0.0107	0.5652	0.4538	0.9991	0.971706	false	0	0	0	0
ENSMUSG00000020734	Grin2c	protein_coding	7.0224	6.9867	6.7867	6.7925	6.7938	6.9108	6.7591	6.7472	6.9019	6.7516	6.8175	6.8639	-0.1209	-0.1292	-0.0213	-0.0296	0.3729	0.3055	0.9509	0.914137	false	0	0	0	0
ENSMUSG00000000318	Mgl1	protein_coding	6.5201	6.5764	6.5585	6.5804	6.6026	6.5735	6.7073	6.5193	6.6021	6.7117	6.6254	6.7482	0.1434	0.0579	0.1096	0.0241	0.1382	0.6469	0.3534	0.913502	false	0	0	0	0
ENSMUSG00000008540	Mgst1	protein_coding	6.9448	6.8392	6.9504	7.1019	6.9968	7.0905	6.8569	6.7852	6.8789	6.7815	6.8183	7.115	-0.0065	-0.0711	-0.1581	-0.2228	0.983	0.6978	0.3244	0.0882548	false	0	0	0	0
ENSMUSG00000025162	Csnk1d	protein_coding	7.4595	7.2635	7.5998	7.7124	7.5069	7.4928	7.2133	7.2898	7.3039	7.4914	7.5807	7.4299	0.0597	-0.1719	-0.07	-0.3017	0.8337	0.3307	0.849	0.0561912	false	0	0	0	0
ENSMUSG00000020253	Ppm1m	protein_coding	10.4039	10.4013	10.5289	10.33	10.036	10.3242	10.3037	10.1346	10.3172	10.3407	10.4463	10.3904	-0.0522	-0.1929	0.1624	0.0218	0.8947	0.3995	0.6112	0.971092	false	0	0	0	0
ENSMUSG00000042035	Igsf3	protein_coding	8.0572	8.0108	8.0665	8.103	8.0572	7.931	8.3879	8.2176	8.307	8.4402	8.1335	8.4525	0.2972	0.2594	0.3117	0.2738	0.1193	0.1733	0.1234	0.163411	false	0	0	0	0
ENSMUSG00000051319	1500011K16Rik	protein_coding	8.2011	8.4242	8.152	8.4138	8.4542	8.5246	8.391	8.5257	8.5537	8.4119	8.3983	8.3038	0.1123	0.2311	-0.0928	0.026	0.5687	0.1154	0.737	0.948149	false	0	0	0	0
ENSMUSG00000031753	Cog4	protein_coding	7.3977	7.4869	7.5266	7.4934	7.6258	7.6367	7.5079	7.462	7.5334	7.807	7.5961	7.591	0.1943	0.0307	0.0794	-0.0842	0.0683	0.8683	0.6564	0.58656	false	0	0	0	0
ENSMUSG00000078920	Ifi47	protein_coding	6.6129	6.6558	6.626	6.6133	6.6618	6.6552	6.7055	6.6206	6.5957	6.6038	6.6372	6.5768	-0.0257	0.0091	-0.0375	-0.0028	0.7886	0.9338	0.7239	0.988307	false	0	0	0	0
ENSMUSG00000016356	Col20a1	protein_coding	6.7243	6.7423	6.678	6.7349	6.6425	6.7209	6.7077	6.7176	6.791	6.8449	6.7291	6.8655	0.0983	0.0239	0.1137	0.0393	0.3243	0.8777	0.2754	0.809992	false	0	0	0	0
ENSMUSG00000026836	Acvr1	protein_coding	7.287	7.1928	7.3342	7.342	7.2516	7.2943	7.1194	7.2351	7.0615	7.2123	7.2197	7.3301	-0.0173	-0.1327	-0.0419	-0.1573	0.9438	0.2707	0.8755	0.192632	false	0	0	0	0
ENSMUSG00000029416	Slc15a4	protein_coding	6.9052	6.9179	6.8153	6.8511	6.9563	6.8108	6.856	7.059	6.905	6.8752	6.9677	6.8768	0.0271	0.0605	0.0338	0.0673	0.9012	0.6921	0.9032	0.705684	false	0	0	0	0
ENSMUSG00000058013	Sept11	protein_coding	6.7226	6.7031	6.6263	6.6341	6.687	6.621	6.6326	6.6451	6.6672	6.6274	6.6785	6.7303	-0.0053	-0.0357	0.0314	8.95022572887427E-4	0.9762	0.7512	0.859	0.997729	false	0	0	0	0
ENSMUSG00000029306	Ibsp	protein_coding	6.738	6.698	6.671	6.6286	6.7548	6.6804	6.7171	6.6954	6.6203	6.6478	6.6418	6.6091	-0.0695	-0.0248	-0.055	-0.0103	0.4712	0.848	0.6776	0.964061	false	0	0	0	0
ENSMUSG00000023473	Celsr3	protein_coding	7.7765	7.758	7.3644	7.8143	7.7412	7.4192	7.4291	7.4024	7.3104	7.5661	7.4407	7.6217	-0.0901	-0.2524	-0.1154	-0.2776	0.797	0.2536	0.7859	0.222334	false	0	0	0	0
ENSMUSG00000078921	Tgtp2	protein_coding	6.7363	6.6916	6.6413	6.596	6.6847	6.6817	6.6769	6.6263	6.5909	6.5889	6.601	6.5175	-0.1206	-0.0583	-0.085	-0.0227	0.1322	0.5488	0.404	0.894794	false	0	0	0	0
ENSMUSG00000003199	Mpnd	protein_coding	8.7788	8.8944	8.9712	8.6871	8.8199	8.7195	8.6642	8.6996	8.6562	8.8493	8.678	9.2492	0.044	-0.2082	0.1833	-0.0689	0.9152	0.3547	0.5351	0.866577	false	0	0	0	0
ENSMUSG00000054994	AV320801	protein_coding	6.6339	6.6448	6.6597	6.6474	6.6301	6.6265	6.5684	6.6182	6.6156	6.6252	6.6991	6.6029	-0.0037	-0.0454	0.0078	-0.0339	0.9813	0.6081	0.972	0.779406	false	0	0	0	0
ENSMUSG00000034164	Emid1	protein_coding	6.6883	6.6652	6.642	6.73	6.6011	6.708	6.7232	6.6595	6.7009	6.7291	6.7042	6.709	0.0489	0.0294	0.0344	0.0149	0.5589	0.7563	0.7906	0.92407	false	0	0	0	0
ENSMUSG00000070461	9230112E08Rik	protein_coding	6.7764	6.8573	6.8323	6.814	6.875	6.8491	6.8056	6.9527	6.9245	6.8191	6.8211	6.8555	0.0099	0.0723	-0.0141	0.0483	0.9488	0.3519	0.9446	0.652383	false	0	0	0	0
ENSMUSG00000035051	Dhx57	protein_coding	6.6147	6.6324	6.6022	6.5917	6.5647	6.5993	6.6104	6.6708	6.6533	6.5666	6.6058	6.6559	-0.007	0.0284	0.0242	0.0596	0.9577	0.7408	0.8585	0.403307	false	0	0	0	0
ENSMUSG00000025498	Irf7	protein_coding	6.5444	6.6166	6.5677	6.5786	6.6406	6.5828	6.5719	6.5363	6.5617	6.5506	6.5607	6.5737	-0.0146	-0.0196	-0.039	-0.0441	0.8975	0.8353	0.6981	0.599248	false	0	0	0	0
ENSMUSG00000026873	Phf19	protein_coding	6.9498	6.9046	6.9221	7.0872	6.9309	7.0117	7.0382	7.0394	6.903	7.4551	6.8504	7.1714	0.2334	0.068	0.149	-0.0164	0.3185	0.8432	0.6703	0.978467	false	0	0	0	0
ENSMUSG00000063179	Pstk	protein_coding	6.915	6.9094	6.9862	6.8291	6.8002	7.0022	6.8752	6.8929	7.1913	6.9001	6.9123	6.9806	-0.0058	0.0496	0.0539	0.1093	0.9849	0.8257	0.8702	0.585318	false	0	0	0	0
ENSMUSG00000001741	Il16	protein_coding	6.6609	6.6824	6.7106	6.6563	6.585	6.6026	6.6417	6.5909	6.6177	6.6794	6.5764	6.7232	-0.025	-0.0678	0.0451	0.0022	0.892	0.5695	0.8297	0.994839	false	0	0	0	0
ENSMUSG00000068115	Ninl	protein_coding	8.0193	7.7824	8.0678	7.8354	7.7573	7.8119	8.3434	8.0644	8.0906	8.2209	8.0128	8.1351	0.1665	0.2096	0.3214	0.3646	0.5108	0.3365	0.1342	0.0611697	false	0	1	0	0
ENSMUSG00000005373	Mlxipl	protein_coding	6.9724	6.9758	7.0379	7.1114	6.9949	7.0738	7.0071	6.8255	7.0302	7.2714	7.0763	7.3297	0.2304	-0.0411	0.1658	-0.1057	0.1112	0.8674	0.3534	0.616631	false	0	0	0	0
ENSMUSG00000039623	C330006K01Rik	protein_coding	7.6315	7.9023	8.0851	7.7404	7.8882	7.8266	7.731	7.872	7.6839	7.8343	7.6898	7.7773	-0.1058	-0.1106	-0.0512	-0.0561	0.6737	0.6253	0.9098	0.876307	false	0	0	0	0
ENSMUSG00000052544	St6galnac3	protein_coding	6.5315	6.6027	6.5522	6.5703	6.5595	6.6023	6.5778	6.6317	6.5489	6.6251	6.6117	6.5591	0.0365	0.024	0.0213	0.0088	0.6825	0.8028	0.8846	0.959546	false	0	0	0	0
ENSMUSG00000031561	Odz3	protein_coding	6.7218	6.6845	6.8142	6.7896	6.8122	6.8348	6.684	6.6811	6.7413	6.6832	6.714	6.6809	-0.0475	-0.038	-0.1195	-0.1101	0.658	0.727	0.1452	0.160854	false	0	0	0	0
ENSMUSG00000027378	Nphp1	protein_coding	6.9631	7.0611	7.0801	7.0559	7.1811	7.108	6.9795	7.269	7.1496	7.0591	7.1561	7.0883	0.0664	0.0979	-0.0138	0.0177	0.6976	0.4713	0.9696	0.956034	false	0	0	0	0
ENSMUSG00000041351	Rap1gap	protein_coding	6.6909	6.7031	6.7479	6.6921	6.7154	6.6681	6.7195	6.7761	6.7623	6.7295	6.6645	6.6895	-0.0195	0.0387	0.0026	0.0608	0.8649	0.6389	0.9909	0.438033	false	0	0	0	0
ENSMUSG00000018470	Kcnab3	protein_coding	6.7188	6.7759	6.7699	6.6505	6.7191	6.7466	6.6998	6.8687	6.9653	6.864	6.7431	6.6543	-0.001	0.0897	0.0484	0.1392	0.9967	0.5453	0.8634	0.312292	false	0	0	0	0
ENSMUSG00000040447	Spns2	protein_coding	6.6518	6.6455	6.5924	6.6085	6.6212	6.5684	6.6617	6.6708	6.5858	6.695	6.6471	6.6612	0.0379	0.0095	0.0684	0.04	0.7114	0.9422	0.4556	0.721053	false	0	0	0	0
ENSMUSG00000053161	Wdr69	protein_coding	6.5754	6.6022	6.6422	6.619	6.6094	6.6462	6.6047	6.5872	6.5751	6.5873	6.6307	6.5856	-0.0054	-0.0176	-0.0237	-0.0359	0.9661	0.8479	0.8509	0.678626	false	0	0	0	0
ENSMUSG00000030313	Dennd5b	protein_coding	6.7293	6.695	6.6493	6.7729	6.7563	6.6713	6.7838	6.7498	6.6943	6.6674	6.7261	6.6737	-0.0021	0.0514	-0.0444	0.0091	0.9896	0.5665	0.7404	0.964871	false	0	0	0	0
ENSMUSG00000023977	Ubr2	protein_coding	7.0189	7.0392	7.0537	7.0429	7.0682	7.0443	7.141	7.1071	7.1352	7.1025	7.1434	7.1623	0.0988	0.0905	0.0843	0.076	0.1254	0.1565	0.254	0.28831	false	0	0	0	0
ENSMUSG00000028464	Tpm2	protein_coding	9.1467	8.4164	8.6423	8.9538	8.6677	8.4686	7.6573	7.4924	7.7088	7.9194	7.8047	8.6194	-0.6206	-1.1156	-0.5822	-1.0772	0.118	0.0046	0.1838	0.00602007	false	0	-1	0	-1
ENSMUSG00000034324	Tmem132c	protein_coding	6.6038	6.5891	6.6179	6.5329	6.6124	6.6793	6.6331	6.6706	6.5709	6.5471	6.5999	6.583	-0.0269	0.0213	-0.0315	0.0167	0.8252	0.8571	0.8433	0.922505	false	0	0	0	0
ENSMUSG00000025161	Slc16a3	protein_coding	6.9402	6.913	6.9443	6.8829	7.0361	6.8097	6.7072	6.8142	6.7366	6.8363	6.7817	6.7613	-0.1394	-0.1798	-0.1165	-0.1569	0.4326	0.2429	0.6201	0.372292	false	0	0	0	0
ENSMUSG00000025262	Fam120c	protein_coding	6.6538	6.7243	6.61	6.6918	6.6434	6.7504	6.6862	6.6527	6.6912	6.6804	6.6639	6.6232	-0.0069	0.014	-0.0394	-0.0185	0.9672	0.919	0.7988	0.916084	false	0	0	0	0
ENSMUSG00000027377	Mall	protein_coding	6.6225	6.6231	6.6485	6.6192	6.7162	6.6054	6.6928	6.6875	6.6787	6.7277	6.7653	6.6695	0.0895	0.055	0.074	0.0395	0.2235	0.508	0.4075	0.730562	false	0	0	0	0
ENSMUSG00000025243	Slc6a20b	protein_coding	11.2643	11.7247	11.1563	11.3126	11.362	11.1409	10.6989	10.9355	10.8335	10.5997	10.6583	11.0512	-0.612	-0.5591	-0.5021	-0.4492	0.0206	0.0294	0.0702	0.0900134	true	-1	-1	-1	-1
ENSMUSG00000027454	Gins1	protein_coding	8.983	9.3254	9.3101	9.268	9.4339	9.5994	9.438	9.7252	9.7986	9.4714	9.6933	9.503	0.3497	0.4478	0.1221	0.2201	0.3302	0.1605	0.8702	0.647427	false	0	0	0	0
ENSMUSG00000027575	Arfgap1	protein_coding	6.7688	6.7718	6.8437	6.7936	6.7874	6.7519	6.6481	6.7618	6.6669	6.7965	6.832	6.7599	0.0014	-0.1025	0.0185	-0.0854	0.9945	0.251	0.9376	0.416777	false	0	0	0	0
ENSMUSG00000069892	9930111J21Rik1	protein_coding	6.6068	6.5927	6.6697	6.7241	6.6814	6.7354	6.6897	6.6671	6.6182	6.6698	6.6752	6.6902	0.0554	0.0353	-0.0352	-0.0553	0.5292	0.7172	0.8051	0.564228	false	0	0	0	0
ENSMUSG00000072381	AC131184.1	protein_coding	9.8813	10.5061	10.3439	9.9824	10.5533	10.5165	10.1875	10.4541	10.6125	10.4031	10.7954	10.0311	0.1661	0.1742	0.0591	0.0673	0.8065	0.7747	0.9614	0.950412	false	0	0	0	0
ENSMUSG00000040785	Ttc3	protein_coding	6.7749	6.7841	6.7747	6.7946	6.7509	6.7211	6.7146	6.6248	6.6733	6.6903	6.6982	6.7252	-0.0733	-0.107	-0.0509	-0.0846	0.3089	0.0895	0.6198	0.224871	false	0	0	0	0
ENSMUSG00000028789	Adc	protein_coding	6.5376	6.6294	6.6244	6.6757	6.5706	6.6419	6.6199	6.5732	6.6866	6.6517	6.5976	6.6312	0.0297	0.0294	-0.0026	-0.0028	0.8095	0.7936	0.9918	0.991049	false	0	0	0	0
ENSMUSG00000031229	Atrx	protein_coding	6.743	6.675	6.7619	6.7672	6.689	6.8332	6.6227	6.7232	6.6562	6.7159	6.6955	6.7131	-0.0185	-0.0593	-0.0549	-0.0957	0.8941	0.484	0.6341	0.2125	false	0	0	0	0
ENSMUSG00000015542	Nat9	protein_coding	6.9208	7.0466	7.1111	7.1142	7.0924	7.1693	7.0731	7.1594	7.2357	7.1628	7.1992	7.1594	0.1476	0.1299	0.0485	0.0308	0.1134	0.1623	0.8009	0.869317	false	0	0	0	0
ENSMUSG00000034361	Cpne2	protein_coding	6.8808	6.8021	6.8452	7.0187	7.002	6.8519	6.9195	6.8011	6.7486	7.1502	6.8553	6.9839	0.1538	-0.0196	0.039	-0.1344	0.3243	0.9414	0.9147	0.44038	false	0	0	0	0
ENSMUSG00000001642	Akr1b3	protein_coding	8.0468	8.1672	8.2436	7.9794	7.9959	8.5201	7.5457	7.79	7.8485	7.6775	8.1328	7.8431	-0.2681	-0.4245	-0.2806	-0.437	0.4199	0.1242	0.45	0.120836	false	0	0	0	0
ENSMUSG00000048445	Ccdc57	protein_coding	6.6209	6.6589	6.7477	6.7326	6.7054	6.6035	6.7239	6.7279	6.744	6.7539	6.5883	6.7438	0.0195	0.0561	0.0148	0.0514	0.9233	0.6747	0.9605	0.761792	false	0	0	0	0
ENSMUSG00000031362	Xlr4c	protein_coding	6.5537	6.5868	6.6123	6.5671	6.5953	6.5447	6.5718	6.629	6.5699	6.7229	6.6186	6.6439	0.0775	0.006	0.0928	0.0212	0.3127	0.9666	0.2374	0.882909	false	0	0	0	0
ENSMUSG00000042671	Rgs8	protein_coding	6.6206	6.603	6.6283	6.5835	6.5894	6.6272	6.6622	6.6319	6.6136	6.5389	6.6211	6.6158	-0.0254	0.0186	-0.0081	0.0358	0.8126	0.8607	0.9666	0.731682	false	0	0	0	0
ENSMUSG00000058454	Dhcr7	protein_coding	7.2944	7.3459	7.2567	7.3067	7.5312	7.2491	7.1987	7.3316	7.1728	7.2658	7.3761	7.2846	0.0098	-0.0646	-0.0535	-0.1279	0.9801	0.8102	0.8998	0.60658	false	0	0	0	0
ENSMUSG00000057134	Ado	protein_coding	6.8682	6.9528	6.858	6.9418	6.9892	7.0795	6.8915	7.0788	6.9778	6.885	6.9848	6.8533	0.0146	0.0897	-0.0958	-0.0208	0.948	0.4504	0.507	0.936869	false	0	0	0	0
ENSMUSG00000002870	Mcm2	protein_coding	10.25	10.3977	10.3709	10.4442	10.5922	10.7072	10.6297	10.6637	10.7843	10.6674	10.5106	10.4576	0.2057	0.353	-0.036	0.1114	0.1524	0.0105	0.9237	0.574801	false	0	0	0	1
ENSMUSG00000020733	Slc9a3r1	protein_coding	9.7411	10.0037	9.8222	9.346	9.939	9.6741	9.7342	9.9335	9.6508	10.036	10.2299	9.5044	0.0678	-0.0828	0.2704	0.1198	0.9222	0.8886	0.608	0.855854	false	0	0	0	0
ENSMUSG00000078367	RP23-351B24.2	protein_coding	6.5908	6.5778	6.5692	6.648	6.5864	6.6463	6.6086	6.5542	6.6441	6.5925	6.6126	6.5114	-0.0071	0.023	-0.0547	-0.0246	0.9618	0.8294	0.5891	0.848314	false	0	0	0	0
ENSMUSG00000032777	Gtf3c1	protein_coding	8.0294	7.9375	7.8207	7.9056	8.0115	7.8625	7.9694	7.8273	7.7133	7.8258	7.6796	7.7875	-0.1649	-0.0925	-0.1623	-0.0899	0.254	0.5829	0.3146	0.661356	false	0	0	0	0
ENSMUSG00000032046	Abhd12	protein_coding	6.6979	6.7007	6.5917	6.5729	6.6968	6.6509	6.7351	6.7138	6.6675	6.6385	6.6662	6.7002	0.0049	0.042	0.0281	0.0652	0.9786	0.6988	0.8791	0.542184	false	0	0	0	0
ENSMUSG00000027375	Mal	protein_coding	6.699	6.6824	6.5605	6.7009	6.5989	6.5319	6.6782	6.5261	6.5977	6.625	6.6893	6.6216	-0.002	-0.0466	0.0347	-0.0099	0.9932	0.7417	0.879	0.972444	false	0	0	0	0
ENSMUSG00000029635	Cdk8	protein_coding	9.0412	8.818	8.8555	8.7808	8.9866	8.8032	8.7718	8.7004	8.5992	8.8697	8.8175	8.9417	-0.0286	-0.2145	0.0194	-0.1664	0.9117	0.0871	0.9604	0.231776	false	0	0	0	0
ENSMUSG00000029483	AC100382.1	protein_coding	6.6686	6.7208	6.6718	6.6927	6.6827	6.6471	6.6431	6.7592	6.667	6.7332	6.6989	6.7063	0.0257	0.0027	0.0386	0.0156	0.8018	0.9836	0.731	0.912097	false	0	0	0	0
ENSMUSG00000062761	Zfp512	protein_coding	8.5033	8.272	8.3304	8.4182	8.4602	8.1842	7.9982	8.029	8.1189	7.8812	7.8831	8.3317	-0.3366	-0.3199	-0.3222	-0.3055	0.1015	0.1124	0.1471	0.146367	false	0	0	0	0
ENSMUSG00000019943	Atp2b1	protein_coding	7.7445	7.5503	7.6554	7.5877	7.5065	7.4803	7.6042	7.3827	7.4489	7.4629	7.5457	7.4262	-0.1718	-0.1714	-0.0466	-0.0462	0.3133	0.2909	0.9028	0.885453	false	0	0	0	0
ENSMUSG00000029634	Rnf6	protein_coding	8.6169	8.5775	8.8947	9.0488	8.8096	8.8331	8.5941	8.3643	8.5417	8.8428	8.7599	8.8428	0.1189	-0.1963	-0.082	-0.3971	0.6326	0.3086	0.838	0.0210823	false	0	-1	0	0
ENSMUSG00000017774	Myo1c	protein_coding	6.8518	6.7217	6.8339	6.8037	6.76	6.8801	6.7514	6.8281	6.9059	6.7754	6.8641	6.7738	0.002	0.026	-0.0102	0.0139	0.9939	0.8966	0.9772	0.965935	false	0	0	0	0
ENSMUSG00000027574	Nkain4	protein_coding	6.807	6.7486	6.8582	6.7551	6.7927	6.8318	6.7749	6.915	6.9644	6.8692	6.8171	6.8655	0.046	0.0802	0.0574	0.0916	0.7137	0.3935	0.6885	0.348952	false	0	0	0	0
ENSMUSG00000044378	Slc15a5	protein_coding	6.5975	6.5653	6.5981	6.5928	6.5534	6.5869	6.5765	6.5398	6.5316	6.4741	6.5447	6.5897	-0.0508	-0.0377	-0.0416	-0.0284	0.4652	0.6019	0.6574	0.773866	false	0	0	0	0
ENSMUSG00000026870	D730039F16Rik	protein_coding	6.7052	6.6944	6.7125	6.8407	6.7401	6.7519	6.6185	6.807	6.7506	6.8164	6.7454	6.8021	0.0839	0.0214	0.0104	-0.0522	0.3711	0.8806	0.9668	0.682479	false	0	0	0	0
ENSMUSG00000060835	1700001J03Rik	protein_coding	6.655	6.6588	6.6736	6.6929	6.6172	6.5381	6.6179	6.6668	6.533	6.6601	6.6277	6.5933	-0.0354	-0.0565	0.011	-0.0101	0.7853	0.574	0.9635	0.965097	false	0	0	0	0
ENSMUSG00000042289	Hsd3b7	protein_coding	7.7088	7.7986	7.7192	7.5545	7.7321	7.8082	7.9264	8.035	8.0287	7.5339	7.566	7.6043	-0.1741	0.2545	-0.1302	0.2985	0.108	0.0149	0.3158	0.00547963	false	0	0	0	0
ENSMUSG00000079096	AC113316.1	protein_coding	6.6756	6.6792	6.6325	6.6175	6.6496	6.5878	6.6451	6.6758	6.7031	6.5716	6.7119	6.5909	-0.0376	0.0122	0.0065	0.0564	0.7234	0.9251	0.977	0.567473	false	0	0	0	0
ENSMUSG00000047798	Cd300lf	protein_coding	6.5371	6.5842	6.5657	6.6432	6.5528	6.5263	6.5921	6.5983	6.5463	6.5699	6.5105	6.6057	-2.95378311270689E-4	0.0166	-0.012	0.0049	0.999	0.9032	0.9594	0.983639	false	0	0	0	0
ENSMUSG00000033059	Pygb	protein_coding	7.0132	6.843	7.069	6.9889	7.0908	7.0642	7.0241	7.003	6.9069	7.1083	6.9346	7.0969	0.0715	0.003	-0.0014	-0.07	0.6563	0.9901	0.9967	0.698965	false	0	0	0	0
ENSMUSG00000078856	AL954707.3	protein_coding	6.9128	6.9216	6.9017	6.9132	6.9067	6.9469	7.198	6.959	6.9073	7.286	7.1215	7.1875	0.2863	0.1094	0.276	0.0992	0.0122	0.3962	0.0189	0.518077	false	0	0	0	0
ENSMUSG00000049299	Trappc1	protein_coding	9.2243	9.4906	9.2754	9.1575	9.3361	9.3341	9.4211	9.5928	9.8393	9.6963	9.9522	9.5492	0.4025	0.2876	0.4567	0.3418	0.0956	0.2565	0.0681	0.175904	false	1	0	1	0
ENSMUSG00000038840	Birc7	protein_coding	6.9128	6.9216	6.9017	6.9132	6.9067	6.9469	7.198	6.959	6.9073	7.286	7.1215	7.1875	0.2863	0.1094	0.276	0.0992	0.0122	0.3962	0.0189	0.518077	false	0	0	0	0
ENSMUSG00000034354	Mtmr3	protein_coding	7.0102	7.1163	7.1864	7.0975	7.2483	7.2171	7.2832	7.2551	7.2321	7.6459	7.3482	7.4238	0.3683	0.1525	0.285	0.0692	0.0062	0.2766	0.0356	0.761817	false	0	0	1	0
ENSMUSG00000031546	Gins4	protein_coding	10.941	11.1695	10.9856	11.0216	11.2067	11.1772	11.309	11.3723	11.1683	11.3461	11.2941	11.161	0.235	0.2512	0.1319	0.148	0.0927	0.0633	0.496	0.373701	false	0	0	0	0
ENSMUSG00000029482	Aacs	protein_coding	7.9067	7.9949	8.0689	7.9184	8.1053	8.1476	7.9343	8.2313	8.0315	8.1577	8.2787	7.9069	0.1243	0.0755	0.0574	0.0086	0.6427	0.8008	0.9072	0.989214	false	0	0	0	0
ENSMUSG00000040998	Npnt	protein_coding	6.6885	6.6154	6.7047	6.5908	6.7476	6.6762	6.5605	6.6924	6.6616	6.5869	6.5801	6.6522	-0.0631	-0.0314	-0.0651	-0.0334	0.6382	0.8427	0.6965	0.860989	false	0	0	0	0
ENSMUSG00000042717	Ppp1r3a	protein_coding	6.6443	6.7435	6.6187	6.6362	6.6542	6.644	6.7673	6.6092	6.6338	6.6345	6.7367	6.6293	-0.002	0.0013	0.022	0.0253	0.9925	0.9942	0.9295	0.902538	false	0	0	0	0
ENSMUSG00000053519	Kcnip1	protein_coding	6.6661	6.5404	6.5614	6.6092	6.5736	6.6026	6.5776	6.5012	6.5711	6.6254	6.5639	6.578	-2.22536577664023E-4	-0.0394	-0.006	-0.0452	0.9992	0.6746	0.9784	0.673702	false	0	0	0	0
ENSMUSG00000040181	Fmo1	protein_coding	6.757	6.7889	6.7445	6.6924	6.7715	6.7344	6.7277	6.6946	6.7276	6.7676	6.8157	6.782	0.025	-0.0468	0.0557	-0.0161	0.7825	0.4775	0.458	0.894794	false	0	0	0	0
ENSMUSG00000031090	Nadsyn1	protein_coding	6.7671	6.6797	6.7241	6.6905	6.6762	6.8374	6.7151	6.7603	6.7588	6.8005	6.8137	6.8646	0.1027	0.0211	0.0916	0.01	0.3758	0.9056	0.5209	0.973173	false	0	0	0	0
ENSMUSG00000064023	Klk8	protein_coding	9.0962	9.1584	9.535	9.8253	9.858	9.7007	9.9016	9.8358	8.933	9.404	9.473	9.7194	0.2689	0.2936	-0.2625	-0.2378	0.618	0.5414	0.7011	0.706732	false	0	0	0	0
ENSMUSG00000027374	Mrps5	protein_coding	8.3851	8.5822	8.5795	8.6757	9.0205	8.9516	8.7038	8.9134	8.9096	8.9122	8.9739	8.8064	0.3819	0.3267	0.0149	-0.0403	0.0508	0.0925	0.9815	0.936514	false	0	0	1	1
ENSMUSG00000038848	Ythdf1	protein_coding	10.2377	10.5088	10.2252	10.0692	10.4159	10.1818	10.3658	10.2051	10.1066	10.0647	10.1171	10.0876	-0.2341	-0.0981	-0.1325	0.0035	0.279	0.7323	0.7005	0.995999	false	0	0	0	0
ENSMUSG00000055760	Gemin6	protein_coding	6.5329	6.5664	6.5726	6.5089	6.4974	6.5924	6.572	6.5332	6.5701	6.4982	6.5358	6.448	-0.0633	0.0012	-0.0389	0.0255	0.3864	0.9925	0.7385	0.829978	false	0	0	0	0
ENSMUSG00000026426	Arl8a	protein_coding	9.6805	9.3745	9.5525	9.6563	9.5056	9.3982	9.3526	9.1337	8.7544	9.3386	9.1713	9.9985	-0.033	-0.4556	-0.0172	-0.4398	0.9672	0.2076	0.989	0.25746	false	0	0	0	0
ENSMUSG00000028226	Mmp16	protein_coding	6.631	6.5933	6.632	6.6042	6.6841	6.5878	6.5638	6.5399	6.6172	6.5863	6.5833	6.6247	-0.0206	-0.0451	-0.0273	-0.0517	0.8509	0.5488	0.8437	0.533598	false	0	0	0	0
ENSMUSG00000042684	Npl	protein_coding	6.5901	6.5811	6.5974	6.5082	6.5927	6.5981	6.5766	6.5886	6.5661	6.6445	6.5339	6.6354	0.0151	-0.0124	0.0382	0.0107	0.91	0.919	0.767	0.952694	false	0	0	0	0
ENSMUSG00000051682	Treml4	protein_coding	6.635	6.6664	6.6572	6.6666	6.6926	6.7142	6.6891	6.8378	6.6598	6.6752	6.7867	6.6849	0.0628	0.0761	0.0245	0.0378	0.5669	0.4216	0.9098	0.801922	false	0	0	0	0
ENSMUSG00000040950	Mgl2	protein_coding	6.5201	6.5764	6.5585	6.5804	6.6026	6.5735	6.7073	6.5193	6.6021	6.7117	6.6254	6.7482	0.1434	0.0579	0.1096	0.0241	0.1382	0.6469	0.3534	0.913502	false	0	0	0	0
ENSMUSG00000073052	D130052B06Rik	protein_coding	6.544	6.5528	6.5975	6.57	6.5737	6.5453	6.5112	6.5756	6.6127	6.5992	6.541	6.5421	-0.004	0.0018	-0.0023	0.0035	0.9793	0.9897	0.9919	0.986729	false	0	0	0	0
ENSMUSG00000030166	Rad52	protein_coding	8.2828	8.5041	8.3065	8.2032	8.2663	8.188	8.0909	8.1506	8.2756	8.1893	8.3605	8.359	-0.0615	-0.1921	0.0838	-0.0468	0.7423	0.1064	0.6853	0.841186	false	0	0	0	0
ENSMUSG00000045493	Bhlhe23	protein_coding	6.578	6.5613	6.5905	6.5595	6.6182	6.5911	6.6216	6.545	6.6146	6.603	6.621	6.6427	0.0456	0.0171	0.0326	0.0041	0.5384	0.859	0.7701	0.981654	false	0	0	0	0
ENSMUSG00000026869	Psmd5	protein_coding	6.6705	6.5747	6.5567	6.5103	6.5855	6.5846	6.5252	6.5694	6.4905	6.5676	6.4926	6.6019	-0.0466	-0.0723	-0.0061	-0.0318	0.7316	0.4977	0.9845	0.855731	false	0	0	0	0
ENSMUSG00000024182	Axin1	protein_coding	6.779	6.7027	6.7401	6.7517	6.6523	6.6701	6.6991	6.724	6.6928	6.6585	6.701	6.6119	-0.0835	-0.0353	-0.0342	0.0139	0.3336	0.7549	0.8427	0.944881	false	0	0	0	0
ENSMUSG00000028906	Epb4.1	protein_coding	9.9744	9.7801	9.7317	10.0538	9.7299	9.5868	9.6377	9.2743	9.4714	10.0568	9.5721	10.0783	0.0736	-0.3676	0.1122	-0.3291	0.8915	0.1954	0.8634	0.295158	false	0	0	0	0
ENSMUSG00000074151	AI451557	protein_coding	6.5433	6.5561	6.5268	6.539	6.5812	6.5398	6.568	6.557	6.6117	6.4815	6.5197	6.6303	0.0018	0.0368	-0.0094	0.0256	0.991	0.6988	0.9634	0.846795	false	0	0	0	0
ENSMUSG00000047025	4921510H08Rik	protein_coding	6.6414	6.6742	6.6846	6.6213	6.622	6.6471	6.6473	6.6293	6.6269	6.6545	6.617	6.6521	-0.0255	-0.0322	0.0111	0.0044	0.7959	0.6968	0.9496	0.980791	false	0	0	0	0
ENSMUSG00000022738	Gsc2	protein_coding	6.6743	6.6199	6.6535	6.6552	6.7524	6.7337	6.6429	6.7931	6.626	6.7249	6.7543	6.6586	0.0633	0.0381	-0.0012	-0.0265	0.6231	0.7923	0.9966	0.897116	false	0	0	0	0
ENSMUSG00000031230	Fgf16	protein_coding	6.5991	6.6557	6.4933	6.5382	6.6133	6.6833	6.6534	6.6306	6.6089	6.5801	6.5481	6.6367	0.0056	0.0482	-0.0233	0.0193	0.9786	0.6951	0.9215	0.930672	false	0	0	0	0
ENSMUSG00000061118	Dnajc30	protein_coding	8.6136	8.904	8.7421	8.8801	8.7877	8.8967	8.7016	8.7137	8.8952	8.8407	8.8489	8.8903	0.1067	0.0169	0.0052	-0.0846	0.5655	0.9527	0.9918	0.709362	false	0	0	0	0
ENSMUSG00000039178	Tbc1d19	protein_coding	7.7678	7.6488	7.8838	7.6902	7.6123	7.9023	7.6116	7.6653	7.5627	7.7396	7.6106	7.685	-0.0884	-0.1536	-0.0565	-0.1217	0.6491	0.298	0.8603	0.505354	false	0	0	0	0
ENSMUSG00000050604	3110021A11Rik	protein_coding	6.7253	6.6839	6.773	6.9233	6.6584	6.709	6.728	6.7306	6.7627	6.7524	6.7813	6.7747	0.0421	0.013	0.0059	-0.0232	0.8076	0.9489	0.987	0.926458	false	0	0	0	0
ENSMUSG00000019975	Ikbip	protein_coding	6.9248	6.9008	6.8268	6.9024	6.8683	6.8421	6.8011	6.9474	6.7867	6.8747	6.8407	7.0532	0.0387	-0.0391	0.052	-0.0259	0.8609	0.845	0.8503	0.932596	false	0	0	0	0
ENSMUSG00000021194	Chga	protein_coding	6.6378	6.6742	6.723	6.7214	6.8303	6.7967	6.8011	6.9428	7.0578	6.8353	6.8914	6.7638	0.1518	0.2555	0.0473	0.1511	0.1815	0.016	0.8478	0.190914	false	0	0	0	0
ENSMUSG00000041245	Wnk3	protein_coding	6.6999	6.6847	6.7309	6.7116	6.7115	6.7042	6.6515	6.6133	6.7052	6.6741	6.6483	6.6355	-0.0525	-0.0485	-0.0565	-0.0524	0.4609	0.4797	0.4758	0.491602	false	0	0	0	0
ENSMUSG00000055296	D730040F13Rik	protein_coding	6.5825	6.5844	6.5741	6.555	6.5765	6.6101	6.6038	6.5961	6.594	6.5753	6.5689	6.6314	0.0115	0.0176	0.0114	0.0174	0.9118	0.8339	0.9362	0.86545	false	0	0	0	0
ENSMUSG00000020732	Rab37	protein_coding	6.7136	6.6389	6.6799	6.6656	6.6426	6.7374	6.7087	6.7285	6.7215	6.5929	6.7445	6.6278	-0.0224	0.0421	-0.0268	0.0377	0.8776	0.6928	0.884	0.780505	false	0	0	0	0
ENSMUSG00000023393	Slc17a9	protein_coding	7.3054	7.6895	7.3805	7.4847	7.8744	7.2403	7.9143	8.2453	7.4908	7.7522	7.7062	7.5042	0.1957	0.425	0.121	0.3503	0.6942	0.2242	0.8799	0.392396	false	0	0	0	0
ENSMUSG00000043873	Bclp2	protein_coding	6.5671	6.5789	6.6486	6.5753	6.6121	6.6291	6.6345	6.6144	6.631	6.5199	6.6442	6.6374	0.0023	0.0284	-0.005	0.0211	0.9908	0.8427	0.987	0.920198	false	0	0	0	0
ENSMUSG00000079469	Pigb	protein_coding	6.762	6.6004	6.7438	6.7152	6.6968	6.6409	6.7957	6.6395	6.7098	6.778	6.7742	6.757	0.0677	0.0129	0.0854	0.0307	0.5924	0.9432	0.5223	0.872311	false	0	0	0	0
ENSMUSG00000063145	Bbs5	protein_coding	8.8036	8.7248	8.356	8.2669	8.4631	8.2213	8.4365	8.4004	8.0778	8.2515	8.3879	8.3036	-0.3138	-0.3232	-0.0028	-0.0122	0.2736	0.2359	0.9967	0.98895	false	0	0	0	0
ENSMUSG00000041000	Trim62	protein_coding	6.6462	6.742	6.6891	6.568	6.6113	6.6027	6.678	6.6184	6.6532	6.5985	6.612	6.6315	-0.0784	-0.0426	0.02	0.0558	0.2389	0.5872	0.8956	0.49469	false	0	0	0	0
ENSMUSG00000038024	Dennd4c	protein_coding	6.589	6.5697	6.4996	6.6159	6.565	6.6254	6.595	6.5753	6.5918	6.6129	6.5853	6.6568	0.0656	0.0346	0.0163	-0.0147	0.3383	0.673	0.919	0.919267	false	0	0	0	0
ENSMUSG00000030859	Fam24a	protein_coding	6.5667	6.6916	6.5648	6.5815	6.6174	6.5816	6.5978	6.5673	6.653	6.6458	6.6437	6.5908	0.0191	-0.0017	0.0333	0.0125	0.8952	0.9912	0.8433	0.950215	false	0	0	0	0
ENSMUSG00000020257	Wdr82	protein_coding	7.0916	7.1998	7.1565	7.0352	7.1515	7.171	7.0637	7.1599	7.0869	7.1342	7.0648	6.9893	-0.0865	-0.0458	-0.0565	-0.0158	0.4646	0.7474	0.7593	0.951924	false	0	0	0	0
ENSMUSG00000062705	Tpbpb	protein_coding	6.7663	6.6708	6.7313	6.693	6.7993	6.7725	6.6602	6.7579	6.7693	6.7135	6.7784	6.6946	0.0061	0.0063	-0.0261	-0.0258	0.9728	0.9684	0.888	0.867613	false	0	0	0	0
ENSMUSG00000027993	Trim2	protein_coding	9.4569	9.7796	9.2154	9.2962	9.6154	8.9884	8.4731	8.8431	8.5667	8.2838	8.7043	8.6388	-0.9416	-0.8563	-0.7577	-0.6723	0.0047	0.0078	0.0229	0.0312309	true	-1	-1	-1	-1
ENSMUSG00000061981	Flot2	protein_coding	9.6813	9.503	9.4666	9.3752	9.2372	9.1064	9.3135	9.0734	9.2399	9.3435	8.9074	9.4782	-0.3072	-0.3413	0.0034	-0.0307	0.214	0.143	0.9965	0.964226	false	0	0	0	0
ENSMUSG00000030745	Il21r	protein_coding	6.571	6.5172	6.5235	6.4775	6.5596	6.5354	6.5335	6.5165	6.531	6.5203	6.583	6.5973	0.0296	-0.0102	0.0427	0.0029	0.7405	0.9248	0.6572	0.987921	false	0	0	0	0
ENSMUSG00000027573	2310003C23Rik	protein_coding	9.1616	9.3185	9.2671	9.341	9.7103	9.6274	9.5944	9.7714	9.6563	9.4762	9.5384	9.3248	0.1974	0.425	-0.1131	0.1145	0.3507	0.0177	0.745	0.697845	false	0	0	0	1
ENSMUSG00000022215	Fitm1	protein_coding	6.5351	6.5939	6.5256	6.5698	6.5279	6.5958	6.5616	6.5352	6.5388	6.6426	6.6402	6.6121	0.0801	-0.0063	0.0671	-0.0193	0.1713	0.9566	0.3334	0.86453	false	0	0	0	0
ENSMUSG00000030858	1700007K09Rik	protein_coding	6.5651	6.6771	6.6533	6.6604	6.6797	6.7093	6.6891	6.7048	6.6493	6.6259	6.6456	6.6723	0.0161	0.0492	-0.0352	-0.002	0.9002	0.5363	0.7903	0.992766	false	0	0	0	0
ENSMUSG00000025153	Fasn	protein_coding	6.851	6.8401	6.9163	6.8	6.7476	6.7374	6.7454	6.7609	6.7732	6.9036	6.814	6.8524	-0.0124	-0.1093	0.095	-0.0018	0.9313	0.1047	0.2233	0.993462	false	0	0	0	0
ENSMUSG00000005683	Cs	protein_coding	9.7501	9.8066	10.0189	9.4656	10.0624	9.7252	9.6691	9.8646	9.6336	10.0064	9.9985	9.727	0.0521	-0.1361	0.1596	-0.0286	0.914	0.6747	0.7011	0.967233	false	0	0	0	0
ENSMUSG00000033788	Dysf	protein_coding	6.7144	6.5788	6.6362	6.7148	6.687	6.7071	6.6854	6.716	6.8488	6.7634	6.6166	6.6937	0.0481	0.1069	-0.0117	0.0471	0.7219	0.2536	0.9655	0.75918	false	0	0	0	0
ENSMUSG00000074181	AC159313.1	protein_coding	6.5931	6.6286	6.5975	6.5905	6.6271	6.5456	6.5611	6.5905	6.5329	6.6009	6.6327	6.627	0.0138	-0.0449	0.0325	-0.0262	0.9122	0.5593	0.8008	0.820379	false	0	0	0	0
ENSMUSG00000028799	Zfp362	protein_coding	7.3827	7.111	7.2824	7.4573	7.1064	7.0856	7.5655	7.0765	7.4459	7.5897	7.0236	7.5581	0.1317	0.1039	0.174	0.1462	0.7853	0.8291	0.7602	0.779406	false	0	0	0	0
ENSMUSG00000046027	Stard5	protein_coding	7.4486	7.5154	7.5126	7.5623	7.5549	7.4112	7.3293	7.386	7.289	7.5978	7.6438	7.8581	0.2077	-0.1574	0.1904	-0.1747	0.0825	0.2009	0.1441	0.161548	false	0	0	0	0
ENSMUSG00000038781	Stap2	protein_coding	6.6565	6.6681	6.6228	6.6622	6.69	6.6882	6.6794	6.7584	6.7116	6.6844	6.6096	6.6932	0.0133	0.0673	-0.0178	0.0363	0.9203	0.3413	0.917	0.735482	false	0	0	0	0
ENSMUSG00000039509	Nup133	protein_coding	9.7184	9.791	9.6933	9.6019	10.0701	9.7291	9.6563	9.6872	9.4328	9.5903	9.6399	9.5868	-0.1286	-0.1422	-0.1947	-0.2082	0.6223	0.541	0.4376	0.348248	false	0	0	0	0
ENSMUSG00000078922	Tgtp1	protein_coding	6.7363	6.6916	6.6413	6.596	6.6847	6.6817	6.6769	6.6263	6.5909	6.5889	6.601	6.5175	-0.1206	-0.0583	-0.085	-0.0227	0.1322	0.5488	0.404	0.894794	false	0	0	0	0
ENSMUSG00000042129	Rassf4	protein_coding	6.7859	6.6012	6.6936	6.7767	6.7285	6.6503	6.5632	6.6086	6.5804	6.7382	6.7071	6.7109	0.0252	-0.1095	2.26779200184879E-4	-0.1344	0.8993	0.3164	0.9994	0.217544	false	0	0	0	0
ENSMUSG00000067358	Gm5128	protein_coding	6.6031	6.6108	6.5416	6.5942	6.5798	6.5827	6.6464	6.6738	6.5533	6.6166	6.6095	6.6484	0.0397	0.0393	0.0393	0.0389	0.6454	0.6212	0.7253	0.689831	false	0	0	0	0
ENSMUSG00000046196	Ttc39d	protein_coding	6.6881	6.7453	6.6811	6.6779	6.6871	6.7069	6.5978	6.5659	6.6805	6.5444	6.6853	6.5744	-0.1034	-0.0901	-0.0892	-0.0759	0.2459	0.3131	0.4025	0.480703	false	0	0	0	0
ENSMUSG00000026166	Ccl20	protein_coding	6.7597	6.6948	6.7549	6.7876	6.7192	6.7465	6.6618	6.7024	6.7214	6.7377	6.6234	6.6749	-0.0578	-0.0413	-0.0725	-0.0559	0.574	0.7053	0.5066	0.626347	false	0	0	0	0
ENSMUSG00000026341	Actr3	protein_coding	11.0544	10.5658	10.6718	10.6099	10.6305	10.41	10.6469	10.4463	10.3192	10.6503	10.4078	10.639	-0.1983	-0.2932	0.0155	-0.0794	0.5358	0.261	0.9861	0.876939	false	0	0	0	0
ENSMUSG00000033068	Entpd6	protein_coding	7.2662	7.2023	7.34	7.1925	7.2408	7.2647	7.124	7.1764	7.1504	7.2085	7.1152	7.3104	-0.0581	-0.1192	-0.0213	-0.0824	0.7749	0.4056	0.9563	0.678169	false	0	0	0	0
ENSMUSG00000036027	1810046K07Rik	protein_coding	6.7021	6.608	6.6261	6.6068	6.6439	6.6141	6.5921	6.6404	6.66	6.6998	6.7066	6.5885	0.0195	-0.0146	0.0433	0.0092	0.8883	0.9105	0.7504	0.964536	false	0	0	0	0
ENSMUSG00000037366	Pafah2	protein_coding	7.1608	7.3626	7.1765	7.3119	7.3625	7.4215	7.459	7.4709	7.3714	7.3767	7.2839	7.5054	0.1554	0.2005	0.0234	0.0685	0.2359	0.0937	0.9468	0.737107	false	0	0	0	0
ENSMUSG00000047884	Klk9	protein_coding	6.6127	6.6577	6.6696	6.6358	6.6726	6.721	6.6054	6.7053	6.6948	6.6834	6.6662	6.7422	0.0506	0.0219	0.0208	-0.008	0.5687	0.8432	0.9015	0.967321	false	0	0	0	0
ENSMUSG00000024976	Shoc2	protein_coding	6.7968	6.6944	6.657	6.7919	6.751	6.7389	6.7101	6.7632	6.7493	6.7404	6.8914	6.6929	0.0588	0.0248	0.0143	-0.0197	0.6806	0.8855	0.9618	0.937793	false	0	0	0	0
ENSMUSG00000033856	Cypt2	protein_coding	6.5373	6.6194	6.5698	6.5701	6.6031	6.6001	6.6121	6.6228	6.6371	6.4988	6.6227	6.6613	0.0188	0.0485	0.0032	0.0329	0.8956	0.6079	0.9908	0.807885	false	0	0	0	0
ENSMUSG00000069607	Clm3	protein_coding	6.5816	6.7329	6.6897	6.6181	6.6527	6.6803	6.6862	6.7964	6.7238	6.6918	6.7058	6.7373	0.0436	0.0674	0.0613	0.0851	0.7052	0.4538	0.6198	0.348478	false	0	0	0	0
ENSMUSG00000010136	1700027A23Rik	protein_coding	6.7679	6.8604	6.806	6.7857	6.9535	6.9099	6.6341	6.723	6.7886	6.8416	6.8291	6.7535	-0.0034	-0.0962	-0.075	-0.1678	0.9866	0.3375	0.5982	0.0607562	false	0	0	0	0
ENSMUSG00000039985	Fam60a	protein_coding	9.5922	8.9428	9.41	9.7467	8.3438	8.8681	8.5408	8.6399	8.5023	8.0041	8.6403	8.7639	-0.8456	-0.754	-0.5168	-0.4252	0.1527	0.2019	0.537	0.615351	false	0	0	0	0
ENSMUSG00000032782	Cntrob	protein_coding	6.6157	6.5828	6.556	6.5499	6.6306	6.6666	6.5527	6.6312	6.67	6.6778	6.5735	6.5848	0.0272	0.0331	-0.0036	0.0023	0.8457	0.782	0.9897	0.992898	false	0	0	0	0
ENSMUSG00000025014	Dntt	protein_coding	6.58	6.6524	6.6073	6.5904	6.6322	6.6139	6.542	6.6987	6.6014	6.644	6.6204	6.659	0.0279	7.97577021752538E-4	0.029	0.0018	0.8098	0.9954	0.8537	0.993413	false	0	0	0	0
ENSMUSG00000055707	Klhl26	protein_coding	6.7585	6.6715	6.6318	6.6405	6.5815	6.579	6.6357	6.5866	6.6455	6.5814	6.6212	6.6632	-0.0653	-0.0647	0.0216	0.0222	0.4652	0.4413	0.909	0.884763	false	0	0	0	0
ENSMUSG00000040963	Asgr2	protein_coding	6.6726	6.7554	6.707	6.7245	6.8431	6.736	6.7685	6.8103	6.8587	6.7293	6.8956	6.8623	0.1174	0.1009	0.0612	0.0446	0.2245	0.2996	0.6983	0.779406	false	0	0	0	0
ENSMUSG00000044694	2010007H06Rik	protein_coding	6.5731	6.5365	6.6172	6.5362	6.5453	6.659	6.5532	6.5672	6.5766	6.5229	6.6036	6.6184	0.0061	-0.0099	0.0015	-0.0145	0.9706	0.9432	0.9947	0.937565	false	0	0	0	0
ENSMUSG00000025381	Cnpy2	protein_coding	9.5625	9.7467	9.6427	9.4363	9.5364	9.5625	9.4345	9.542	9.618	9.3826	9.7531	9.7097	-0.0355	-0.1191	0.1034	0.0198	0.9158	0.5646	0.7359	0.967241	false	0	0	0	0
ENSMUSG00000033080	Vsx1	protein_coding	6.5907	6.5854	6.6272	6.6075	6.561	6.6403	6.7155	6.519	6.6316	6.6274	6.5747	6.5654	-0.0119	0.021	-0.0138	0.0191	0.9538	0.8975	0.9605	0.934362	false	0	0	0	0
ENSMUSG00000026834	Acvr1c	protein_coding	6.6959	6.8082	6.7046	6.7413	6.7399	6.7019	6.6799	6.7441	6.6933	6.6305	6.7646	6.6595	-0.0513	-0.0305	-0.0428	-0.0219	0.6549	0.8128	0.7992	0.904378	false	0	0	0	0
ENSMUSG00000052419	RP23-440D19.2	protein_coding	6.5956	6.5543	6.6128	6.6354	6.6386	6.6201	6.6634	6.6113	6.6213	6.5741	6.5771	6.6029	-0.0029	0.0444	-0.0467	6.01304146441883E-4	0.9813	0.4923	0.5663	0.997729	false	0	0	0	0
ENSMUSG00000038914	Dido1	protein_coding	8.3634	8.9586	8.0775	8.5775	8.7551	8.2203	8.2815	8.478	7.9067	8.5665	8.4174	8.6322	0.0722	-0.2444	0.0211	-0.2955	0.9258	0.6091	0.9875	0.574879	false	0	0	0	0
ENSMUSG00000052539	Magi3	protein_coding	6.8178	6.7479	6.8159	6.8195	6.811	6.7699	6.8211	6.7061	6.7434	6.7745	6.7318	6.8286	-0.0156	-0.037	-0.0219	-0.0433	0.9063	0.6865	0.8932	0.678169	false	0	0	0	0
ENSMUSG00000056493	Foxk1	protein_coding	6.8999	6.9424	6.8498	6.9773	6.8677	6.944	6.9712	6.9483	7.0035	6.8785	6.9995	7.0148	0.0669	0.077	0.0346	0.0447	0.504	0.3857	0.8475	0.735024	false	0	0	0	0
ENSMUSG00000030693	Klk10	protein_coding	6.7094	6.6682	6.7423	6.7191	6.912	6.7742	7.0526	7.2528	6.927	6.9321	6.9785	6.7862	0.1923	0.3708	0.0972	0.2757	0.2333	0.0118	0.7221	0.0606025	false	0	0	0	1
ENSMUSG00000006763	Saal1	protein_coding	6.6905	6.6355	6.5647	6.6644	6.6298	6.5703	6.6202	6.5604	6.5677	6.6522	6.6486	6.6782	0.0294	-0.0475	0.0381	-0.0387	0.825	0.64	0.8167	0.773165	false	0	0	0	0
ENSMUSG00000005583	Mef2c	protein_coding	6.7273	6.582	6.6089	6.6677	6.6198	6.6553	6.5944	6.5246	6.5594	6.5466	6.6684	6.6261	-0.0257	-0.0799	-0.0339	-0.0881	0.8695	0.4001	0.8634	0.3846	false	0	0	0	0
ENSMUSG00000033752	Mnd1	protein_coding	6.808	6.7696	6.94	6.799	6.8329	6.8255	6.7874	6.6801	6.7559	6.7822	6.8023	6.9655	0.0108	-0.0981	0.0309	-0.078	0.9634	0.4177	0.9113	0.617386	false	0	0	0	0
ENSMUSG00000038932	Tcfl5	protein_coding	9.5769	9.6262	9.6703	9.4096	9.3645	9.455	8.9481	8.9624	8.9578	8.6829	8.9443	9.4922	-0.5846	-0.6683	-0.3699	-0.4536	0.029	0.0119	0.2335	0.0924995	false	0	-1	-1	-1
ENSMUSG00000048965	Mrgpre	protein_coding	9.1855	9.0408	9.0603	9.1738	8.8593	8.8229	8.8157	8.4872	8.3787	8.5411	8.5164	8.7599	-0.4897	-0.535	-0.3462	-0.3915	0.0214	0.0114	0.1355	0.0631008	false	0	-1	-1	-1
ENSMUSG00000031965	Tbx20	protein_coding	6.5887	6.5938	6.5794	6.5674	6.6013	6.5598	6.5778	6.5929	6.6325	6.5389	6.5919	6.6286	-8.6325455422287E-4	0.0138	0.0103	0.0249	0.995	0.9025	0.9579	0.834998	false	0	0	0	0
ENSMUSG00000029480	Dhx37	protein_coding	7.8429	7.9612	7.7718	7.6877	8.0192	8.019	7.8698	7.8666	7.9824	7.9737	7.9377	7.5687	-0.0319	0.0476	-0.0819	-0.0024	0.941	0.8943	0.8619	0.997729	false	0	0	0	0
ENSMUSG00000037795	N4bp2	protein_coding	9.6377	9.3341	9.544	10.0955	9.8127	9.7398	10.3947	9.9711	10.0701	10.4375	10.1421	10.0501	0.7047	0.6401	0.3272	0.2626	0.0055	0.0089	0.2554	0.374552	false	0	0	1	1
ENSMUSG00000022805	4932425I24Rik	protein_coding	6.7768	6.817	6.9194	6.7521	6.8693	7.1342	7.4625	7.5487	7.5349	8.0948	8.0113	7.4861	1.0264	0.6776	0.9456	0.5968	5.91815852091984E-4	0.0061	0.0012	0.0129007	true	1	1	1	1
ENSMUSG00000050276	Mrgprg	protein_coding	6.7805	6.9042	6.8025	6.8864	6.9722	6.9451	6.8642	6.9227	6.9995	6.9164	6.8419	6.853	0.0414	0.0998	-0.0641	-0.0057	0.7531	0.2589	0.6382	0.982101	false	0	0	0	0
ENSMUSG00000028911	Sfrs4	protein_coding	9.5739	9.705	9.4523	9.4962	9.8597	9.5377	9.8802	9.6377	9.6963	9.5117	9.4857	9.2135	-0.1734	0.161	-0.2276	0.1069	0.4857	0.5013	0.3618	0.755629	false	0	0	0	0
ENSMUSG00000032598	Nckipsd	protein_coding	7.1159	7.1575	7.0298	7.0394	7.1892	7.0367	7.188	7.2385	7.0633	7.2592	7.1741	7.1826	0.1042	0.0622	0.1169	0.0749	0.5083	0.7288	0.5001	0.709064	false	0	0	0	0
ENSMUSG00000031657	Heatr3	protein_coding	6.7391	6.6246	6.7353	6.7528	6.6643	6.6035	6.6257	6.65	6.6313	6.596	6.7311	6.7288	-0.0144	-0.064	0.0118	-0.0379	0.9457	0.6102	0.9691	0.840892	false	0	0	0	0
ENSMUSG00000027376	Prom2	protein_coding	6.8401	6.8406	6.8594	6.9064	6.8718	6.7473	6.8268	6.6758	6.6927	6.6607	6.6819	6.8963	-0.1004	-0.115	-0.0955	-0.1101	0.4883	0.374	0.5947	0.455925	false	0	0	0	0
ENSMUSG00000031227	Magee1	protein_coding	7.128	6.8948	7.0306	6.9432	7.0838	6.9612	6.9309	6.9069	6.9791	7.0355	7.0722	6.9566	0.0036	-0.0788	0.0254	-0.0571	0.9895	0.6127	0.9416	0.792944	false	0	0	0	0
ENSMUSG00000028838	Extl1	protein_coding	6.6607	6.718	6.6923	6.6291	6.6926	6.7474	7.1985	6.9456	6.8944	7.164	7.1117	6.9042	0.3696	0.3225	0.3703	0.3231	0.0117	0.0226	0.0139	0.0219119	true	1	1	1	1
ENSMUSG00000051703	Tmem198	protein_coding	6.842	6.8547	6.8508	6.9805	6.7034	6.8654	6.9003	7.0093	6.9625	6.8234	6.8123	6.8445	-0.0224	0.1082	-0.023	0.1076	0.9157	0.3459	0.9362	0.394972	false	0	0	0	0
ENSMUSG00000042308	Setd1a	protein_coding	8.3992	8.6495	8.4535	8.4365	8.7926	8.6381	8.5362	8.5874	8.5415	8.5761	8.3725	8.321	-0.0775	0.0543	-0.1992	-0.0674	0.782	0.8502	0.3552	0.839698	false	0	0	0	0
ENSMUSG00000078798	Sult2a2	protein_coding	6.7061	6.5797	6.6814	6.7023	6.6206	6.7004	6.6142	6.6721	6.6936	6.6745	6.7022	6.6542	0.0212	0.0042	0.0025	-0.0145	0.8803	0.9784	0.9924	0.94138	false	0	0	0	0
ENSMUSG00000079559	AC160052.1	protein_coding	6.6419	6.74	6.6288	6.7045	6.6657	6.5906	6.6424	6.5596	6.6852	6.6408	6.7612	6.663	0.0181	-0.0412	0.0348	-0.0245	0.9235	0.7643	0.8713	0.90584	false	0	0	0	0
ENSMUSG00000033170	Card10	protein_coding	7.4797	7.0973	7.3087	7.6055	7.4977	7.1681	7.7659	7.8212	7.6153	7.8825	7.5484	7.3366	0.2939	0.4389	0.1654	0.3104	0.3243	0.0902	0.7363	0.300585	false	0	0	0	1
ENSMUSG00000041754	Trem3	protein_coding	6.5067	6.6815	6.7001	6.6489	6.6562	6.6454	6.6632	6.6516	6.6947	6.6645	6.6662	6.6374	0.0266	0.0404	0.0058	0.0197	0.8746	0.7649	0.9858	0.930363	false	0	0	0	0
ENSMUSG00000040205	Cuzd1	protein_coding	6.5521	6.5622	6.6424	6.6244	6.6693	6.6352	6.5983	6.745	6.6408	6.6677	6.615	6.6233	0.0498	0.0758	-0.0076	0.0184	0.6102	0.3276	0.9735	0.910404	false	0	0	0	0
ENSMUSG00000022383	Ppara	protein_coding	6.5503	6.5459	6.5684	6.5699	6.5819	6.634	6.5507	6.5833	6.559	6.6313	6.552	6.6179	0.0455	0.0094	0.0051	-0.031	0.541	0.9294	0.978	0.753387	false	0	0	0	0
ENSMUSG00000032203	AC158997.3	protein_coding	6.6977	6.7082	6.7199	6.7213	6.7657	6.7207	6.7445	6.8615	6.8105	6.8041	6.7563	6.7474	0.0606	0.0968	0.0334	0.0696	0.4803	0.1635	0.8257	0.414519	false	0	0	0	0
ENSMUSG00000028794	A3galt2	protein_coding	6.5758	6.6356	6.5528	6.6008	6.641	6.5983	6.5925	6.5954	6.5818	6.6076	6.6109	6.618	0.0241	0.0018	-0.0012	-0.0235	0.7947	0.9881	0.9947	0.82382	false	0	0	0	0
ENSMUSG00000070811	C730007P19Rik	protein_coding	6.6565	6.6221	6.6272	6.6817	6.5869	6.6844	6.7466	6.6262	6.5407	6.7109	6.6519	6.7476	0.0682	0.0026	0.0525	-0.0131	0.5464	0.9891	0.7502	0.956725	false	0	0	0	0
ENSMUSG00000032554	Trf	protein_coding	6.7659	6.8622	6.9032	6.8492	6.8887	6.7707	6.8263	6.8519	6.8251	6.982	7.0407	6.8021	0.0978	-0.0093	0.1054	-0.0018	0.4398	0.966	0.4495	0.996187	false	0	0	0	0
ENSMUSG00000043964	Orai3	protein_coding	7.0966	7.0171	7.1452	7.0903	7.105	7.0952	6.9752	7.0568	7.1314	6.944	6.879	7.0386	-0.1324	-0.0318	-0.1429	-0.0423	0.1382	0.8213	0.1289	0.784518	false	0	0	0	0
ENSMUSG00000069609	RP23-331L12.7	protein_coding	6.5816	6.7329	6.6897	6.6181	6.6527	6.6803	6.6862	6.7964	6.7238	6.6918	6.7058	6.7373	0.0436	0.0674	0.0613	0.0851	0.7052	0.4538	0.6198	0.348478	false	0	0	0	0
ENSMUSG00000050272	Dscam	protein_coding	6.6688	6.6904	6.6489	6.719	6.7229	6.6646	6.6905	6.7464	6.7489	6.6991	6.6687	6.6005	-0.0133	0.0592	-0.0461	0.0264	0.9227	0.4392	0.6836	0.834362	false	0	0	0	0
ENSMUSG00000047714	Ppp1r2	protein_coding	9.9527	9.6191	9.663	9.6843	9.6042	9.5009	9.3565	9.5124	9.2878	9.513	9.663	9.7398	-0.1064	-0.3594	0.0422	-0.2109	0.6782	0.0345	0.9292	0.288702	false	0	0	0	-1
ENSMUSG00000030748	Il4ra	protein_coding	6.6079	6.588	6.5588	6.576	6.6271	6.6083	6.6429	6.6437	6.5892	6.5757	6.5883	6.6128	0.0074	0.0404	-0.0115	0.0215	0.9537	0.5683	0.9438	0.84441	false	0	0	0	0
ENSMUSG00000025155	Dus1l	protein_coding	10.0174	10.1748	10.3279	10.1576	10.2654	10.3968	9.8295	9.9786	10.2029	10.2061	10.2069	10.2061	0.033	-0.1697	-0.0669	-0.2696	0.9393	0.484	0.8933	0.222179	false	0	0	0	0
ENSMUSG00000029193	Cckar	protein_coding	6.6036	6.6123	6.6712	6.5672	6.6108	6.6055	6.6025	6.7028	6.5903	6.6211	6.5561	6.614	-0.0319	0.0028	0.0026	0.0374	0.8124	0.9869	0.9925	0.791447	false	0	0	0	0
ENSMUSG00000039037	St6galnac5	protein_coding	6.6683	6.7873	6.551	6.6149	6.6717	6.6152	6.5244	6.623	6.6397	6.6682	6.692	6.5689	-0.0258	-0.0732	0.0091	-0.0382	0.9006	0.5796	0.9788	0.852446	false	0	0	0	0
ENSMUSG00000028364	Tnc	protein_coding	6.6715	6.6675	6.6918	6.6395	6.6228	6.7379	6.6019	6.6378	6.5949	6.579	6.5839	6.6504	-0.0725	-0.0654	-0.0623	-0.0552	0.531	0.5587	0.6839	0.701048	false	0	0	0	0
ENSMUSG00000062519	Zfp398	protein_coding	6.6579	6.6017	6.6956	6.6493	6.5913	6.6659	6.5706	6.5537	6.6797	6.6098	6.5878	6.685	-0.0242	-0.0504	-0.008	-0.0342	0.8851	0.6729	0.9772	0.839466	false	0	0	0	0
ENSMUSG00000032231	Anxa2	protein_coding	11.2784	10.8831	10.7811	11.0067	10.6647	10.756	10.2401	10.6529	9.5551	10.1346	10.3986	9.989	-0.8068	-0.8315	-0.6351	-0.6597	0.0484	0.0374	0.1636	0.114935	false	0	0	-1	-1
ENSMUSG00000031562	Dctd	protein_coding	9.7901	9.5271	10.0195	10.003	9.8609	10.2061	10.1605	10.2574	10.3157	10.0013	10.0339	9.8095	0.1694	0.4656	-0.075	0.2212	0.5224	0.0201	0.8783	0.368707	false	0	0	0	1
ENSMUSG00000031353	Rbbp7	protein_coding	7.2145	7.14	7.2432	7.0204	7.1677	7.0619	7.2865	7.3989	7.3961	7.1262	7.3118	7.175	0.0051	0.1613	0.121	0.2772	0.9883	0.3254	0.6103	0.0595383	false	0	0	0	0
ENSMUSG00000027570	Col9a3	protein_coding	6.5343	6.5432	6.646	6.5428	6.5728	6.5235	6.5215	6.5445	6.5483	6.5677	6.5684	6.57	-0.0058	-0.0364	0.0224	-0.0082	0.97	0.6956	0.891	0.966277	false	0	0	0	0
ENSMUSG00000074183	Gsta1	protein_coding	6.5931	6.6286	6.5975	6.5905	6.6271	6.5456	6.5611	6.5905	6.5329	6.6009	6.6327	6.627	0.0138	-0.0449	0.0325	-0.0262	0.9122	0.5593	0.8008	0.820379	false	0	0	0	0
ENSMUSG00000075177	Olfr1084	protein_coding	6.5972	6.6132	6.598	6.587	6.5724	6.4709	6.5117	6.5651	6.5918	6.5801	6.6189	6.5509	-0.0195	-0.0466	0.0399	0.0127	0.9008	0.6636	0.812	0.95301	false	0	0	0	0
ENSMUSG00000037818	3110057O12Rik	protein_coding	6.835	6.739	6.7337	6.7592	6.7829	6.7208	6.8342	6.798	6.9462	6.7599	6.6823	6.7547	-0.0369	0.0902	-0.022	0.1052	0.8125	0.3763	0.9282	0.314864	false	0	0	0	0
ENSMUSG00000038611	Phrf1	protein_coding	6.7039	6.7899	6.7035	6.7279	6.7771	6.6672	6.6732	6.733	6.6195	6.8852	6.7043	6.6122	0.0015	-0.0572	0.0098	-0.0488	0.9954	0.7363	0.9797	0.823712	false	0	0	0	0
ENSMUSG00000003436	Dll3	protein_coding	6.6435	6.6569	6.755	6.7068	6.7132	6.5696	6.6283	6.6813	6.6374	6.6524	6.8284	6.6944	0.04	-0.0361	0.0619	-0.0142	0.8085	0.8158	0.7291	0.958862	false	0	0	0	0
ENSMUSG00000020419	Hormad2	protein_coding	6.6263	6.622	6.6845	6.7805	6.9012	6.7984	6.9568	6.9443	6.5975	7.1532	7.0688	7.004	0.4311	0.1886	0.2487	0.0062	0.0043	0.2105	0.11	0.990605	false	0	0	1	0
ENSMUSG00000044811	Cd300d	protein_coding	6.6286	6.579	6.5554	6.623	6.6455	6.6843	6.5601	6.5869	6.5721	6.6106	6.6272	6.6444	0.0397	-0.0146	-0.0235	-0.0779	0.7722	0.9266	0.9176	0.48782	false	0	0	0	0
ENSMUSG00000038496	Slc19a3	protein_coding	6.6281	6.5799	6.5677	6.5844	6.5616	6.6041	6.5566	6.5778	6.6805	6.5449	6.5669	6.6261	-0.0126	0.0131	-0.0041	0.0216	0.9384	0.9272	0.9877	0.897883	false	0	0	0	0
ENSMUSG00000059325	Hopx	protein_coding	7.8522	8.3879	7.9821	7.9251	8.0385	8.4529	7.1057	8.1117	8.2384	6.9068	8.0718	7.1016	-0.714	-0.2555	-0.7787	-0.3202	0.2667	0.7758	0.256	0.750136	false	0	0	0	0
ENSMUSG00000074874	Ctla2b	protein_coding	6.5289	6.5497	6.5602	6.5849	6.5369	6.5833	6.6054	6.5854	6.5357	6.6635	6.6171	6.572	0.0713	0.0292	0.0492	0.0071	0.4717	0.8203	0.7449	0.975556	false	0	0	0	0
ENSMUSG00000020051	Pah	protein_coding	6.5293	6.555	6.6493	6.5793	6.5346	6.5614	6.5739	6.4932	6.6065	6.5542	6.6252	6.5966	0.0141	-0.02	0.0335	-5.71634556097322E-4	0.925	0.8728	0.8339	0.997951	false	0	0	0	0
ENSMUSG00000079592	C1qtnf5	protein_coding	6.6257	6.5765	6.5816	6.6274	6.5943	6.574	6.6896	6.6468	6.5779	6.5987	6.64	6.5584	0.0044	0.0435	4.75941404898705E-4	0.0396	0.9746	0.5706	0.9977	0.679424	false	0	0	0	0
ENSMUSG00000031772	Cntnap4	protein_coding	6.5965	6.6059	6.5759	6.6667	6.6083	6.6602	6.5768	6.5678	6.5497	6.4959	6.5262	6.5446	-0.0705	-0.028	-0.1228	-0.0803	0.2382	0.7275	0.0318	0.166789	false	0	0	0	0
ENSMUSG00000042265	Trem1	protein_coding	6.7692	6.6287	6.6515	6.6637	6.7589	6.7161	6.7065	6.7482	6.6647	6.7034	6.7204	6.7243	0.0329	0.0233	0.0032	-0.0064	0.7862	0.8503	0.9909	0.976205	false	0	0	0	0
ENSMUSG00000049401	Ogfr	protein_coding	8.6304	8.6388	8.8845	8.8537	8.5401	8.4461	8.457	8.1842	8.2448	8.3276	8.4471	8.7405	-0.2128	-0.4226	-0.1082	-0.3179	0.459	0.063	0.8365	0.204567	false	0	0	0	-1
ENSMUSG00000034641	Cd300ld	protein_coding	7.1191	7.0036	7.0534	6.9465	6.8953	6.9519	6.9633	7.1779	7.3242	6.7896	7.0566	6.9595	-0.1235	0.0964	0.004	0.2239	0.5523	0.6487	0.9942	0.179721	false	0	0	0	0
ENSMUSG00000020890	Gucy2e	protein_coding	6.6415	6.6417	6.5308	6.5608	6.5787	6.6175	6.6806	6.5875	6.6449	6.6053	6.5887	6.5134	-0.0355	0.033	-0.0165	0.052	0.8261	0.8262	0.9524	0.739023	false	0	0	0	0
ENSMUSG00000024181	Mrpl28	protein_coding	11.2862	11.5489	11.4232	11.2973	11.4308	11.5691	11.5886	11.6016	11.6739	11.6602	11.7404	11.7057	0.2827	0.2019	0.2697	0.1889	0.1093	0.2761	0.158	0.360071	false	0	0	0	0
ENSMUSG00000043945	Adam6a	protein_coding	6.6681	6.5674	6.6672	6.6564	6.6138	6.7257	6.6518	6.7111	6.6737	6.6345	6.6415	6.6568	0.01	0.0446	-0.021	0.0136	0.9476	0.6231	0.907	0.941521	false	0	0	0	0
ENSMUSG00000073388	A330017A19Rik	protein_coding	6.8092	7.1344	6.8059	6.9827	7.0297	6.8825	6.9785	6.9377	6.8459	6.7946	6.9417	7.0426	0.0098	0.0042	-0.0387	-0.0443	0.9789	0.9899	0.927	0.897706	false	0	0	0	0
ENSMUSG00000029713	Gnb2	protein_coding	9.0744	9.2417	9.1015	8.9896	9.0898	9.207	9.1749	9.1918	9.3301	9.2638	9.2096	9.1589	0.0715	0.093	0.1153	0.1368	0.6981	0.5449	0.5155	0.350224	false	0	0	0	0
ENSMUSG00000018379	Sfrs1	protein_coding	6.5713	6.5513	6.5094	6.5555	6.5804	6.6132	6.6825	6.6019	6.6099	6.5663	6.5665	6.6389	0.0466	0.0875	0.0075	0.0484	0.6283	0.2239	0.9732	0.645497	false	0	0	0	0
ENSMUSG00000047995	Cypt4	protein_coding	6.5661	6.5493	6.5477	6.5974	6.5394	6.5979	6.6925	6.5822	6.5895	6.6607	6.6183	6.5833	0.0664	0.067	0.0425	0.0431	0.3916	0.3589	0.7238	0.676239	false	0	0	0	0
ENSMUSG00000046750	BC089491	protein_coding	7.2411	7.4512	7.2246	7.1493	7.36	7.3905	7.3316	7.6106	7.6586	7.2274	7.6308	7.2611	0.0675	0.228	0.0732	0.2337	0.8605	0.3168	0.884	0.339794	false	0	0	0	0
ENSMUSG00000027452	Acss1	protein_coding	7.8631	8.4013	8.3217	8.0264	8.351	7.8891	7.6637	8.2818	7.628	7.5877	7.6168	8.1759	-0.4019	-0.3375	-0.2954	-0.231	0.3633	0.4483	0.6338	0.709884	false	0	0	0	0
ENSMUSG00000033166	Dis3	protein_coding	8.3455	7.9779	8.1874	7.8281	8.2164	8.1353	8.8779	8.7769	8.6539	8.2976	8.1416	8.3001	0.0762	0.5993	0.1865	0.7096	0.8631	0.0114	0.6312	0.00384432	false	0	1	0	1
ENSMUSG00000031506	Ptpn7	protein_coding	6.6117	6.4984	6.5356	6.53	6.6024	6.5507	6.5638	6.5548	6.5439	6.5837	6.5136	6.5592	0.0036	0.0056	-0.0089	-0.0068	0.9819	0.9685	0.9663	0.973554	false	0	0	0	0
ENSMUSG00000040328	Olfr56	protein_coding	6.6227	6.6225	6.5523	6.6625	6.6389	6.6126	6.5825	6.6065	6.5646	6.614	6.5571	6.5812	-0.0151	-0.0146	-0.0539	-0.0535	0.8861	0.8788	0.4684	0.437379	false	0	0	0	0
ENSMUSG00000019936	Epyc	protein_coding	6.5826	6.5054	6.514	6.5963	6.5419	6.5172	6.5497	6.5614	6.6616	6.5551	6.5784	6.5497	0.0271	0.0569	0.0093	0.0391	0.8494	0.5678	0.9705	0.779406	false	0	0	0	0
ENSMUSG00000031831	Lrrc50	protein_coding	6.5851	6.5722	6.6447	6.5945	6.6135	6.7023	7.0547	6.6729	6.7311	6.9093	6.7708	6.8448	0.241	0.2189	0.2049	0.1828	0.1275	0.1623	0.2597	0.300816	false	0	0	0	0
ENSMUSG00000027569	1600027N09Rik	protein_coding	6.6225	6.6654	6.6463	6.6496	6.6487	6.6391	6.5743	6.6073	6.663	6.6194	6.6077	6.6331	-0.0246	-0.0299	-0.0257	-0.0309	0.7751	0.6868	0.8278	0.728619	false	0	0	0	0
ENSMUSG00000049387	Cox7b2	protein_coding	6.5809	6.6276	6.5868	6.5792	6.6552	6.6297	6.5805	6.6579	6.5203	6.7012	6.587	6.5964	0.0298	-0.0122	0.0068	-0.0352	0.8333	0.9362	0.9797	0.816047	false	0	0	0	0
ENSMUSG00000028463	Car9	protein_coding	6.6732	6.777	6.6928	6.6453	6.6109	6.5921	6.6442	6.7005	6.6501	6.6435	6.6601	6.7255	-0.0379	-0.0494	0.0603	0.0488	0.7458	0.6103	0.6136	0.679892	false	0	0	0	0
ENSMUSG00000030750	Nsmce1	protein_coding	10.3579	10.7538	10.6976	10.6074	10.7384	10.9692	11.0669	11.0393	11.3405	11.1287	11.1181	11.0367	0.4914	0.5458	0.3228	0.3772	0.0219	0.0105	0.1805	0.0768675	false	0	1	1	1
ENSMUSG00000067359	Gm5128	protein_coding	6.6031	6.6108	6.5416	6.5942	6.5798	6.5827	6.6464	6.6738	6.5533	6.6166	6.6095	6.6484	0.0397	0.0393	0.0393	0.0389	0.6454	0.6212	0.7253	0.689831	false	0	0	0	0
ENSMUSG00000018169	Mfng	protein_coding	6.6993	6.6879	6.802	6.7744	6.7631	6.8538	6.757	6.8657	6.7462	6.7233	6.7312	6.6771	-0.0193	0.0599	-0.0866	-0.0074	0.8952	0.5068	0.3534	0.97372	false	0	0	0	0
ENSMUSG00000035561	Aldh1b1	protein_coding	6.7941	6.8881	6.8469	6.7332	6.8244	6.8041	7.0148	6.9392	6.9011	7.4152	7.2443	7.1695	0.4333	0.1086	0.4891	0.1645	7.56648046527162E-4	0.3804	3.83189219555385E-4	0.149673	false	1	0	1	0
ENSMUSG00000026126	Ptpn18	protein_coding	6.9927	6.9237	6.981	6.9911	6.9648	6.9722	6.7067	6.8231	6.7964	6.9142	6.9849	7.0491	0.0169	-0.1904	0.0067	-0.2007	0.9151	0.0127	0.9792	0.0086311	false	0	0	0	0
ENSMUSG00000079239	Olfr1082	protein_coding	6.5837	6.5465	6.6044	6.5592	6.5516	6.5807	6.5651	6.5698	6.6122	6.5682	6.5583	6.6075	-2.03501408226892E-4	0.0041	0.0142	0.0185	0.9988	0.9684	0.9145	0.850732	false	0	0	0	0
ENSMUSG00000027568	Ntsr1	protein_coding	6.5892	6.5698	6.5473	6.5912	6.5822	6.6064	6.552	6.5593	6.5721	6.589	6.7005	6.5817	0.055	-0.0076	0.0305	-0.0321	0.5462	0.9584	0.8475	0.800289	false	0	0	0	0
ENSMUSG00000006542	Prkag3	protein_coding	6.7191	6.6666	6.6346	6.6493	6.6484	6.6152	6.7013	6.6697	6.6352	6.6571	6.6351	6.6031	-0.0417	-0.0047	-0.0059	0.0311	0.5669	0.9674	0.9735	0.734858	false	0	0	0	0
ENSMUSG00000033096	2310001A20Rik	protein_coding	8.1495	8.047	8.2032	8.2907	8.2287	8.3242	8.4951	8.5579	8.4542	8.5572	8.4051	8.3676	0.31	0.3691	0.1621	0.2212	0.0123	0.0034	0.2647	0.0694414	false	0	0	0	1
ENSMUSG00000010045	Tmem115	protein_coding	7.6217	7.5375	7.3926	7.4172	7.543	7.3741	7.4044	7.571	7.4518	7.4482	7.5347	7.4951	-0.0246	-0.0415	0.0479	0.031	0.9208	0.8321	0.8661	0.911284	false	0	0	0	0
ENSMUSG00000006204	5430419D17Rik	protein_coding	6.5603	6.6518	6.5544	6.6075	6.5532	6.509	6.5766	6.5088	6.6087	6.5344	6.5602	6.4942	-0.0592	-0.0242	-0.027	0.0081	0.5538	0.849	0.8817	0.971731	false	0	0	0	0
ENSMUSG00000031972	Acta1	protein_coding	8.6549	6.8636	7.8302	7.7843	7.1951	7.1634	6.6518	6.601	6.6039	6.6119	6.6392	7.0345	-1.021	-1.164	-0.6191	-0.7621	0.0926	0.0457	0.4408	0.253303	false	0	0	-1	-1
ENSMUSG00000079056	Kcnip3	protein_coding	6.7527	6.7121	6.7176	6.7417	6.6895	6.6603	6.8195	6.5965	6.7536	6.7839	6.5988	6.7722	-0.0092	-0.0043	0.0212	0.026	0.9707	0.9855	0.9454	0.921497	false	0	0	0	0
ENSMUSG00000021537	Cetn3	protein_coding	11.8208	11.6654	11.7848	11.4949	11.7549	11.7468	11.8965	11.915	11.7729	11.5523	11.6309	11.6485	-0.1464	0.1045	-0.055	0.1959	0.3332	0.5183	0.8596	0.156734	false	0	0	0	0
ENSMUSG00000069089	Cdk7	protein_coding	6.6006	6.5173	6.5836	6.5861	6.6221	6.6007	6.602	6.5314	6.5713	6.5205	6.6159	6.5689	0.0013	0.001	-0.0345	-0.0348	0.9934	0.9933	0.7985	0.756158	false	0	0	0	0
ENSMUSG00000041135	Ripk2	protein_coding	6.9763	7.1177	7.0785	7.0564	7.0739	7.0495	7.0836	6.9422	6.9297	7.1259	7.0564	6.9945	0.0015	-0.0723	-9.23945060501197E-4	-0.0747	0.9953	0.6312	0.9976	0.678169	false	0	0	0	0
ENSMUSG00000006127	Inpp5k	protein_coding	9.1738	9.3361	9.4645	9.4201	9.1499	9.2759	9.0933	9.0307	9.0065	9.4558	9.2558	9.5124	0.0832	-0.2813	0.126	-0.2385	0.8034	0.1583	0.7298	0.283359	false	0	0	0	0
ENSMUSG00000038540	Tmc3	protein_coding	6.5877	6.6105	6.5399	6.6377	6.5964	6.6302	6.5195	6.5516	6.5961	6.5468	6.5936	6.6363	0.0129	-0.0237	-0.0292	-0.0657	0.9298	0.8357	0.8571	0.463494	false	0	0	0	0
ENSMUSG00000020483	Dynll2	protein_coding	6.9694	7.0042	7.3123	7.0156	6.9441	6.996	7.0355	6.9883	7.1232	7.1608	7.2415	7.1087	0.0751	-0.0463	0.1851	0.0638	0.779	0.872	0.3774	0.842451	false	0	0	0	0
ENSMUSG00000003527	Dgcr14	protein_coding	8.3496	8.3806	8.3793	8.2399	8.4494	8.2702	8.239	8.2861	8.2298	8.2429	8.3148	8.2739	-0.0927	-0.1183	-0.0426	-0.0682	0.4415	0.2576	0.8503	0.651881	false	0	0	0	0
ENSMUSG00000068129	Cst7	protein_coding	6.6321	6.6245	6.7877	6.6236	6.6264	6.7297	6.6409	6.7352	6.6718	6.5425	6.614	6.6948	-0.0644	0.0012	-0.0428	0.0227	0.6297	0.995	0.8448	0.923224	false	0	0	0	0
ENSMUSG00000078799	AC162521.1	protein_coding	6.6565	6.6221	6.6272	6.6817	6.5869	6.6844	6.7466	6.6262	6.5407	6.7109	6.6519	6.7476	0.0682	0.0026	0.0525	-0.0131	0.5464	0.9891	0.7502	0.956725	false	0	0	0	0
ENSMUSG00000007458	M6pr	protein_coding	7.657	7.5281	7.6114	7.773	7.4027	7.6605	7.3208	7.3805	7.3899	7.4812	7.8702	7.6581	0.071	-0.2351	0.0578	-0.2483	0.8721	0.3702	0.927	0.379708	false	0	0	0	0
ENSMUSG00000049252	Lrp1b	protein_coding	6.6067	6.5614	6.5926	6.6828	6.5765	6.5379	6.613	6.5453	6.4908	6.6091	6.5623	6.6064	0.0057	-0.0372	-0.0065	-0.0493	0.9752	0.7576	0.9806	0.704622	false	0	0	0	0
ENSMUSG00000028478	Clta	protein_coding	11.1578	11.4639	11.1772	11.2321	11.413	11.4738	11.5305	11.6654	11.5728	11.5564	11.6699	11.3738	0.267	0.3232	0.1604	0.2166	0.1674	0.0757	0.5693	0.310505	false	0	0	0	1
ENSMUSG00000053528	A530021J07Rik	protein_coding	6.6571	6.5659	6.5832	6.6527	6.568	6.552	6.6396	6.6829	6.6167	6.6389	6.659	6.5858	0.0258	0.0444	0.037	0.0555	0.8587	0.6862	0.835	0.644088	false	0	0	0	0
ENSMUSG00000059878	Zfp422	protein_coding	6.5794	6.6712	6.6415	6.6405	6.6671	6.6183	6.5953	6.6522	6.7024	6.6332	6.5405	6.6149	-0.0345	0.0193	-0.0458	0.008	0.7611	0.8782	0.7288	0.970157	false	0	0	0	0
ENSMUSG00000032599	Ip6k2	protein_coding	6.5068	6.6708	6.6781	6.6015	6.5729	6.5954	6.6164	6.5027	6.5307	6.4911	6.6011	6.5771	-0.0622	-0.0687	-0.0335	-0.04	0.6025	0.5156	0.8702	0.800763	false	0	0	0	0
ENSMUSG00000048153	Olfr49	protein_coding	6.7606	6.7634	6.7255	6.7049	6.8331	6.7453	6.6477	6.7888	6.7233	6.7228	6.6499	6.7496	-0.0424	-0.0299	-0.0536	-0.0411	0.7336	0.8181	0.7107	0.772709	false	0	0	0	0
ENSMUSG00000059434	Gckr	protein_coding	6.6316	6.5429	6.5976	6.5721	6.5602	6.5666	6.5783	6.5295	6.5146	6.5751	6.5766	6.6119	-0.0028	-0.0499	0.0216	-0.0255	0.9822	0.4343	0.869	0.799993	false	0	0	0	0
ENSMUSG00000058728	Cd300c	protein_coding	6.6408	6.5454	6.5692	6.6618	6.5725	6.593	6.5827	6.6692	6.5598	6.6025	6.6453	6.6329	0.0418	0.0187	0.0178	-0.0052	0.6959	0.8832	0.927	0.981795	false	0	0	0	0
ENSMUSG00000011589	Fsd1	protein_coding	7.4878	7.6575	7.5794	7.7995	7.7631	7.6383	7.202	7.2414	7.2816	7.2429	7.3344	7.5334	-0.2047	-0.3332	-0.3634	-0.492	0.1563	0.0149	0.0123	0.00114287	false	-1	-1	0	-1
ENSMUSG00000050345	4930486L24Rik	protein_coding	6.7131	6.6959	6.7907	6.7015	6.7658	6.872	6.664	6.7836	6.7717	6.7387	6.7363	6.7397	0.005	0.0066	-0.0416	-0.04	0.9833	0.9764	0.8636	0.841313	false	0	0	0	0
ENSMUSG00000038963	Slco4a1	protein_coding	7.8681	7.8343	7.7032	7.6605	7.7786	7.5003	7.4486	7.6361	7.4415	7.7304	7.7946	8.0165	0.0453	-0.2932	0.2007	-0.1377	0.8893	0.0724	0.3279	0.554911	false	0	0	0	0
ENSMUSG00000034189	Hsdl1	protein_coding	7.9033	7.7167	7.8227	7.8316	7.7374	7.7167	8.5656	8.0284	8.1375	8.5327	8.3314	8.5622	0.6612	0.4296	0.7135	0.4819	0.0077	0.0724	0.006	0.0428226	true	1	1	1	1
ENSMUSG00000032053	Pou2af1	protein_coding	6.5812	6.5868	6.6223	6.5546	6.5851	6.6111	6.6297	6.6143	6.6662	6.581	6.6417	6.6481	0.0268	0.04	0.04	0.0532	0.796	0.6225	0.7251	0.532203	false	0	0	0	0
ENSMUSG00000066406	Akap13	protein_coding	6.5843	6.5549	6.5684	6.7136	6.5418	6.6482	6.5748	6.586	6.6505	6.6177	6.5662	6.5576	0.0113	0.0345	-0.054	-0.0308	0.9457	0.7644	0.6776	0.832854	false	0	0	0	0
ENSMUSG00000028836	Slc30a2	protein_coding	7.5764	7.7124	7.6937	7.4009	7.6965	7.5334	8.6073	8.0465	7.9475	8.8765	8.6173	8.0875	0.8663	0.5396	0.9835	0.6568	0.018	0.1428	0.0102	0.0695821	false	1	1	1	0
ENSMUSG00000034327	Kctd9	protein_coding	7.3834	7.1748	7.5131	7.3123	7.4513	7.4548	7.4984	7.5439	7.4447	7.1235	6.9569	7.1011	-0.2966	0.1385	-0.3456	0.0895	0.0414	0.4068	0.0227	0.706732	false	-1	0	0	0
ENSMUSG00000019932	Kera	protein_coding	6.6002	6.6299	6.5761	6.6937	6.5474	6.5246	6.5688	6.5992	6.6561	6.5941	6.7092	6.5886	0.0286	0.006	0.0421	0.0194	0.863	0.9756	0.834	0.932171	false	0	0	0	0
ENSMUSG00000063193	Cd300lb	protein_coding	6.7664	6.6937	6.6628	6.6358	6.654	6.5188	6.5655	6.6134	6.5941	6.663	6.6637	6.6472	-0.0497	-0.1166	0.0551	-0.0119	0.6332	0.1141	0.6567	0.953594	false	0	0	0	0
ENSMUSG00000067616	Klk11	protein_coding	6.6487	6.5655	6.652	6.6405	6.8904	6.6226	6.9247	7.1405	7.0504	6.8145	6.8594	6.8155	0.2077	0.4164	0.1119	0.3207	0.0918	0.0014	0.5247	0.00791337	false	0	0	0	1
ENSMUSG00000034833	5830405N20Rik	protein_coding	6.6411	6.7015	6.6233	6.646	6.7285	6.6032	6.6334	6.7023	6.6159	6.6412	6.6902	6.6404	0.002	-0.0048	-0.0019	-0.0087	0.9917	0.9778	0.9944	0.971593	false	0	0	0	0
ENSMUSG00000020052	Ascl1	protein_coding	6.6784	6.66	6.6053	6.6038	6.663	6.704	6.6114	6.6809	6.6113	6.6531	6.6914	6.6319	0.0109	-0.0134	0.0019	-0.0224	0.9376	0.9096	0.9931	0.864249	false	0	0	0	0
ENSMUSG00000029248	1700023E05Rik	protein_coding	6.7118	6.6931	6.6826	6.6188	6.7167	6.8031	6.698	6.6716	6.5629	6.6236	6.6225	6.7887	-0.0176	-0.0517	-0.0346	-0.0687	0.9364	0.7306	0.8906	0.668178	false	0	0	0	0
ENSMUSG00000024180	Tmem8	protein_coding	7.207	7.2768	7.3593	7.1767	7.3162	7.3382	7.4249	7.626	7.4063	7.493	7.4314	7.1995	0.0936	0.2047	0.0976	0.2087	0.6514	0.1656	0.7046	0.173984	false	0	0	0	0
ENSMUSG00000051804	Adam6b	protein_coding	6.6263	6.6069	6.6136	6.6643	6.6251	6.7793	6.5798	6.5405	6.6769	6.5874	6.6046	6.5895	-0.0218	-0.0165	-0.0958	-0.0905	0.8788	0.9026	0.2854	0.286861	false	0	0	0	0
ENSMUSG00000035949	Fbxw2	protein_coding	7.6478	7.7741	7.6046	7.5228	7.735	7.6319	7.6174	7.6831	7.4695	7.6398	7.6488	7.5227	-0.0718	-0.0855	-0.0262	-0.0399	0.7206	0.6169	0.9451	0.887121	false	0	0	0	0
ENSMUSG00000051098	Mblac2	protein_coding	6.6575	6.5523	6.7155	6.6231	6.7043	6.6935	6.6732	6.6918	6.6221	6.6884	6.7035	6.7366	0.0677	0.0206	0.0359	-0.0113	0.4701	0.8769	0.8309	0.957581	false	0	0	0	0
ENSMUSG00000073860	Gm829	protein_coding	6.6279	6.6101	6.6818	6.6288	6.6324	6.65	6.6531	6.6293	6.6042	6.604	6.6356	6.5995	-0.0269	-0.011	-0.024	-0.0082	0.7776	0.9193	0.8619	0.96168	false	0	0	0	0
ENSMUSG00000040463	Mybbp1a	protein_coding	8.3953	8.5713	8.4267	8.2898	8.5521	8.6331	8.5594	8.6096	8.6603	8.7035	8.5408	8.1517	8.89022372465575E-4	0.1453	-0.0263	0.1181	0.999	0.6406	0.9722	0.774338	false	0	0	0	0
ENSMUSG00000031971	1700054N08Rik	protein_coding	7.1851	7.2697	7.1109	7.1696	7.3536	7.2455	7.3431	7.373	7.165	7.3035	7.2422	7.0862	0.0221	0.1051	-0.0456	0.0375	0.9362	0.4989	0.8826	0.894521	false	0	0	0	0
ENSMUSG00000038618	Rassf7	protein_coding	8.1025	8.3586	7.9601	8.4453	8.7207	8.3182	8.1822	8.3837	8.2843	8.043	8.1884	8.1321	-0.0193	0.1429	-0.3736	-0.2113	0.9672	0.5814	0.0823	0.397361	false	-1	0	0	0
ENSMUSG00000025156	Gps1	protein_coding	10.7004	10.6339	10.8831	10.5349	10.6838	10.6674	10.5106	10.5262	10.3947	10.8185	10.649	10.4501	-0.0999	-0.262	0.0105	-0.1515	0.7133	0.1474	0.987	0.542184	false	0	0	0	0
ENSMUSG00000003575	Crtc1	protein_coding	6.6781	6.7038	6.6863	6.6633	6.6684	6.7544	6.5939	6.6919	6.6311	6.628	6.686	6.6342	-0.04	-0.0504	-0.046	-0.0564	0.6674	0.523	0.6756	0.518024	false	0	0	0	0
ENSMUSG00000028494	Plin2	protein_coding	7.2964	6.9219	7.1136	6.8755	6.9192	6.8063	6.7617	6.7899	6.7331	6.9937	6.9003	7.0544	-0.1278	-0.349	0.1158	-0.1054	0.4539	0.0109	0.5899	0.60358	false	0	0	0	-1
ENSMUSG00000028960	Ube4b	protein_coding	9.7662	9.7445	9.7491	9.9944	9.9097	9.7174	9.8149	9.7422	9.7714	9.6729	9.7691	10.0633	0.0818	0.0229	-0.0387	-0.0977	0.7756	0.9487	0.9379	0.748014	false	0	0	0	0
ENSMUSG00000032553	Srprb	protein_coding	6.7373	6.8068	6.792	6.7273	6.81	6.7543	6.7347	6.8512	6.8917	6.7331	6.6645	6.7908	-0.0492	0.0472	-0.0344	0.062	0.7223	0.7173	0.8723	0.656987	false	0	0	0	0
ENSMUSG00000028030	Tbck	protein_coding	6.5032	6.5014	6.5848	6.5811	6.5445	6.6221	6.5651	6.5625	6.4946	6.5764	6.5692	6.5109	0.0224	0.0109	-0.0304	-0.0419	0.8493	0.9284	0.8362	0.68764	false	0	0	0	0
ENSMUSG00000048216	Gpr85	protein_coding	6.815	6.8717	6.8789	6.9771	6.8016	6.8641	6.8624	6.7556	6.6758	6.9043	6.8626	6.881	0.0274	-0.0906	0.0017	-0.1163	0.876	0.3882	0.9958	0.259312	false	0	0	0	0
ENSMUSG00000015627	Gata5	protein_coding	6.5704	6.6085	6.6515	6.5472	6.5454	6.5594	6.6161	6.7024	6.6355	6.5384	6.5573	6.5908	-0.048	0.0412	0.0115	0.1007	0.5703	0.6163	0.951	0.117971	false	0	0	0	0
ENSMUSG00000020834	Dhrs13	protein_coding	6.9287	6.9022	6.9375	6.8859	6.9722	6.8281	6.8276	6.881	6.9305	6.9073	6.9096	6.8916	-0.0199	-0.0431	0.0074	-0.0157	0.8856	0.6578	0.9744	0.930672	false	0	0	0	0
ENSMUSG00000013668	4933402N03Rik	protein_coding	6.5248	6.5075	6.5689	6.552	6.499	6.5644	6.5546	6.5556	6.4943	6.6126	6.6011	6.5611	0.0579	0.0011	0.0531	-0.0036	0.486	0.9931	0.6143	0.986122	false	0	0	0	0
ENSMUSG00000021494	Ddx41	protein_coding	9.9262	10.003	9.9422	10.036	10.2041	10.09	9.584	9.8454	9.9625	9.8795	9.9696	9.9915	-0.0102	-0.1598	-0.1631	-0.3127	0.9775	0.3508	0.4233	0.0370085	false	0	0	0	0
ENSMUSG00000037894	H2afz	protein_coding	12.9183	12.8296	12.7185	12.8557	12.7269	12.9044	12.6767	12.8872	12.9084	12.6197	12.9044	12.707	-0.0785	0.002	-0.0853	-0.0049	0.7951	0.9955	0.8334	0.993444	false	0	0	0	0
ENSMUSG00000045928	4933440M02Rik	protein_coding	6.6082	6.6382	6.634	6.5818	6.6018	6.6953	6.6631	6.6874	6.718	6.6173	6.5962	6.6928	0.0086	0.0627	0.0091	0.0632	0.9607	0.4884	0.9696	0.546533	false	0	0	0	0
ENSMUSG00000038980	BC066135	protein_coding	6.6336	6.6559	6.5938	6.5224	6.664	6.6027	6.6484	6.6092	6.6659	6.6382	6.6136	6.6579	0.0088	0.0134	0.0402	0.0448	0.9515	0.9092	0.7425	0.652095	false	0	0	0	0
ENSMUSG00000027863	Cd2	protein_coding	6.6543	6.673	6.7945	6.7329	6.6983	6.6293	6.8447	6.8218	6.6618	6.7336	6.6431	6.7639	0.0063	0.0689	0.0267	0.0893	0.9794	0.6048	0.9237	0.525825	false	0	0	0	0
ENSMUSG00000051614	4930533L02Rik	protein_coding	6.5445	6.6582	6.5475	6.5766	6.647	6.5715	6.594	6.6017	6.6144	6.5623	6.5786	6.5809	-0.0094	0.02	-0.0244	0.005	0.9581	0.8852	0.9019	0.983639	false	0	0	0	0
ENSMUSG00000005378	Wbscr22	protein_coding	7.6972	7.6803	7.7218	7.735	7.3979	7.6145	7.3891	7.4891	7.7364	7.5273	7.6117	7.6554	-0.1016	-0.1616	0.0157	-0.0443	0.8087	0.6121	0.9861	0.946409	false	0	0	0	0
ENSMUSG00000020258	Glyctk	protein_coding	6.7555	6.577	6.6801	6.6529	6.632	6.5584	6.5665	6.5653	6.6371	6.5353	6.6169	6.6081	-0.0841	-0.0812	-0.0277	-0.0248	0.406	0.4003	0.8948	0.894358	false	0	0	0	0
ENSMUSG00000075178	Olfr1080	protein_coding	6.6886	6.587	6.6956	6.5729	6.6544	6.6372	6.633	6.6368	6.6453	6.5917	6.6125	6.6399	-0.0423	-0.0187	-0.0068	0.0169	0.7312	0.8969	0.9797	0.934457	false	0	0	0	0
ENSMUSG00000078591	AC126278.1	protein_coding	6.6577	6.6715	6.6944	6.6207	6.6476	6.6682	6.6527	6.6639	6.6726	6.6555	6.6178	6.6098	-0.0468	-0.0115	-0.0178	0.0176	0.4378	0.8978	0.8801	0.858459	false	0	0	0	0
ENSMUSG00000030114	Klrg1	protein_coding	6.5902	6.6357	6.5704	6.6059	6.5703	6.5809	6.6071	6.6398	6.5995	6.5927	6.6959	6.6126	0.035	0.0167	0.048	0.0297	0.697	0.8752	0.6211	0.781097	false	0	0	0	0
ENSMUSG00000025759	Mfsd8	protein_coding	6.8459	6.9217	6.8485	6.8157	6.8861	6.7615	6.8994	7.0009	6.8815	6.8846	6.9803	6.8132	0.0207	0.0552	0.0716	0.1061	0.9136	0.6649	0.6407	0.328917	false	0	0	0	0
ENSMUSG00000029714	Gigyf1	protein_coding	7.951	7.9287	7.8194	7.992	8.0315	7.8281	7.9568	7.805	7.8276	7.9545	7.7511	8.0455	0.0173	-0.0366	-0.0335	-0.0874	0.9624	0.9015	0.9438	0.758129	false	0	0	0	0
ENSMUSG00000050654	Olfr215	protein_coding	6.6016	6.6899	6.6034	6.5362	6.6325	6.5593	6.6156	6.6954	6.611	6.5774	6.6614	6.6196	-0.0122	0.009	0.0435	0.0646	0.9364	0.9499	0.7496	0.494402	false	0	0	0	0
ENSMUSG00000060787	Olfr464	protein_coding	6.6319	6.7025	6.5893	6.598	6.6867	6.651	6.6327	6.6556	6.7444	6.6601	6.6648	6.6213	0.0075	0.0363	0.0035	0.0323	0.9681	0.7722	0.9909	0.839698	false	0	0	0	0
ENSMUSG00000025158	Rfng	protein_coding	6.7928	6.8763	6.9135	6.8088	6.8318	6.7806	6.7603	6.8843	6.8231	6.8131	6.8125	6.7614	-0.0652	-0.0383	-0.0114	0.0155	0.6977	0.8365	0.9748	0.962592	false	0	0	0	0
ENSMUSG00000029630	Cyp3a25	protein_coding	6.617	6.5534	6.6159	6.5786	6.6365	6.6197	6.596	6.57	6.5208	6.6556	6.6041	6.5658	0.0131	-0.0332	-0.0031	-0.0493	0.9206	0.7146	0.989	0.592433	false	0	0	0	0
ENSMUSG00000058075	Olfr463	protein_coding	6.6376	6.7065	6.6625	6.7172	6.5714	6.6675	6.6896	6.6226	6.6694	6.6648	6.6441	6.5889	-0.0363	-0.0083	-0.0194	0.0085	0.7661	0.9582	0.924	0.970157	false	0	0	0	0
ENSMUSG00000073514	Dok6	protein_coding	6.625	6.647	6.5703	6.5874	6.546	6.5919	6.5763	6.5768	6.5494	6.7465	6.5546	6.6113	0.0233	-0.0466	0.0623	-0.0076	0.878	0.669	0.6297	0.975019	false	0	0	0	0
ENSMUSG00000079842	Spag11a	protein_coding	6.6314	6.599	6.6088	6.6448	6.6593	6.4992	6.6291	6.5927	6.626	6.6443	6.6149	6.6012	0.0071	0.0029	0.0191	0.0148	0.9659	0.9856	0.9215	0.936308	false	0	0	0	0
ENSMUSG00000074731	Zfp345	protein_coding	7.4823	7.6155	7.6627	7.4173	7.577	7.7023	7.3126	7.4669	7.3971	7.2655	7.4053	7.4241	-0.2219	-0.1947	-0.2006	-0.1733	0.2187	0.2806	0.3377	0.402433	false	0	0	0	0
ENSMUSG00000038990	Cables2	protein_coding	6.9023	7.0774	6.9846	7.0618	7.0107	6.9777	6.8844	6.9525	6.8988	7.0866	7.0131	7.0327	0.056	-0.0762	0.0274	-0.1048	0.6296	0.4271	0.8933	0.257106	false	0	0	0	0
ENSMUSG00000020277	Pfkl	protein_coding	11.3693	11.5391	11.2067	11.4485	11.3954	10.9049	11.1755	11.1683	10.9899	11.1739	10.9664	11.1886	-0.2621	-0.2605	-0.14	-0.1384	0.3175	0.298	0.7539	0.715734	false	0	0	0	0
ENSMUSG00000032937	Fshr	protein_coding	6.5654	6.6909	6.5571	6.5835	6.5981	6.6006	6.6318	6.6803	6.5591	6.5711	6.6608	6.5442	-0.0124	0.0193	-0.002	0.0297	0.9457	0.8978	0.9944	0.858414	false	0	0	0	0
ENSMUSG00000040471	Ggt6	protein_coding	6.6726	6.5888	6.6795	6.5955	6.6227	6.5556	6.5875	6.6651	6.5882	6.6276	6.6055	6.631	-0.0256	-0.0334	0.0301	0.0223	0.816	0.7161	0.8337	0.861296	false	0	0	0	0
ENSMUSG00000025240	Sacm1l	protein_coding	6.5806	6.5692	6.5182	6.597	6.5781	6.5846	6.7096	6.5322	6.6781	6.6655	6.5836	6.5516	0.0442	0.084	0.0137	0.0534	0.7292	0.3655	0.9579	0.686728	false	0	0	0	0
ENSMUSG00000057706	Mex3b	protein_coding	6.6424	6.5189	6.6352	6.592	6.68	6.68	6.7769	6.7079	6.6956	6.682	6.6006	6.7117	0.066	0.128	0.0141	0.0761	0.5654	0.1391	0.958	0.510816	false	0	0	0	0
ENSMUSG00000075179	Olfr1079	protein_coding	6.7024	6.6471	6.7089	6.6005	6.6517	6.6014	6.7868	6.5932	6.7899	6.7035	6.669	6.6545	-0.0105	0.0371	0.0578	0.1054	0.9614	0.8036	0.7475	0.341379	false	0	0	0	0
ENSMUSG00000078249	Hmga1-rs1	protein_coding	12.3715	12.33	12.1734	12.178	12.4294	12.1584	12.0262	12.3261	12.1992	11.8965	12.1462	12.2152	-0.2057	-0.1078	-0.1693	-0.0715	0.5015	0.7677	0.6815	0.890948	false	0	0	0	0
ENSMUSG00000050539	Olfr462	protein_coding	6.6152	6.6542	6.6741	6.599	6.659	6.6125	6.7023	6.676	6.593	6.6481	6.6299	6.5891	-0.0254	0.0093	-0.0011	0.0336	0.8189	0.9407	0.9959	0.764919	false	0	0	0	0
ENSMUSG00000008348	Ubc	protein_coding	10.847	10.5765	10.6039	10.8159	10.8035	10.7473	11.0222	10.8035	10.8721	10.7838	10.4303	10.7667	-0.0155	0.2235	-0.1286	0.1104	0.969	0.2105	0.6533	0.688473	false	0	0	0	0
ENSMUSG00000060601	Nr1h2	protein_coding	7.5868	7.7873	7.8447	7.5423	7.8253	7.7845	7.7075	7.9939	7.8029	7.6404	7.7907	7.5844	-0.0678	0.0952	-0.0455	0.1174	0.8759	0.7886	0.9451	0.77027	false	0	0	0	0
ENSMUSG00000026718	Stam	protein_coding	6.9151	6.9947	6.9626	6.9498	6.8652	6.7276	6.9344	6.9985	6.8124	6.8832	6.9456	6.8695	-0.058	-0.0424	0.0519	0.0675	0.7292	0.8062	0.8309	0.701048	false	0	0	0	0
ENSMUSG00000017781	Pitpna	protein_coding	7.9141	8.3087	8.1003	7.566	7.7948	7.875	7.7704	8.1564	8.2368	7.9393	8.1615	7.6228	-0.1998	-0.0532	0.1626	0.3093	0.6092	0.9193	0.7694	0.355835	false	0	0	0	0
ENSMUSG00000069893	9930111J21Rik1	protein_coding	8.2663	7.6756	8.398	8.249	7.9816	7.9275	7.8296	7.8201	7.7321	7.934	8.2185	8.3075	0.04	-0.3194	0.1006	-0.2588	0.9521	0.3266	0.8901	0.520204	false	0	0	0	0
ENSMUSG00000060742	Olfr1076	protein_coding	6.5938	6.6223	6.6766	6.6588	6.5795	6.6382	6.7459	6.6296	6.6663	6.689	6.724	6.6035	0.0413	0.0497	0.0467	0.0551	0.7773	0.6927	0.8055	0.706732	false	0	0	0	0
ENSMUSG00000029715	Pop7	protein_coding	7.7045	7.8328	7.917	7.6562	7.5954	8.0786	7.7487	7.8961	8.0284	7.6961	7.9532	7.5564	-0.0829	0.073	-0.0415	0.1143	0.8386	0.8497	0.9514	0.778786	false	0	0	0	0
ENSMUSG00000039001	Rps21	protein_coding	14.0395	14.1698	14.0467	14.0217	14.0021	13.9701	13.9858	14.0762	14.1252	14.1117	14.0395	14.0555	-0.0164	-0.0229	0.071	0.0644	0.9257	0.8766	0.5835	0.598939	false	0	0	0	0
ENSMUSG00000031391	L1cam	protein_coding	6.7518	6.8471	6.7833	6.6977	6.8211	6.6908	6.6921	6.7137	6.7452	6.6744	6.8402	6.7687	-0.033	-0.077	0.0246	-0.0195	0.84	0.4825	0.9209	0.933839	false	0	0	0	0
ENSMUSG00000022960	Donson	protein_coding	6.8641	6.8163	6.7661	6.7846	6.6679	6.6557	6.7538	6.738	6.6257	6.6704	6.644	6.7117	-0.1401	-0.1096	-0.0273	0.0032	0.1789	0.3112	0.9184	0.992766	false	0	0	0	0
ENSMUSG00000024169	Ift140	protein_coding	7.194	7.2825	7.0824	7.0247	7.2461	7.144	7.403	7.3467	7.3396	7.1959	7.1788	7.2292	0.015	0.1768	0.063	0.2248	0.9488	0.0894	0.757	0.028231	false	0	0	0	0
ENSMUSG00000061132	Blnk	protein_coding	6.66	6.6722	6.7414	6.649	6.7286	6.6155	6.6557	6.7171	6.6819	6.6345	6.6499	6.673	-0.0387	-0.0063	-0.0119	0.0205	0.7578	0.9693	0.9611	0.911083	false	0	0	0	0
ENSMUSG00000030636	1700010L04Rik	protein_coding	6.645	6.6138	6.6559	6.6339	6.6516	6.588	6.6297	6.5944	6.664	6.57	6.5545	6.6285	-0.0539	-0.0089	-0.0401	0.0049	0.4611	0.9372	0.6985	0.977783	false	0	0	0	0
ENSMUSG00000020142	Slc1a4	protein_coding	7.3767	7.1392	7.4991	7.6285	7.3836	7.2223	7.2921	7.1386	7.1715	7.7423	7.2372	8.1087	0.3577	-0.1376	0.2846	-0.2107	0.3175	0.7765	0.5399	0.670667	false	0	0	0	0
ENSMUSG00000052142	Rasal3	protein_coding	6.6801	6.6972	6.7252	6.664	6.6423	6.7077	6.7293	6.7172	6.7487	6.6233	6.7445	6.7512	0.0055	0.0309	0.035	0.0604	0.972	0.7584	0.8036	0.496225	false	0	0	0	0
ENSMUSG00000026312	Cdh7	protein_coding	6.5198	6.522	6.5539	6.6041	6.5684	6.6037	6.5606	6.5059	6.6156	6.6185	6.563	6.5495	0.0451	0.0288	-0.0151	-0.0314	0.5692	0.7433	0.9246	0.761811	false	0	0	0	0
ENSMUSG00000027371	Fahd2a	protein_coding	6.9611	6.9879	7.0027	7.1038	7.0821	7.0088	7.1864	7.1036	7.2331	7.227	7.1623	7.3832	0.2736	0.1905	0.1926	0.1095	0.0125	0.0747	0.0952	0.421127	false	0	0	0	0
ENSMUSG00000075180	Olfr228	protein_coding	6.6243	6.5331	6.5618	6.5447	6.6401	6.6091	6.5694	6.5785	6.608	6.5692	6.5638	6.6341	0.016	0.0122	-0.0089	-0.0127	0.9104	0.9254	0.9671	0.945936	false	0	0	0	0
ENSMUSG00000030811	Fbxl19	protein_coding	7.6986	7.9598	7.6174	7.5936	7.8482	7.6759	7.6443	7.5361	7.5861	7.5542	7.4061	7.707	-0.2028	-0.1698	-0.1501	-0.1171	0.3086	0.398	0.5815	0.673503	false	0	0	0	0
ENSMUSG00000026405	C4bp	protein_coding	6.5979	6.6461	6.6523	6.637	6.6658	6.5983	6.6711	6.711	6.6809	6.7059	6.6498	6.6899	0.0498	0.0556	0.0481	0.0539	0.4693	0.3704	0.5642	0.441669	false	0	0	0	0
ENSMUSG00000022809	Nr1i2	protein_coding	6.6467	6.8016	6.6267	6.6699	6.6929	6.7306	6.6071	6.7024	6.7379	6.7744	6.6672	6.6369	0.0012	-0.0092	-0.0049	-0.0154	0.9956	0.9658	0.9891	0.957307	false	0	0	0	0
ENSMUSG00000045521	Tssk2	protein_coding	6.7581	6.6802	6.7757	6.6213	6.8513	6.7099	6.739	6.7245	6.9134	6.7022	6.8901	6.7993	0.0592	0.0543	0.0697	0.0648	0.7742	0.7832	0.7906	0.773952	false	0	0	0	0
ENSMUSG00000025500	1600016N20Rik	protein_coding	7.0435	7.0394	7.0997	7.4399	7.3408	7.2143	7.1958	7.3132	7.2415	7.2271	7.031	7.0976	0.0577	0.1894	-0.2131	-0.0815	0.7426	0.0888	0.0713	0.628497	false	0	0	0	0
ENSMUSG00000075181	Olfr1066	protein_coding	6.5709	6.5323	6.5454	6.5503	6.6579	6.6233	6.5701	6.538	6.574	6.5435	6.5427	6.5411	-0.0071	0.0112	-0.0681	-0.0498	0.9564	0.9161	0.3395	0.523365	false	0	0	0	0
ENSMUSG00000047129	1700113H08Rik	protein_coding	6.5548	6.5922	6.5493	6.6084	6.5364	6.5023	6.5805	6.5689	6.514	6.4954	6.5224	6.5012	-0.0591	-0.011	-0.0427	0.0054	0.5663	0.9416	0.7859	0.981993	false	0	0	0	0
ENSMUSG00000027107	Chrna1	protein_coding	6.4898	6.4841	6.5409	6.5738	6.5846	6.5212	6.5841	6.5672	6.5191	6.5202	6.5331	6.5491	0.0292	0.0519	-0.0258	-0.0031	0.7094	0.3748	0.8198	0.984748	false	0	0	0	0
ENSMUSG00000060034	Ctf2	protein_coding	6.6146	6.7021	6.599	6.6768	6.712	6.6843	6.6285	6.6496	6.677	6.5887	6.6752	6.6644	0.0042	0.0131	-0.0483	-0.0394	0.9815	0.9278	0.7404	0.772973	false	0	0	0	0
ENSMUSG00000049109	Themis	protein_coding	6.6217	6.6878	6.6287	6.6411	6.5619	6.5801	6.6599	6.605	6.693	6.6966	6.6514	6.6694	0.0264	0.0065	0.0781	0.0583	0.8507	0.9679	0.4546	0.609357	false	0	0	0	0
ENSMUSG00000070999	Ccin	protein_coding	6.576	6.5676	6.5675	6.5083	6.5931	6.596	6.6325	6.5612	6.5321	6.5929	6.5111	6.5953	-0.0039	0.0049	6.37579786042508E-4	0.0095	0.9822	0.9764	0.9975	0.966277	false	0	0	0	0
ENSMUSG00000040046	Tph1	protein_coding	6.6018	6.661	6.6326	6.5763	6.6538	6.6838	6.5914	6.6039	6.6253	6.5605	6.5656	6.5702	-0.0663	-0.0249	-0.0725	-0.0311	0.4736	0.8397	0.4795	0.826446	false	0	0	0	0
ENSMUSG00000048477	Tex18	protein_coding	6.5878	6.6409	6.5638	6.6113	6.6546	6.62	6.6223	6.6763	6.5313	6.6836	6.6471	6.6221	0.0534	0.0125	0.0223	-0.0187	0.6204	0.9324	0.9138	0.921839	false	0	0	0	0
ENSMUSG00000063364	3300002I08Rik	protein_coding	6.6683	6.5264	6.6332	6.5237	6.6533	6.5686	6.4987	6.5726	6.6398	6.6671	6.5999	6.5385	-0.0075	-0.0389	0.02	-0.0115	0.9748	0.8138	0.9463	0.970157	false	0	0	0	0
ENSMUSG00000048015	Neurod4	protein_coding	6.6715	6.6127	6.6687	6.6227	6.5662	6.5657	6.6071	6.6101	6.642	6.6588	6.6402	6.6273	-0.0089	-0.0313	0.0572	0.0348	0.9445	0.7077	0.4798	0.719083	false	0	0	0	0
ENSMUSG00000030309	Caprin2	protein_coding	6.8308	6.741	6.7567	6.738	6.5736	6.7098	6.7708	6.6826	6.702	6.6481	6.7538	6.6783	-0.0827	-0.0577	0.0196	0.0447	0.4551	0.6243	0.9379	0.778811	false	0	0	0	0
ENSMUSG00000046818	Ddit4l	protein_coding	7.5689	7.7361	7.6326	7.7824	7.7606	7.8136	7.7051	7.6469	7.873	7.3996	7.4762	8.144	0.0274	0.0958	-0.1123	-0.0439	0.965	0.8305	0.8617	0.953479	false	0	0	0	0
ENSMUSG00000034652	Cd300a	protein_coding	6.9181	6.7346	6.8759	7.0655	6.8341	6.9127	6.8395	6.7808	6.7961	6.9022	6.8207	6.8259	0.0067	-0.0374	-0.0879	-0.132	0.9789	0.8315	0.6039	0.273317	false	0	0	0	0
ENSMUSG00000038552	Fndc4	protein_coding	6.6836	6.6426	6.7106	6.6903	6.6858	6.6876	6.7902	6.7356	6.7275	6.7944	6.8022	6.7247	0.0949	0.0722	0.0859	0.0632	0.1022	0.2268	0.1811	0.350454	false	0	0	0	0
ENSMUSG00000028029	Aimp1	protein_coding	10.7954	10.9157	10.9974	10.8689	10.793	10.8146	10.9517	10.9443	10.8154	10.8057	10.9761	11.1166	0.0633	9.75529275017095E-4	0.1406	0.0783	0.8795	0.9982	0.7283	0.857053	false	0	0	0	0
ENSMUSG00000024786	1700123I01Rik	protein_coding	6.6305	6.6419	6.5898	6.5877	6.6104	6.5686	6.6921	6.693	6.5972	6.6006	6.6309	6.6591	0.0095	0.0401	0.0413	0.0719	0.9473	0.6445	0.7323	0.348324	false	0	0	0	0
ENSMUSG00000022382	Wnt7b	protein_coding	7.5706	7.0401	7.7693	7.4842	7.1761	7.238	7.5626	6.9329	7.014	7.9756	7.283	7.5242	0.1343	-0.2901	0.2948	-0.1296	0.8551	0.5688	0.6625	0.877704	false	0	0	0	0
ENSMUSG00000067360	Pramel3	protein_coding	6.6031	6.6108	6.5416	6.5942	6.5798	6.5827	6.6464	6.6738	6.5533	6.6166	6.6095	6.6484	0.0397	0.0393	0.0393	0.0389	0.6454	0.6212	0.7253	0.689831	false	0	0	0	0
ENSMUSG00000052234	Epx	protein_coding	6.6434	6.6907	6.7184	6.7749	6.7279	6.691	6.6529	6.7222	6.6881	6.7388	6.7929	6.7249	0.068	0.0035	0.0209	-0.0436	0.3244	0.9779	0.8874	0.63324	false	0	0	0	0
ENSMUSG00000031545	Agpat6	protein_coding	9.6591	9.8222	9.8416	9.7317	9.9872	9.7218	9.6508	9.7368	9.7579	9.7644	9.8505	9.7138	0.0019	-0.0591	-0.0374	-0.0984	0.9956	0.8251	0.9348	0.715586	false	0	0	0	0
ENSMUSG00000020962	Gtf2a1	protein_coding	6.6456	6.6321	6.5661	6.5434	6.539	6.6668	6.624	6.6596	6.5417	6.6577	6.5672	6.6347	0.0053	-0.0062	0.0368	0.0254	0.9775	0.97	0.8363	0.878155	false	0	0	0	0
ENSMUSG00000000560	Gabra2	protein_coding	6.5737	6.5755	6.5824	6.5522	6.6109	6.5263	6.6872	6.5651	6.6949	6.6735	6.6232	6.6332	0.0661	0.0718	0.0802	0.0859	0.5337	0.4507	0.474	0.385762	false	0	0	0	0
ENSMUSG00000028910	Mecr	protein_coding	7.6773	7.7438	7.7592	7.6885	7.8794	7.919	7.8026	7.8522	8.0661	7.841	7.9059	8.0613	0.2093	0.1802	0.1071	0.078	0.219	0.2934	0.7026	0.782269	false	0	0	0	0
ENSMUSG00000075182	Olfr1065	protein_coding	6.645	6.6224	6.6697	6.6206	6.6086	6.5935	6.5983	6.7203	6.5932	6.665	6.657	6.6907	0.0252	-0.0084	0.0633	0.0297	0.8376	0.9528	0.5298	0.820676	false	0	0	0	0
ENSMUSG00000049960	Mrps16	protein_coding	9.744	10.0861	9.8149	9.9842	9.8969	10.2029	10.0723	10.2236	10.5491	10.0806	10.3349	9.9673	0.2459	0.4	0.0996	0.2537	0.3792	0.0888	0.8582	0.378063	false	0	0	0	1
ENSMUSG00000063820	Arl9	protein_coding	6.6029	6.7285	6.6656	6.7585	6.6555	6.7316	6.6938	6.6755	6.6663	6.6665	6.701	6.6901	0.0202	0.0128	-0.0293	-0.0367	0.8778	0.9196	0.8545	0.759446	false	0	0	0	0
ENSMUSG00000043939	A530064D06Rik	protein_coding	6.5355	6.6281	6.6647	6.5792	6.6265	6.541	6.5645	6.5386	6.6827	6.553	6.5569	6.5719	-0.0488	-0.0142	-0.0216	0.0131	0.654	0.9197	0.9154	0.949822	false	0	0	0	0
ENSMUSG00000030757	Zkscan2	protein_coding	6.6486	6.8164	6.6717	6.7022	6.6275	6.7231	6.6099	6.6192	6.5969	6.6415	6.7062	6.6357	-0.0511	-0.1035	-0.0231	-0.0756	0.6491	0.2043	0.9119	0.45542	false	0	0	0	0
ENSMUSG00000043460	Elfn2	protein_coding	6.6139	6.5684	6.5197	6.5256	6.6078	6.549	6.5126	6.5451	6.6444	6.6069	6.5716	6.6394	0.0386	3.81190430642775E-5	0.0452	0.0066	0.7732	0.9997	0.7919	0.978424	false	0	0	0	0
ENSMUSG00000059463	Spag11b	protein_coding	6.5486	6.5595	6.5331	6.6548	6.5003	6.5298	6.5556	6.6622	6.5885	6.6333	6.6588	6.6092	0.0867	0.055	0.0722	0.0405	0.2823	0.5413	0.4683	0.743333	false	0	0	0	0
ENSMUSG00000037606	Osbpl5	protein_coding	6.6379	6.6907	6.5469	6.5781	6.558	6.6229	6.6873	6.5547	6.6173	6.5366	6.5389	6.6064	-0.0646	-0.0054	-0.0257	0.0334	0.5366	0.9752	0.8977	0.82657	false	0	0	0	0
ENSMUSG00000031226	2610029G23Rik	protein_coding	11.0877	10.9775	10.8107	10.7761	10.6891	10.8096	10.5533	10.5922	10.492	10.4527	10.793	10.4324	-0.3993	-0.4128	-0.1989	-0.2124	0.0588	0.0451	0.5111	0.423804	false	0	0	-1	-1
ENSMUSG00000040464	Gtpbp10	protein_coding	7.9934	7.6109	7.9404	8.1467	7.4858	7.799	7.5534	7.6061	7.4476	7.5186	7.6735	7.6017	-0.2502	-0.3125	-0.2126	-0.2748	0.4614	0.2906	0.6353	0.423852	false	0	0	0	0
ENSMUSG00000078421	Olfr1062	protein_coding	6.6194	6.6249	6.5974	6.6068	6.6108	6.5581	6.6551	6.6329	6.6081	6.615	6.6709	6.6116	0.0186	0.0181	0.0406	0.0402	0.8566	0.8473	0.6703	0.636296	false	0	0	0	0
ENSMUSG00000067768	Xlr4b	protein_coding	6.7008	6.688	6.6465	6.6643	6.7502	6.7435	6.655	6.6081	6.6078	7.008	6.8295	6.7721	0.1914	-0.0548	0.1505	-0.0957	0.0486	0.6872	0.1653	0.440485	false	0	0	0	0
ENSMUSG00000020884	Asgr1	protein_coding	6.6669	6.6079	6.6785	6.7163	6.6507	6.6972	6.6678	6.6505	6.6273	6.6793	6.7471	6.7551	0.0761	-0.0026	0.0391	-0.0395	0.3798	0.9875	0.8008	0.757505	false	0	0	0	0
ENSMUSG00000031409	Tceal6	protein_coding	6.5606	6.5732	6.652	6.5923	6.5925	6.7941	6.6379	6.6855	6.673	6.5466	6.6726	6.6883	0.0405	0.0702	-0.0238	0.0058	0.8313	0.6176	0.9372	0.986312	false	0	0	0	0
ENSMUSG00000046338	Gpat2	protein_coding	7.5804	7.7864	8.2276	7.8815	7.8958	8.186	8.5306	7.8715	7.5503	8.6399	8.3932	8.2313	0.5567	0.1193	0.4337	-0.0037	0.2092	0.8691	0.4349	0.997951	false	0	0	0	0
ENSMUSG00000024975	Pdcd4	protein_coding	6.8711	6.9127	6.8013	6.8856	6.7995	6.6976	6.835	6.7719	6.5927	6.8418	6.801	6.7966	-0.0486	-0.1285	0.0189	-0.061	0.8309	0.3768	0.9618	0.794649	false	0	0	0	0
ENSMUSG00000075185	Olfr1061	protein_coding	6.5905	6.6021	6.5575	6.6689	6.544	6.6382	6.5591	6.5397	6.5884	6.5467	6.6097	6.5122	-0.0272	-0.021	-0.0609	-0.0547	0.8185	0.8567	0.5499	0.577944	false	0	0	0	0
ENSMUSG00000039699	Batf2	protein_coding	6.537	6.5883	6.6718	6.6521	6.6252	6.6627	6.7559	6.6502	6.6368	6.5794	6.5669	6.7016	0.0169	0.0819	-0.0307	0.0343	0.9263	0.4126	0.8832	0.839252	false	0	0	0	0
ENSMUSG00000033732	Sf3b3	protein_coding	10.1818	10.0554	10.0333	10.4309	10.2177	10.172	10.0633	10.2386	10.1144	10.2236	10.1774	10.1346	0.0884	0.0486	-0.095	-0.1348	0.6092	0.8061	0.6435	0.367772	false	0	0	0	0
ENSMUSG00000025150	Cbr2	protein_coding	6.5899	6.6326	6.5889	6.6811	6.6352	6.6262	6.6912	6.7053	6.5932	6.6014	6.7254	6.7228	0.0794	0.0595	0.0357	0.0157	0.3803	0.5317	0.8376	0.936876	false	0	0	0	0
ENSMUSG00000025422	Agap2	protein_coding	6.5715	6.7122	6.6615	6.6002	6.6129	6.6768	6.6224	6.5405	6.5506	6.5613	6.6871	6.5908	-0.0353	-0.0772	-0.0169	-0.0588	0.8021	0.4203	0.9441	0.642135	false	0	0	0	0
ENSMUSG00000059482	2610301B20Rik	protein_coding	6.892	6.8001	6.8503	6.6913	6.7998	6.7322	6.7343	6.7262	6.7245	6.9085	6.8708	6.7859	0.0076	-0.1191	0.114	-0.0128	0.971	0.2023	0.2945	0.961135	false	0	0	0	0
ENSMUSG00000048924	Ccdc125	protein_coding	6.935	6.9115	6.7762	6.7954	6.7277	6.8151	6.7289	6.7769	6.6973	6.67	6.6878	6.7653	-0.1665	-0.1399	-0.0717	-0.045	0.0451	0.0901	0.5761	0.756158	false	0	0	0	0
ENSMUSG00000038637	Lrrc56	protein_coding	6.7979	6.6996	6.7821	6.6926	6.6727	6.8237	6.8625	6.8222	6.6905	6.69	6.7482	6.662	-0.0598	0.0319	-0.0296	0.0621	0.6598	0.8383	0.9013	0.678169	false	0	0	0	0
ENSMUSG00000075186	Olfr1058	protein_coding	6.5943	6.5435	6.5228	6.6405	6.6077	6.6184	6.6316	6.5437	6.6003	6.6181	6.548	6.5767	0.0274	0.0384	-0.0413	-0.0303	0.782	0.6321	0.698	0.77713	false	0	0	0	0
ENSMUSG00000038708	Golga4	protein_coding	7.0365	6.9674	7.0282	7.0033	7.015	7.0529	7.0574	6.9893	6.904	7.0222	7.0624	7.031	0.0279	-0.0271	0.0148	-0.0402	0.8333	0.8234	0.9454	0.757505	false	0	0	0	0
ENSMUSG00000035834	Polr3g	protein_coding	7.5904	7.493	7.5146	7.6021	7.5876	7.6542	7.3607	7.5126	7.4417	7.2532	7.4491	7.3083	-0.1958	-0.0944	-0.2778	-0.1763	0.0557	0.4267	0.0099	0.0868297	false	0	0	0	0
ENSMUSG00000046058	Eid2	protein_coding	7.2121	7.2893	7.1816	7.1969	7.2042	7.2576	7.3725	7.3413	7.3366	7.5282	7.4701	7.4464	0.2539	0.1224	0.262	0.1305	0.0028	0.1239	0.0029	0.103528	false	0	0	0	0
ENSMUSG00000026170	Cyp27a1	protein_coding	6.6554	6.6697	6.6563	6.6952	6.6677	6.5777	6.5216	6.607	6.5734	6.6816	6.6677	6.799	0.0557	-0.0931	0.0693	-0.0795	0.5789	0.2343	0.5183	0.377523	false	0	0	0	0
ENSMUSG00000026692	Fmo4	protein_coding	6.5934	6.6797	6.6501	6.6202	6.6358	6.6927	6.663	6.6974	6.5905	6.6212	6.7224	6.6715	0.0306	0.0092	0.0221	7.0695548176225E-4	0.7853	0.9455	0.8966	0.997764	false	0	0	0	0
ENSMUSG00000021192	Golga5	protein_coding	7.614	7.6688	7.6958	7.6887	7.8463	7.8224	7.7779	7.8775	8.1363	7.9894	7.8847	7.7609	0.2188	0.271	0.0926	0.1448	0.2222	0.1006	0.7846	0.525048	false	0	0	0	0
ENSMUSG00000026753	Ppp6c	protein_coding	9.5531	9.6274	9.4053	9.403	9.7245	9.6136	9.6786	9.666	9.6025	9.4476	9.5503	9.298	-0.0967	0.1204	-0.1484	0.0687	0.672	0.5352	0.5044	0.816814	false	0	0	0	0
ENSMUSG00000020547	Bzw2	protein_coding	11.9347	11.9265	11.9571	11.9025	12.0415	12.1162	12.0892	12.1007	12.6112	11.7782	11.8871	11.7549	-0.1327	0.3276	-0.2133	0.2469	0.6708	0.1287	0.4684	0.321826	false	0	0	0	0
ENSMUSG00000044430	Klk12	protein_coding	6.6153	6.5957	6.5954	6.5669	6.5708	6.6564	6.6323	6.5379	6.6288	6.6213	6.6817	6.6422	0.0463	-0.0025	0.0503	0.0016	0.6178	0.9867	0.6486	0.994798	false	0	0	0	0
ENSMUSG00000078153	Psme2b-ps	protein_coding	8.2663	7.6756	8.398	8.249	7.9816	7.9275	7.8296	7.8201	7.7321	7.934	8.2185	8.3075	0.04	-0.3194	0.1006	-0.2588	0.9521	0.3266	0.8901	0.520204	false	0	0	0	0
ENSMUSG00000042340	Ctf1	protein_coding	7.2447	7.3577	7.2572	7.2449	7.4431	7.3839	7.1992	7.4587	7.3504	7.239	7.355	7.2623	-0.0011	0.0495	-0.0719	-0.0212	0.9974	0.8466	0.8339	0.961936	false	0	0	0	0
ENSMUSG00000027680	Fxr1	protein_coding	8.7431	8.518	8.7303	8.5518	8.414	8.5869	8.5184	8.37	8.1324	8.37	8.3672	8.5704	-0.2279	-0.3235	-0.0817	-0.1773	0.2751	0.0825	0.8508	0.472121	false	0	0	0	-1
ENSMUSG00000051046	Olfr214	protein_coding	6.5992	6.7287	6.6392	6.5487	6.61	6.6833	6.6071	6.6463	6.5595	6.6113	6.6298	6.5914	-0.0449	-0.0514	-0.0031	-0.0097	0.7016	0.6135	0.9914	0.96631	false	0	0	0	0
ENSMUSG00000056728	Ctsll3	protein_coding	6.5705	6.5625	6.569	6.5564	6.5641	6.6039	6.5274	6.5168	6.5689	6.5219	6.6044	6.5403	-0.0118	-0.0296	-0.0193	-0.0371	0.9395	0.7948	0.9217	0.773165	false	0	0	0	0
ENSMUSG00000051499	Zfp786	protein_coding	6.7461	6.7237	6.7015	6.7845	6.7173	6.7743	6.7478	6.8249	6.7524	6.7593	6.757	6.6182	-0.0122	0.0513	-0.0472	0.0163	0.9546	0.699	0.817	0.948889	false	0	0	0	0
ENSMUSG00000058620	Adra2b	protein_coding	6.6183	6.6536	6.713	6.7832	6.6755	6.6907	6.6002	6.6118	6.6643	6.7479	6.6671	6.6664	0.0322	-0.0362	-0.0227	-0.091	0.7697	0.7085	0.8921	0.218829	false	0	0	0	0
ENSMUSG00000070953	Rabepk	protein_coding	6.6359	6.6604	6.6521	6.5749	6.6842	6.6238	6.6458	6.6793	6.6089	6.7378	6.692	6.7263	0.0692	-0.0048	0.091	0.017	0.4146	0.975	0.2794	0.921839	false	0	0	0	0
ENSMUSG00000034121	Mks1	protein_coding	7.4785	7.6347	7.9876	7.7445	8.1019	8.035	7.6454	7.8016	7.7803	7.9851	7.9388	7.8373	0.2202	0.0422	-0.0401	-0.218	0.3801	0.915	0.9496	0.4095	false	0	0	0	0
ENSMUSG00000025264	Tsr2	protein_coding	6.7249	6.7128	6.7578	6.7359	6.8144	6.7368	6.8255	6.7458	6.7873	6.8205	6.7771	6.762	0.0547	0.0544	0.0241	0.0239	0.5601	0.5323	0.8884	0.868238	false	0	0	0	0
ENSMUSG00000036810	Tmem188	protein_coding	8.5544	8.3897	8.5563	8.7277	8.3609	8.4855	8.3298	8.3851	8.2258	8.4138	8.4423	8.6117	-0.0108	-0.1865	-0.0355	-0.2111	0.9813	0.4091	0.9523	0.375382	false	0	0	0	0
ENSMUSG00000025239	Limd1	protein_coding	7.6964	7.6087	7.5687	7.3504	7.5752	7.1964	7.4303	7.5042	7.4882	7.4578	7.6773	7.4243	-0.1048	-0.1503	0.1458	0.1002	0.658	0.432	0.5542	0.709884	false	0	0	0	0
ENSMUSG00000034175	Rhbdd3	protein_coding	7.2039	7.3714	7.3338	7.1011	7.3482	7.1884	7.2933	7.4859	7.4674	7.4301	7.3172	7.3013	0.0465	0.1125	0.137	0.203	0.8587	0.5177	0.4904	0.177573	false	0	0	0	0
ENSMUSG00000024177	Nme4	protein_coding	8.4419	8.3832	8.0165	8.2287	8.1499	8.1053	8.0994	7.919	7.9087	8.0108	8.1987	8.2429	-0.1297	-0.3048	-0.0104	-0.1855	0.6222	0.1042	0.9877	0.440115	false	0	0	0	0
ENSMUSG00000075187	Olfr1057	protein_coding	6.5311	6.674	6.5607	6.5265	6.5653	6.5845	6.5602	6.5755	6.5096	6.5425	6.605	6.5647	-0.0179	-0.0402	0.012	-0.0103	0.9003	0.6871	0.9572	0.959555	false	0	0	0	0
ENSMUSG00000041949	Tmco7	protein_coding	6.7498	6.6865	6.6038	6.7891	6.7018	6.6651	6.7354	6.689	6.6649	6.5865	6.5575	6.6383	-0.0859	0.0164	-0.1245	-0.0222	0.3257	0.9059	0.1363	0.895426	false	0	0	0	0
ENSMUSG00000030814	Bcl7c	protein_coding	9.0104	9.2369	9.0699	8.9475	9.2472	9.1974	9.2219	9.3797	9.4451	9.0299	9.2997	9.0918	0.0347	0.2432	0.0097	0.2182	0.9273	0.1913	0.9877	0.287958	false	0	0	0	0
ENSMUSG00000035473	Galm	protein_coding	6.9826	6.9723	6.909	7.0018	7.0624	6.9788	6.9432	7.0275	7.0758	6.7178	6.8193	6.9227	-0.1347	0.0609	-0.1944	0.0012	0.1621	0.6125	0.0431	0.997729	false	0	0	0	0
ENSMUSG00000049164	Zfp518	protein_coding	6.7127	6.5948	6.6757	6.6882	6.7228	6.6605	6.6104	6.6352	6.6245	6.7	6.6358	6.6551	0.0025	-0.0378	-0.0269	-0.0671	0.9853	0.6566	0.852	0.373678	false	0	0	0	0
ENSMUSG00000075188	Olfr1056	protein_coding	6.5728	6.5759	6.6117	6.6721	6.6261	6.601	6.5958	6.6291	6.6184	6.624	6.6171	6.6095	0.0301	0.0276	-0.0162	-0.0186	0.6945	0.7061	0.9013	0.85548	false	0	0	0	0
ENSMUSG00000081649	Olfr213	protein_coding	6.7472	6.7036	6.7265	6.7472	6.7385	6.7255	6.8366	6.6237	6.694	6.8014	6.726	6.691	0.0137	-0.0077	0.0024	-0.0189	0.9469	0.9686	0.9941	0.937875	false	0	0	0	0
ENSMUSG00000037791	Phf12	protein_coding	7.0119	7.1544	6.9226	7.0472	7.2365	7.1001	7.0239	7.1483	7.1605	7.1968	7.1927	6.9767	0.0924	0.0813	-0.0059	-0.017	0.6427	0.6747	0.9911	0.967241	false	0	0	0	0
ENSMUSG00000037868	Egr2	protein_coding	6.6558	6.7379	6.7474	6.9011	6.8211	6.6987	6.6535	6.6947	6.6274	6.673	6.6046	6.6838	-0.0599	-0.0551	-0.1531	-0.1484	0.6147	0.6239	0.0913	0.0825228	false	0	0	0	0
ENSMUSG00000063663	Brwd3	protein_coding	6.7918	6.7638	6.7221	6.7809	6.7207	6.7049	6.6018	6.6944	6.6534	6.6907	6.6164	6.6983	-0.0908	-0.1094	-0.067	-0.0856	0.2746	0.1493	0.5481	0.328431	false	0	0	0	0
ENSMUSG00000035711	Dok3	protein_coding	6.8586	6.9451	6.8107	6.796	6.8431	6.9367	7.078	7.0718	7.196	6.9876	7.0801	6.9351	0.1295	0.2438	0.1423	0.2566	0.317	0.028	0.3033	0.0206828	false	0	0	0	0
ENSMUSG00000075189	Olfr1055	protein_coding	6.551	6.601	6.6974	6.5973	6.5512	6.6257	6.637	6.6949	6.691	6.5571	6.5571	6.6288	-0.0354	0.0579	-0.0104	0.0829	0.7736	0.5404	0.9644	0.363296	false	0	0	0	0
ENSMUSG00000038816	Ctnnal1	protein_coding	10.2393	10.3172	10.4109	10.2824	10.8239	10.4087	11.365	10.9082	10.5818	11.2732	10.8921	10.5851	0.5943	0.6292	0.4118	0.4466	0.118	0.0878	0.3917	0.292174	false	0	0	0	1
ENSMUSG00000030762	Aqp8	protein_coding	6.6483	6.8647	6.6976	6.641	6.6368	6.6692	6.5587	6.6009	6.628	6.6463	6.6511	6.6467	-0.0889	-0.141	-9.85841155872968E-4	-0.0531	0.369	0.0921	0.9967	0.696873	false	0	0	0	0
ENSMUSG00000031328	Flna	protein_coding	9.0079	8.8518	8.6945	9.0867	9.0478	8.646	8.113	8.1093	7.7017	8.3893	8.0805	8.5094	-0.525	-0.8767	-0.6004	-0.9521	0.0664	0.003	0.0431	0.00178014	true	-1	-1	-1	-1
ENSMUSG00000039233	Tbce	protein_coding	6.5692	6.5739	6.5698	6.6154	6.5444	6.5704	6.6025	6.5647	6.5309	6.5402	6.5694	6.5633	-0.0133	-0.005	-0.0191	-0.0107	0.9086	0.9671	0.893	0.944481	false	0	0	0	0
ENSMUSG00000063672	Nkx6-3	protein_coding	6.7949	7.1102	6.8358	6.7164	6.751	6.8109	7.2756	7.6744	8.0387	6.7968	6.8516	6.7652	-0.1091	0.7493	0.0451	0.9034	0.8023	0.0041	0.9545	0.00116339	false	0	1	0	1
ENSMUSG00000052554	Defb34	protein_coding	6.5723	6.6246	6.5957	6.6118	6.643	6.6349	6.6795	6.6201	6.7036	6.592	6.7052	6.6555	0.0534	0.0702	0.021	0.0378	0.5111	0.3086	0.8932	0.716935	false	0	0	0	0
ENSMUSG00000051043	Gprc5c	protein_coding	6.6945	6.6468	6.6505	6.6585	6.7637	6.6072	6.7262	6.8214	6.7786	6.755	6.7297	6.7624	0.0851	0.1115	0.0726	0.0989	0.2845	0.1184	0.4532	0.198402	false	0	0	0	0
ENSMUSG00000033430	Terf2ip	protein_coding	7.6627	7.7652	7.6786	7.5627	7.8174	7.795	7.755	7.8958	7.7966	7.7959	7.8976	7.9134	0.1668	0.1136	0.1439	0.0907	0.2266	0.4486	0.3798	0.640918	false	0	0	0	0
ENSMUSG00000039450	Dcxr	protein_coding	7.4954	7.2515	7.6024	7.6272	7.456	7.3714	7.3128	7.2533	7.3529	7.447	7.3502	8.294	0.2473	-0.1434	0.2122	-0.1786	0.6003	0.7878	0.7444	0.765915	false	0	0	0	0
ENSMUSG00000022940	Pigp	protein_coding	8.6655	8.7273	8.5988	8.7025	8.6109	8.6628	8.7539	8.9507	8.9998	9.061	8.8584	9.2759	0.4012	0.2376	0.4064	0.2427	0.015	0.1525	0.0171	0.158124	false	1	0	1	0
ENSMUSG00000028362	Tnfsf8	protein_coding	6.7174	6.7353	6.6444	6.7355	6.6198	6.6649	6.6414	6.7299	6.5958	6.749	6.6693	6.7373	0.0195	-0.0433	0.0451	-0.0177	0.9009	0.6934	0.7706	0.92784	false	0	0	0	0
ENSMUSG00000063888	Rpl7l1	protein_coding	10.4908	10.62	10.451	10.4733	10.5262	10.7663	10.6074	10.7409	10.7213	10.7328	10.7713	10.5015	0.1479	0.1693	0.0799	0.1013	0.486	0.3725	0.8322	0.714289	false	0	0	0	0
ENSMUSG00000055138	Gm4861	protein_coding	6.7302	6.6921	6.7511	6.6928	6.6859	6.7885	6.7089	6.6789	6.7554	6.6775	6.6738	6.711	-0.0371	-0.0101	-0.035	-0.008	0.7661	0.9477	0.8435	0.972444	false	0	0	0	0
ENSMUSG00000032549	Rab6b	protein_coding	6.7843	6.9016	6.7334	6.9324	6.8865	6.7944	7.0013	7.0915	7.2167	7.3199	6.9713	7.0132	0.295	0.2967	0.2304	0.2321	0.0618	0.0551	0.1986	0.163324	false	0	0	0	0
ENSMUSG00000015647	Lama5	protein_coding	8.2282	8.1877	7.8984	8.2632	8.3375	8.0718	8.0937	8.0716	7.9811	8.0518	8.2643	8.3233	0.1084	-0.0559	-0.011	-0.1754	0.7057	0.8654	0.9873	0.487799	false	0	0	0	0
ENSMUSG00000021811	Dnajc9	protein_coding	6.6505	6.5567	6.637	6.554	6.5678	6.6131	6.4979	6.5465	6.6362	6.5743	6.558	6.6504	-0.0205	-0.0545	0.0159	-0.0181	0.8912	0.5763	0.9435	0.92407	false	0	0	0	0
ENSMUSG00000026832	Cytip	protein_coding	6.664	6.657	6.6772	6.6021	6.63	6.647	6.6448	6.7871	6.6913	6.6655	6.7378	6.6023	0.0024	0.0417	0.0422	0.0814	0.9894	0.7026	0.7904	0.386108	false	0	0	0	0
ENSMUSG00000034028	Cd226	protein_coding	6.639	6.5341	6.5553	6.5687	6.5789	6.6411	6.694	6.6295	6.642	6.6987	6.6281	6.623	0.0738	0.079	0.0537	0.0589	0.4196	0.3496	0.6799	0.595016	false	0	0	0	0
ENSMUSG00000045559	Olfr827	protein_coding	6.5493	6.5717	6.6598	6.5232	6.5537	6.5333	6.5714	6.6116	6.5641	6.6552	6.475	6.6559	0.0018	-0.0112	0.0586	0.0456	0.9934	0.9511	0.7221	0.774104	false	0	0	0	0
ENSMUSG00000034739	Mfrp	protein_coding	6.7334	6.7714	6.7137	6.6175	6.6965	6.7058	6.6646	6.6412	6.6667	6.673	6.7094	6.6833	-0.0509	-0.082	0.0153	-0.0157	0.4415	0.1309	0.9152	0.894794	false	0	0	0	0
ENSMUSG00000056035	Cyp3a11	protein_coding	6.6066	6.6401	6.6083	6.5836	6.6022	6.5844	6.6207	6.6538	6.6301	6.6221	6.624	6.569	-0.0133	0.0165	0.015	0.0448	0.9207	0.8849	0.9312	0.649786	false	0	0	0	0
ENSMUSG00000054046	Klk13	protein_coding	6.6709	6.7349	6.6198	6.5345	6.7033	6.6618	6.595	6.5421	6.6239	6.6471	6.6512	6.6403	-0.029	-0.0882	0.013	-0.0462	0.857	0.3732	0.9617	0.763735	false	0	0	0	0
ENSMUSG00000028100	AC112261.3	protein_coding	6.8634	6.7628	6.7844	6.838	6.8662	6.8803	6.9534	6.9619	6.9433	6.8645	6.9082	6.9784	0.1135	0.1493	0.0555	0.0914	0.1426	0.0407	0.6598	0.281828	false	0	0	0	0
ENSMUSG00000034677	Gpr142	protein_coding	6.676	6.5966	6.6228	6.5657	6.5771	6.6414	6.5851	6.5507	6.6077	6.61	6.6826	6.6169	0.0047	-0.0507	0.0418	-0.0136	0.9784	0.5931	0.7767	0.945306	false	0	0	0	0
ENSMUSG00000009356	Lpo	protein_coding	6.5866	6.6278	6.6583	6.6748	6.6683	6.6054	6.6117	6.6832	6.6597	6.6287	6.632	6.6207	0.0029	0.0273	-0.0224	0.002	0.9831	0.7581	0.8723	0.992447	false	0	0	0	0
ENSMUSG00000029202	Pds5a	protein_coding	7.3853	7.2747	7.2479	7.473	7.2274	7.1415	7.4423	7.3091	7.2483	7.3411	7.2626	7.3118	0.0025	0.0306	0.0245	0.0526	0.9941	0.9082	0.9575	0.857053	false	0	0	0	0
ENSMUSG00000073006	Gm732	protein_coding	6.5538	6.6298	6.6561	6.6571	6.5531	6.5551	6.6346	6.707	6.6928	6.5444	6.6608	6.6474	0.0043	0.0649	0.0291	0.0897	0.9826	0.5393	0.8891	0.388101	false	0	0	0	0
ENSMUSG00000020159	Gabrp	protein_coding	6.5784	6.6626	6.6858	6.6663	6.6436	6.6043	6.8175	6.7384	6.6167	6.564	6.7058	6.6664	0.0032	0.0819	0.0074	0.0861	0.9882	0.4504	0.9812	0.479501	false	0	0	0	0
ENSMUSG00000032807	Alox12b	protein_coding	6.6074	6.6262	6.6533	6.6409	6.6476	6.6642	6.5764	6.6997	6.6367	6.7519	6.7789	6.766	0.1367	0.0087	0.1147	-0.0133	0.0317	0.945	0.0903	0.935805	false	0	0	0	0
ENSMUSG00000002006	Pdzd4	protein_coding	6.8187	6.8834	6.8236	6.82	6.7067	6.7341	6.6024	6.5991	6.5763	6.572	6.6251	6.7166	-0.204	-0.2493	-0.1157	-0.161	0.0106	0.0024	0.194	0.035997	false	0	0	0	0
ENSMUSG00000007207	Stx1a	protein_coding	7.5742	7.7329	7.5043	7.6095	7.6121	7.522	7.6286	7.7077	7.5811	7.7498	7.7376	7.4892	0.055	0.0353	0.0777	0.0579	0.8021	0.8777	0.7566	0.811495	false	0	0	0	0
ENSMUSG00000031224	Magee2	protein_coding	6.5872	6.7066	6.5865	6.6461	6.6592	6.6651	6.6657	6.7137	6.6716	6.6741	6.6589	6.5989	0.0172	0.0569	-0.0128	0.0269	0.8898	0.4461	0.9446	0.825203	false	0	0	0	0
ENSMUSG00000039047	Pigk	protein_coding	6.5867	6.5113	6.631	6.5296	6.485	6.6428	6.5453	6.5411	6.6253	6.6338	6.5493	6.5165	-0.0098	-0.0058	0.014	0.0181	0.9622	0.9768	0.9605	0.941521	false	0	0	0	0
ENSMUSG00000059862	Olfr826	protein_coding	6.5928	6.604	6.6028	6.6914	6.6343	6.6331	6.593	6.6372	6.6165	6.6055	6.6405	6.6225	0.0229	0.0157	-0.0301	-0.0373	0.7732	0.8491	0.7496	0.607718	false	0	0	0	0
ENSMUSG00000075190	Olfr1054	protein_coding	6.5995	6.6684	6.6233	6.565	6.6412	6.659	6.556	6.5837	6.6214	6.6484	6.6955	6.5501	9.36724706114056E-4	-0.0434	0.0096	-0.0347	0.9953	0.6584	0.9655	0.789154	false	0	0	0	0
ENSMUSG00000027864	Ptgfrn	protein_coding	6.6326	6.596	6.6168	6.6504	6.7125	6.6988	6.675	6.6665	6.7044	6.6975	6.6365	6.6421	0.0436	0.0668	-0.0285	-0.0053	0.5108	0.2131	0.7867	0.973002	false	0	0	0	0
ENSMUSG00000024944	Arl2	protein_coding	8.2368	8.55	8.4902	8.351	8.3924	8.426	8.429	8.1291	8.416	8.4529	8.5014	8.4855	0.0543	-0.101	0.0901	-0.0652	0.8487	0.624	0.7707	0.828398	false	0	0	0	0
ENSMUSG00000040997	Abhd4	protein_coding	7.298	7.0385	7.2921	7.5592	7.4814	7.3106	7.4665	7.4539	7.4381	7.57	7.3989	7.8174	0.3859	0.2433	0.145	0.0025	0.0554	0.2573	0.6739	0.997729	false	0	0	1	0
ENSMUSG00000051279	Gdf6	protein_coding	6.566	6.5328	6.6371	6.5345	6.6131	6.6768	6.5809	6.6126	6.5842	6.5121	6.5946	6.549	-0.0268	0.0139	-0.0562	-0.0156	0.8327	0.9167	0.6293	0.932171	false	0	0	0	0
ENSMUSG00000048820	4930564C03Rik	protein_coding	6.6049	6.6284	6.5394	6.6256	6.5951	6.6581	6.5683	6.5738	6.5846	6.5292	6.6004	6.5233	-0.04	-0.0153	-0.0753	-0.0507	0.6512	0.8893	0.3241	0.565116	false	0	0	0	0
ENSMUSG00000062619	2310039H08Rik	protein_coding	8.5091	8.5689	8.5833	8.6716	9.0314	8.9106	8.3148	8.4227	8.3851	8.6614	8.7569	8.5411	0.0994	-0.1796	-0.2181	-0.497	0.7287	0.3962	0.3502	0.00730487	false	0	-1	0	0
ENSMUSG00000035840	Lysmd3	protein_coding	6.6422	6.6644	6.6935	6.7162	6.5787	6.6121	6.657	6.5646	6.6233	6.6317	6.6602	6.6599	-0.0161	-0.0518	0.0149	-0.0207	0.9133	0.5749	0.9438	0.89725	false	0	0	0	0
ENSMUSG00000043787	Defb12	protein_coding	6.6203	6.5448	6.5961	6.655	6.6176	6.6041	6.7072	6.63	6.6302	6.6337	6.5333	6.5747	-0.0065	0.0687	-0.045	0.0302	0.9662	0.354	0.7014	0.80664	false	0	0	0	0
ENSMUSG00000026315	Serpinb8	protein_coding	6.7716	6.6735	6.6899	6.7079	6.6987	6.8593	6.6613	6.7039	6.7393	6.7275	6.6804	6.6003	-0.0423	-0.0102	-0.0859	-0.0538	0.7841	0.9587	0.5298	0.733835	false	0	0	0	0
ENSMUSG00000037613	Tnfrsf23	protein_coding	6.59	6.7935	6.6266	6.6024	6.5426	6.6433	6.5486	6.5682	6.5038	6.5594	6.5621	6.562	-0.1089	-0.1298	-0.035	-0.0559	0.2627	0.1456	0.868	0.694467	false	0	0	0	0
ENSMUSG00000028031	Dkk2	protein_coding	6.5755	6.5721	6.6154	6.6524	6.545	6.5191	6.6299	6.4844	6.511	6.5709	6.6179	6.583	0.0029	-0.0459	0.0185	-0.0304	0.988	0.6994	0.9379	0.856179	false	0	0	0	0
ENSMUSG00000029711	Epo	protein_coding	6.6789	6.5729	6.6442	6.6299	6.6342	6.6809	6.6727	6.7792	6.5615	6.644	6.7035	6.6351	0.0288	0.0391	0.0125	0.0228	0.8771	0.8009	0.9672	0.924969	false	0	0	0	0
ENSMUSG00000022941	Ripply3	protein_coding	6.72	6.9131	6.7507	6.7915	6.8764	7.0683	7.657	8.1416	8.108	6.9234	7.208	6.914	0.2206	1.1743	0.1031	1.0568	0.4017	6.13443483068811E-5	0.8362	1.09794235690511E-4	false	0	1	0	1
ENSMUSG00000079432	RP24-142A19.3	protein_coding	6.6339	6.6448	6.6597	6.6474	6.6301	6.6265	6.5684	6.6182	6.6156	6.6252	6.6991	6.6029	-0.0037	-0.0454	0.0078	-0.0339	0.9813	0.6081	0.972	0.779406	false	0	0	0	0
ENSMUSG00000030763	Lcmt1	protein_coding	9.8739	10.106	9.5917	9.5896	9.9182	9.5539	9.6342	9.7501	9.5525	9.7115	9.7516	9.7628	-0.1152	-0.2116	0.0547	-0.0417	0.7615	0.4483	0.9337	0.948721	false	0	0	0	0
ENSMUSG00000053251	Olfr212	protein_coding	6.6469	6.6601	6.6267	6.5742	6.5401	6.5997	6.5643	6.5827	6.5926	6.5653	6.5326	6.5856	-0.0834	-0.0647	-0.0101	0.0086	0.2598	0.3999	0.9611	0.965325	false	0	0	0	0
ENSMUSG00000039041	Adrm1	protein_coding	9.5372	9.8253	9.7023	9.5455	9.8311	9.8351	9.8401	9.9591	10.0064	9.903	9.9144	9.7245	0.159	0.2469	0.11	0.198	0.5366	0.2319	0.7825	0.421728	false	0	0	0	0
ENSMUSG00000024107	Lhcgr	protein_coding	6.5408	6.621	6.5648	6.5376	6.5849	6.5544	6.6509	6.6329	6.5501	6.568	6.5481	6.5704	-0.0134	0.0358	0.0032	0.0523	0.9387	0.7734	0.9914	0.686728	false	0	0	0	0
ENSMUSG00000073125	Xlr3b	protein_coding	6.6125	6.5954	6.6455	6.6876	6.6101	6.7154	6.6539	6.7112	6.6526	6.6103	6.7114	6.6559	0.0414	0.0548	-0.0118	0.0015	0.6837	0.5158	0.9554	0.994925	false	0	0	0	0
ENSMUSG00000050468	Astl	protein_coding	6.6053	6.6733	6.5917	6.52	6.6221	6.5896	6.6505	6.5898	6.5722	6.6502	6.662	6.5978	0.0132	-0.0193	0.0594	0.0269	0.9253	0.869	0.5536	0.83487	false	0	0	0	0
ENSMUSG00000073386	9830107B12Rik	protein_coding	6.6111	6.5663	6.5883	6.6171	6.5802	6.6078	6.6707	6.5787	6.6063	6.7941	6.584	6.6179	0.0768	0.03	0.0636	0.0169	0.5186	0.8458	0.6922	0.945699	false	0	0	0	0
ENSMUSG00000022489	Pde1b	protein_coding	8.3371	8.415	8.2001	8.2298	8.5518	7.9885	7.2167	7.5775	7.2679	7.3725	7.6844	7.8535	-0.6806	-0.9634	-0.6199	-0.9026	0.018	0.0016	0.0372	0.00266271	true	-1	-1	-1	-1
ENSMUSG00000079566	RP23-114O19.1	protein_coding	6.6564	6.5876	6.6169	6.594	6.5156	6.6106	6.6316	6.5974	6.5814	6.5944	6.5971	6.5778	-0.0305	-0.0168	0.0164	0.0301	0.7151	0.8569	0.9098	0.750951	false	0	0	0	0
ENSMUSG00000073007	Fam46d	protein_coding	6.5665	6.5883	6.6138	6.597	6.63	6.6648	6.5984	6.6703	6.6105	6.5511	6.5887	6.6118	-0.0056	0.0369	-0.0467	-0.0042	0.9724	0.71	0.7044	0.984718	false	0	0	0	0
ENSMUSG00000029381	Shroom3	protein_coding	6.947	6.8629	6.9413	6.8631	6.8948	6.825	6.8884	6.7857	6.8392	6.9377	6.9281	6.9337	0.0161	-0.0793	0.0721	-0.0232	0.9097	0.2923	0.4396	0.871203	false	0	0	0	0
ENSMUSG00000039683	Sdk1	protein_coding	6.6139	6.7312	6.6033	6.6909	6.6743	6.6328	6.5931	6.6387	6.5638	6.5384	6.6004	6.6546	-0.0517	-0.051	-0.0682	-0.0675	0.6443	0.6227	0.5717	0.534963	false	0	0	0	0
ENSMUSG00000019143	Hars2	protein_coding	6.7188	6.6951	6.6958	6.6372	6.7355	6.7459	6.6161	6.6921	6.6542	6.667	6.7245	6.6583	-0.02	-0.0491	-0.023	-0.0521	0.8986	0.6414	0.9122	0.675985	false	0	0	0	0
ENSMUSG00000031750	Il34	protein_coding	6.5557	6.553	6.5924	6.5661	6.6103	6.5502	6.6393	6.6577	6.6413	6.5914	6.7185	6.5661	0.0583	0.0791	0.0498	0.0706	0.5419	0.3228	0.6978	0.449793	false	0	0	0	0
ENSMUSG00000019823	Mical1	protein_coding	7.1288	7.3384	7.1319	6.9919	7.3406	7.0751	7.0058	7.213	6.9468	7.1596	7.1767	6.9995	-0.0877	-0.1445	-0.0239	-0.0807	0.7465	0.487	0.9635	0.798747	false	0	0	0	0
ENSMUSG00000034041	Lyl1	protein_coding	6.6578	6.6589	6.7501	6.5806	6.6244	6.6193	6.6457	6.6581	6.5826	6.6913	6.6663	6.6925	-0.0056	-0.0602	0.0753	0.0207	0.9719	0.4488	0.3883	0.886505	false	0	0	0	0
ENSMUSG00000044066	Cep68	protein_coding	6.8777	6.8804	6.9417	6.9113	6.9457	6.9369	6.9094	6.8797	6.9268	6.8257	6.8307	6.8433	-0.0667	0.0054	-0.0981	-0.026	0.1811	0.9564	0.0469	0.750136	false	0	0	0	0
ENSMUSG00000059301	Gm5434	protein_coding	6.5255	6.583	6.7457	6.6762	6.6194	6.702	6.6565	6.5607	6.7521	6.5731	6.5636	6.616	-0.0338	0.0384	-0.0817	-0.0095	0.8637	0.8252	0.6413	0.975799	false	0	0	0	0
ENSMUSG00000026981	Il1rn	protein_coding	6.5574	6.6703	6.6706	6.6508	6.6185	6.6091	6.5983	6.599	6.5638	6.6054	6.6392	6.6401	-0.0045	-0.0457	0.0021	-0.0391	0.9762	0.5825	0.9929	0.715056	false	0	0	0	0
ENSMUSG00000045667	Smtnl2	protein_coding	7.5676	7.8162	7.6589	7.5873	7.8152	7.7412	7.7845	7.7969	7.7923	8.0474	7.9213	7.6701	0.1987	0.1103	0.165	0.0767	0.2934	0.6168	0.4817	0.807294	false	0	0	0	0
ENSMUSG00000044737	Klk14	protein_coding	6.6422	6.5922	6.5722	6.5775	6.5091	6.5671	6.5306	6.6062	6.5752	6.5464	6.618	6.5876	-0.0182	-0.0316	0.0328	0.0194	0.8811	0.7363	0.8077	0.886424	false	0	0	0	0
ENSMUSG00000000202	Btbd17	protein_coding	6.7202	6.5978	6.5797	6.7335	6.6465	6.6054	6.7263	6.6985	6.8345	6.6904	6.6029	6.7198	0.0385	0.1205	0.0092	0.0913	0.8282	0.262	0.9774	0.497327	false	0	0	0	0
ENSMUSG00000033152	Podxl2	protein_coding	6.6574	6.6183	6.6881	6.7384	6.7864	6.7339	6.7306	6.7475	6.6837	6.7121	6.7287	6.7897	0.0889	0.066	-0.0094	-0.0323	0.2254	0.3946	0.9635	0.793911	false	0	0	0	0
ENSMUSG00000050395	Tnfsf15	protein_coding	6.5436	6.6014	6.5836	6.5733	6.5633	6.6106	6.6482	6.6041	6.5529	6.4992	6.6064	6.5473	-0.0252	0.0255	-0.0314	0.0194	0.8306	0.8118	0.835	0.895613	false	0	0	0	0
ENSMUSG00000014602	Kif1a	protein_coding	6.9824	6.9318	6.8845	7.2146	7.1874	6.8716	6.6084	6.7189	6.6625	6.701	6.6013	7.1498	-0.1156	-0.2696	-0.2738	-0.4279	0.734	0.2478	0.3058	0.0473294	false	0	-1	0	0
ENSMUSG00000039050	Osbpl2	protein_coding	7.9534	8.2546	7.9348	7.9305	8.2411	8.0455	8.1208	8.1524	8.0238	8.2851	8.0959	8.1865	0.1416	0.0514	0.1168	0.0266	0.5141	0.8579	0.6907	0.954654	false	0	0	0	0
ENSMUSG00000024608	Rps14	protein_coding	14.1312	14.3461	14.2092	14.2391	14.1516	14.305	14.3374	14.3272	14.3755	14.359	14.2791	14.2017	0.0511	0.1179	0.048	0.1148	0.7971	0.3765	0.8634	0.447236	false	0	0	0	0
ENSMUSG00000033819	Ppp1r16a	protein_coding	7.1761	7.3823	7.2017	7.1123	7.2371	7.1599	7.2236	7.3458	7.0983	7.1876	7.2335	7.1202	-0.0729	-0.0308	0.0107	0.0528	0.7076	0.8943	0.9799	0.831507	false	0	0	0	0
ENSMUSG00000030172	Erc1	protein_coding	6.6089	6.6815	6.6641	6.6619	6.694	6.6669	6.5424	6.6326	6.6154	6.6042	6.5878	6.59	-0.0575	-0.0547	-0.0803	-0.0774	0.4195	0.4223	0.2434	0.233169	false	0	0	0	0
ENSMUSG00000018012	Rac3	protein_coding	7.2205	7.2552	7.1842	7.38	7.263	7.2797	7.1087	7.0487	7.054	6.9179	6.7718	6.9938	-0.3255	-0.1495	-0.4131	-0.2371	0.0081	0.2407	0.0022	0.0446329	false	-1	0	-1	0
ENSMUSG00000043067	Dpy19l1	protein_coding	6.5947	6.5941	6.5912	6.6163	6.6163	6.5625	6.5455	6.5836	6.6495	6.6013	6.5471	6.5489	-0.0276	-4.76932667115904E-4	-0.0326	-0.0055	0.7751	0.9973	0.7901	0.975126	false	0	0	0	0
ENSMUSG00000024787	Snx15	protein_coding	7.5687	7.7532	7.5771	7.3328	7.6631	7.3324	7.5005	7.433	7.4508	7.4833	7.2466	7.5497	-0.2064	-0.1716	-0.0162	0.0187	0.2742	0.3717	0.9768	0.970888	false	0	0	0	0
ENSMUSG00000032235	Narg2	protein_coding	6.6915	6.6876	6.668	6.6459	6.7075	6.6517	6.5619	6.6989	6.7112	6.5953	6.6688	6.6018	-0.0604	-0.025	-0.0464	-0.011	0.5436	0.8429	0.7489	0.959333	false	0	0	0	0
ENSMUSG00000026830	Ermn	protein_coding	6.6309	6.5954	6.6623	6.6027	6.583	6.6353	6.5176	6.6523	6.622	6.5978	6.5287	6.5276	-0.0782	-0.0323	-0.0556	-0.0097	0.3583	0.7739	0.6464	0.964276	false	0	0	0	0
ENSMUSG00000055895	Plac1l	protein_coding	6.533	6.5645	6.5544	6.5834	6.605	6.5957	6.5489	6.6408	6.5476	6.5535	6.5685	6.5754	0.0151	0.0285	-0.0289	-0.0156	0.9134	0.788	0.8554	0.926476	false	0	0	0	0
ENSMUSG00000061847	Defb39	protein_coding	6.5735	6.6554	6.6108	6.5993	6.6808	6.661	6.5855	6.7321	6.6709	6.6696	6.6584	6.6311	0.0398	0.0496	0.006	0.0158	0.7495	0.6376	0.9815	0.939553	false	0	0	0	0
ENSMUSG00000027368	Dusp2	protein_coding	6.794	6.7442	6.8297	6.9392	7.0533	6.8694	6.6845	6.749	6.6486	6.667	6.7075	6.7302	-0.0877	-0.0953	-0.2524	-0.2599	0.4104	0.3305	0.0073	0.00434484	false	0	0	0	0
ENSMUSG00000028796	Phc2	protein_coding	7.9523	7.7207	8.1541	8.2659	7.8356	8.0227	8.3182	7.9042	8.1731	8.1386	7.7684	7.9827	0.0208	0.1894	-0.0782	0.0904	0.9757	0.624	0.9214	0.885453	false	0	0	0	0
ENSMUSG00000037936	Scarb1	protein_coding	6.7322	6.7501	6.7253	6.7339	6.6809	6.6944	6.717	6.6744	6.6877	6.7532	6.8018	6.7107	0.0194	-0.0428	0.0521	-0.01	0.8458	0.5289	0.5052	0.945844	false	0	0	0	0
ENSMUSG00000039059	Hrh3	protein_coding	6.583	6.574	6.6364	6.572	6.5541	6.5956	6.5759	6.6334	6.5778	6.5683	6.627	6.6203	0.0074	-0.0021	0.0313	0.0218	0.9619	0.989	0.8421	0.881455	false	0	0	0	0
ENSMUSG00000032601	Prkar2a	protein_coding	6.7105	6.6513	6.5933	6.563	6.6317	6.5926	6.5539	6.596	6.6233	6.6241	6.5882	6.5365	-0.0688	-0.0606	-0.0128	-0.0047	0.3791	0.432	0.9473	0.981993	false	0	0	0	0
ENSMUSG00000030113	AC153582.1	protein_coding	6.626	6.5442	6.5832	6.5233	6.5238	6.562	6.5452	6.4879	6.5391	6.5027	6.5435	6.628	-0.0264	-0.0604	0.0217	-0.0123	0.8275	0.4554	0.9013	0.947453	false	0	0	0	0
ENSMUSG00000053790	Defb38	protein_coding	6.5502	6.6244	6.6341	6.583	6.6667	6.6253	6.6474	6.5941	6.6615	6.6049	6.6352	6.5092	-0.0198	0.0315	-0.0419	0.0093	0.8879	0.7764	0.767	0.964575	false	0	0	0	0
ENSMUSG00000036858	Ptcra	protein_coding	6.8445	6.7169	6.8609	6.6663	6.7993	6.6546	6.686	6.8109	6.742	6.7776	6.8195	6.756	-0.0231	-0.0612	0.0776	0.0396	0.9099	0.6516	0.6368	0.839381	false	0	0	0	0
ENSMUSG00000029569	Tmem168	protein_coding	6.6626	6.6221	6.5824	6.686	6.5815	6.6487	6.6873	6.7511	6.6422	6.6853	6.6161	6.7181	0.0508	0.0712	0.0344	0.0548	0.6612	0.4503	0.8534	0.660544	false	0	0	0	0
ENSMUSG00000067860	Zic3	protein_coding	7.9671	7.8708	7.7626	7.7483	7.9333	7.9143	8.4138	8.3524	8.4227	7.9117	7.8033	8.053	0.0558	0.5294	0.0574	0.531	0.8266	8.94650934138205E-4	0.868	9.14930649655156E-4	false	0	1	0	1
ENSMUSG00000074340	Ovgp1	protein_coding	6.8182	6.7256	6.6995	6.6781	6.572	6.6043	6.6477	6.6304	6.6646	6.6076	6.671	6.6896	-0.0917	-0.1002	0.0379	0.0295	0.4268	0.3444	0.867	0.884763	false	0	0	0	0
ENSMUSG00000030224	Strap	protein_coding	11.0561	11.0051	11.073	11.0005	11.1772	11.0473	11.1111	11.1954	11.0526	11.2923	11.2957	10.9823	0.1454	0.075	0.1151	0.0447	0.534	0.788	0.7291	0.917682	false	0	0	0	0
ENSMUSG00000018999	Slc35b4	protein_coding	8.5984	8.5045	8.8052	8.554	8.7089	8.414	8.3004	8.4525	8.2089	8.3364	8.55	8.3526	-0.223	-0.3154	-0.146	-0.2384	0.2611	0.0755	0.6116	0.228391	false	0	0	0	0
ENSMUSG00000020577	Tspan13	protein_coding	6.6772	6.6627	6.7053	6.6326	6.6219	6.6906	6.6191	6.6287	6.7678	6.6451	6.6625	6.6608	-0.0256	-0.0099	0.0078	0.0235	0.8476	0.9455	0.974	0.879151	false	0	0	0	0
ENSMUSG00000022174	Dad1	protein_coding	10.4815	10.3844	10.8174	10.8489	11.1683	11.0334	11.032	11.1925	11.2295	11.2003	11.3592	11.1409	0.6723	0.5902	0.2166	0.1345	0.0029	0.0057	0.4468	0.693131	false	0	0	1	1
ENSMUSG00000086564	Cd101	protein_coding	6.589	6.6361	6.5609	6.6211	6.5609	6.6164	6.6825	6.5455	6.6559	6.6771	6.6236	6.6578	0.0575	0.0326	0.0534	0.0285	0.5811	0.7857	0.6912	0.852446	false	0	0	0	0
ENSMUSG00000061322	Dnaic1	protein_coding	6.5833	6.7031	6.6938	6.6753	6.7818	6.6905	6.7914	6.7288	6.7148	6.8233	6.8552	6.8783	0.1922	0.0849	0.1364	0.0291	0.0095	0.2788	0.0766	0.836758	false	0	0	0	0
ENSMUSG00000041153	Osgin2	protein_coding	6.649	6.6597	6.6304	6.5839	6.5708	6.5667	6.5634	6.5979	6.5602	6.5487	6.5294	6.6592	-0.0673	-0.0725	0.0053	3.50245960589746E-5	0.3751	0.3011	0.9801	0.999825	false	0	0	0	0
ENSMUSG00000050890	Pdik1l	protein_coding	6.518	6.6234	6.6218	6.6574	6.7004	6.5667	6.6711	6.5742	6.629	6.6006	6.6001	6.6143	0.0173	0.037	-0.0365	-0.0167	0.907	0.7309	0.8196	0.927078	false	0	0	0	0
ENSMUSG00000026828	Galnt5	protein_coding	6.5658	6.6867	6.7518	6.6284	6.6049	6.5759	6.5845	6.6141	6.6287	6.5807	6.6416	6.61	-0.0573	-0.059	0.0077	0.006	0.5734	0.5293	0.9748	0.978526	false	0	0	0	0
ENSMUSG00000043639	Rbm20	protein_coding	6.9086	6.9005	6.9018	7.0449	6.9559	6.8915	6.7864	6.6823	6.8951	7.066	7.0088	7.1747	0.1795	-0.1157	0.1191	-0.1761	0.11	0.3454	0.4096	0.117051	false	0	0	0	0
ENSMUSG00000042243	BC051665	protein_coding	6.5829	6.624	6.6068	6.6275	6.6409	6.6715	6.6598	6.5557	6.5438	6.633	6.6394	6.5838	0.0142	-0.0181	-0.0279	-0.0602	0.9151	0.8731	0.8509	0.477314	false	0	0	0	0
ENSMUSG00000058935	1700018C11Rik	protein_coding	6.6147	6.7427	6.794	6.6195	6.7182	6.7185	6.7224	6.6594	6.7285	6.7318	6.7392	6.6168	-0.0212	-0.0137	0.0105	0.018	0.9096	0.9384	0.9717	0.941521	false	0	0	0	0
ENSMUSG00000020225	Tmbim4	protein_coding	10.3855	10.388	10.5349	10.4324	10.4541	10.4576	10.3462	10.3539	10.5658	10.6136	10.6261	10.7177	0.2163	-0.0142	0.2044	-0.0261	0.0792	0.9555	0.1235	0.934184	false	0	0	0	0
ENSMUSG00000050105	Grrp1	protein_coding	7.0914	7.3942	7.0632	7.068	7.3721	7.3582	7.1031	7.2109	7.4109	7.0847	7.4548	6.9387	-0.0235	0.0587	-0.1067	-0.0245	0.9676	0.8978	0.8573	0.974919	false	0	0	0	0
ENSMUSG00000045827	Serpinb9	protein_coding	6.5712	6.543	6.6959	6.6476	6.5422	6.5585	6.5526	6.5717	6.5114	6.5352	6.5309	6.4876	-0.0854	-0.0581	-0.0648	-0.0375	0.3507	0.5599	0.6042	0.794122	false	0	0	0	0
ENSMUSG00000018417	Myo1b	protein_coding	7.3363	7.2451	7.1927	7.2656	7.2375	7.1406	7.093	7.111	7.0149	7.0935	6.9571	7.1463	-0.1924	-0.1851	-0.1489	-0.1417	0.0545	0.0596	0.1885	0.185016	false	0	0	0	0
ENSMUSG00000020892	Aloxe3	protein_coding	6.6428	6.7423	6.7022	6.6333	6.7198	6.6542	6.7331	6.7752	6.6796	6.8381	6.6544	6.8223	0.0758	0.0336	0.1025	0.0602	0.6088	0.8511	0.4928	0.739026	false	0	0	0	0
ENSMUSG00000035236	Scai	protein_coding	6.7033	6.6503	6.6973	6.7475	6.8386	6.7698	6.6969	6.7154	6.8052	6.7735	6.8635	6.7896	0.1252	0.0555	0.0236	-0.0461	0.0755	0.5171	0.8914	0.677943	false	0	0	0	0
ENSMUSG00000042254	Cilp	protein_coding	6.6359	6.6024	6.5705	6.5418	6.6162	6.6356	6.7553	6.6656	6.7018	6.5713	6.5518	6.5687	-0.039	0.1046	-0.0339	0.1097	0.7007	0.1243	0.8178	0.111974	false	0	0	0	0
ENSMUSG00000006736	Tspan31	protein_coding	7.243	7.3134	7.1773	7.1183	7.1337	7.2023	7.1972	7.1913	7.2504	6.8764	7.1453	7.0251	-0.229	-0.0316	-0.1358	0.0615	0.0456	0.8763	0.3452	0.758129	false	0	0	0	0
ENSMUSG00000025010	Ccnj	protein_coding	6.5769	6.5524	6.5891	6.6439	6.4844	6.567	6.6204	6.5449	6.545	6.5945	6.5704	6.5072	-0.0154	-0.0027	-0.0077	0.005	0.9217	0.987	0.9744	0.983171	false	0	0	0	0
ENSMUSG00000045091	Aqp12	protein_coding	6.7015	6.657	6.6254	6.6552	6.6311	6.5672	6.5659	6.6783	6.6438	6.6218	6.6681	6.676	-0.006	-0.032	0.0374	0.0115	0.9703	0.7608	0.7973	0.952032	false	0	0	0	0
ENSMUSG00000072479	Xlr5b	protein_coding	6.4813	6.6786	6.5211	6.5682	6.601	6.5124	6.5764	6.6002	6.6264	6.5741	6.6054	6.5782	0.0256	0.0407	0.0254	0.0405	0.8732	0.7484	0.9091	0.791824	false	0	0	0	0
ENSMUSG00000044813	Shb	protein_coding	6.746	6.6891	6.731	6.7405	6.6514	6.6593	6.7613	6.6605	6.5785	6.7104	6.7203	6.7633	0.0093	-0.0553	0.0476	-0.0169	0.9593	0.582	0.7545	0.932972	false	0	0	0	0
ENSMUSG00000039069	Gtpbp5	protein_coding	7.0814	7.0856	7.0836	7.1237	7.2682	7.0292	7.0997	7.1024	6.9984	7.0512	7.1343	6.9149	-0.0501	-0.0167	-0.1069	-0.0735	0.8185	0.9472	0.5837	0.7274	false	0	0	0	0
ENSMUSG00000062545	Tlr12	protein_coding	6.5788	6.6671	6.6826	6.6022	6.6536	6.6337	6.5773	6.7199	6.7154	6.5899	6.591	6.7057	-0.0139	0.028	-9.65568759024649E-4	0.041	0.9417	0.85	0.9967	0.799531	false	0	0	0	0
ENSMUSG00000019979	Apaf1	protein_coding	8.3944	8.2063	8.3109	8.6501	8.4762	8.3199	8.3983	8.1865	8.2588	8.2732	8.239	8.7604	0.1203	-0.0226	-0.0579	-0.2009	0.7436	0.9638	0.9275	0.536392	false	0	0	0	0
ENSMUSG00000019478	Rab4a	protein_coding	8.8232	9.1373	8.7912	8.61	8.7667	8.7704	8.7349	8.6055	8.4333	8.6246	8.5988	8.646	-0.2941	-0.326	-0.0925	-0.1245	0.1153	0.0697	0.8146	0.662177	false	0	0	0	-1
ENSMUSG00000031770	Herpud1	protein_coding	8.2541	8.4728	8.1808	8.5358	8.3271	7.9363	8.0325	8.4386	7.9863	8.6186	8.4543	9.1575	0.4409	-0.1501	0.4771	-0.1139	0.2269	0.7714	0.219	0.869139	false	0	0	0	0
ENSMUSG00000025145	Lrrc45	protein_coding	6.9478	6.8645	6.8595	6.814	7.025	6.9524	6.9076	6.9797	6.8347	6.9562	6.8263	6.8507	-0.0129	0.0168	-0.0528	-0.0232	0.9575	0.9332	0.8173	0.930672	false	0	0	0	0
ENSMUSG00000031314	Taf1	protein_coding	6.6439	6.6093	6.6691	6.6168	6.6027	6.5916	6.6207	6.6105	6.6116	6.6489	6.5798	6.6741	-0.0065	-0.0265	0.0306	0.0106	0.964	0.789	0.8278	0.9513	false	0	0	0	0
ENSMUSG00000058084	Olfr825	protein_coding	6.579	6.6597	6.548	6.6547	6.5083	6.5676	6.609	6.6254	6.5292	6.7215	6.5389	6.5869	0.0202	-0.0077	0.0389	0.011	0.9186	0.9692	0.8634	0.969542	false	0	0	0	0
ENSMUSG00000038002	Cramp1l	protein_coding	6.5823	6.6843	6.6108	6.6355	6.6414	6.6034	6.6194	6.7717	6.6349	6.5818	6.659	6.6415	0.0016	0.0495	6.71290202268082E-4	0.0486	0.9935	0.6656	0.9976	0.729753	false	0	0	0	0
ENSMUSG00000039242	B3galnt2	protein_coding	7.3258	7.2024	7.1899	7.1351	7.08	7.0241	7.183	7.1316	7.025	6.9682	6.9122	6.9291	-0.3029	-0.1261	-0.1432	0.0335	0.0041	0.2339	0.214	0.871811	false	0	0	0	0
ENSMUSG00000040855	Reps2	protein_coding	6.5171	6.5629	6.4745	6.5321	6.4867	6.5651	6.4805	6.5747	6.624	6.5141	6.6167	6.5988	0.0584	0.0416	0.0486	0.0318	0.6145	0.7348	0.767	0.845967	false	0	0	0	0
ENSMUSG00000021545	1700067P10Rik	protein_coding	6.6454	6.6415	6.6361	6.6324	6.7544	6.671	6.685	6.688	6.7979	6.6588	6.635	6.6795	0.0168	0.0826	-0.0282	0.0377	0.9175	0.3404	0.8801	0.788553	false	0	0	0	0
ENSMUSG00000021190	Lgmn	protein_coding	7.7758	8.1538	7.4964	7.9327	7.5748	7.4911	7.987	7.9865	7.855	8.0935	7.9846	7.9654	0.2058	0.1342	0.3483	0.2767	0.5452	0.7193	0.2497	0.376676	false	0	0	0	0
ENSMUSG00000022070	6720463M24Rik	protein_coding	8.0322	7.913	8.029	7.9416	8.1033	7.9201	8.7471	8.8982	8.8707	7.9962	8.139	8.2323	0.1311	0.8473	0.1342	0.8503	0.3621	3.9633321789812E-6	0.4063	4.19156108567598E-6	false	0	1	0	1
ENSMUSG00000028133	2510027J23Rik	protein_coding	6.9039	6.7589	6.8378	6.8542	6.7298	6.8034	6.7593	6.7496	6.8525	6.9292	6.6608	6.8812	-0.0098	-0.0464	0.0279	-0.0087	0.9718	0.8046	0.9301	0.98143	false	0	0	0	0
ENSMUSG00000023973	Cnpy3	protein_coding	7.1191	7.0036	7.0534	6.9465	6.8953	6.9519	6.9633	7.1779	7.3242	6.7896	7.0566	6.9595	-0.1235	0.0964	0.004	0.2239	0.5523	0.6487	0.9942	0.179721	false	0	0	0	0
ENSMUSG00000043411	Usp48	protein_coding	6.6854	6.6784	6.7704	6.7866	6.7231	6.5873	6.6535	6.6065	6.6599	6.6925	6.727	6.6577	-0.019	-0.0714	-0.0066	-0.059	0.9152	0.4966	0.9816	0.661965	false	0	0	0	0
ENSMUSG00000053025	Sv2b	protein_coding	6.6624	6.6883	6.7509	6.7155	6.7307	6.6088	6.714	6.6898	6.6893	6.6407	6.6138	6.7617	-0.0285	-0.0028	-0.0129	0.0127	0.855	0.9881	0.9605	0.957786	false	0	0	0	0
ENSMUSG00000032348	Gsta4	protein_coding	10.9936	11.629	11.0994	10.8766	11.4507	11.1458	11.0877	11.3144	11.197	11.0927	11.1954	11.0487	-0.1284	-0.041	-0.0454	0.042	0.7824	0.9409	0.9592	0.95849	false	0	0	0	0
ENSMUSG00000036815	Dpp10	protein_coding	6.6153	6.5686	6.5205	6.5797	6.5818	6.5256	6.6015	6.5386	6.6208	6.6032	6.4525	6.545	-0.0345	0.0189	-0.0288	0.0246	0.7807	0.8888	0.8733	0.876841	false	0	0	0	0
ENSMUSG00000034758	Tle6	protein_coding	7.8663	8.0512	7.962	7.8019	7.8019	8.0359	9.0021	8.7016	8.7792	8.7273	8.6366	8.2595	0.5813	0.8678	0.6612	0.9478	0.0107	5.79914610676777E-4	0.0059	3.02295974010525E-4	true	1	1	1	1
ENSMUSG00000020799	Tekt1	protein_coding	6.9871	6.9777	7.173	7.2065	7.3646	7.3065	7.2919	7.1034	7.1807	7.4277	7.297	7.2394	0.2754	0.1461	0.0288	-0.1006	0.0376	0.3147	0.9386	0.608816	false	0	0	0	0
ENSMUSG00000071745	Gm5639	protein_coding	6.6851	6.6692	6.7277	6.626	6.6306	6.7275	6.6533	6.5871	6.639	6.688	6.619	6.6764	-0.0329	-0.0675	-2.07157984300821E-4	-0.0349	0.7481	0.3519	0.9992	0.757878	false	0	0	0	0
ENSMUSG00000048852	RP23-14F5.7	protein_coding	6.7391	6.6421	6.7772	6.7169	6.6734	6.7283	6.6609	6.7438	6.7438	6.6286	6.7699	6.6829	-0.0257	-0.0033	-0.0124	0.01	0.8746	0.9863	0.9624	0.968974	false	0	0	0	0
ENSMUSG00000026864	Hspa5	protein_coding	7.4682	7.1728	7.3202	7.0532	7.2422	7.3452	7.2482	7.1469	7.2159	7.155	7.1714	7.0714	-0.1878	-0.1168	-0.081	-0.0099	0.3537	0.6057	0.838	0.985396	false	0	0	0	0
ENSMUSG00000040532	Abhd11	protein_coding	9.2799	9.5739	9.342	9.1855	9.4745	9.4444	9.5235	9.6257	9.6073	9.4511	9.4885	9.4451	0.063	0.1869	0.0935	0.2174	0.8287	0.2975	0.7778	0.232153	false	0	0	0	0
ENSMUSG00000020581	Agr2	protein_coding	6.6729	6.6636	6.6469	6.7489	6.641	6.6918	6.5862	6.7134	6.6342	6.5639	6.7063	6.7412	0.0093	-0.0165	-0.0235	-0.0493	0.9718	0.939	0.9431	0.816777	false	0	0	0	0
ENSMUSG00000042554	Zp3r	protein_coding	6.5488	6.6407	6.6104	6.5662	6.5725	6.5428	6.565	6.6228	6.5865	6.5843	6.4604	6.633	-0.0407	-0.0085	-0.0013	0.0309	0.7413	0.9587	0.9959	0.841186	false	0	0	0	0
ENSMUSG00000070388	Fbxo39	protein_coding	6.5812	6.5387	6.5584	6.581	6.6101	6.5598	6.6079	6.556	6.5886	6.584	6.6576	6.5425	0.0353	0.0247	0.0111	5.4199698118218E-4	0.7237	0.8127	0.9557	0.997951	false	0	0	0	0
ENSMUSG00000046845	Il1f10	protein_coding	6.7806	6.6647	6.7177	6.6661	6.8389	6.7995	6.7334	6.8666	6.8018	6.7261	6.7523	6.6881	0.0011	0.0796	-0.046	0.0324	0.9956	0.4796	0.8245	0.8653	false	0	0	0	0
ENSMUSG00000054909	Wbscr25	protein_coding	6.6477	6.5865	6.6387	6.5567	6.6427	6.6295	6.6156	6.6083	6.5253	6.5467	6.5908	6.6171	-0.0394	-0.0412	-0.0248	-0.0266	0.7013	0.6602	0.8803	0.84337	false	0	0	0	0
ENSMUSG00000063077	Kif1b	protein_coding	6.6364	6.5385	6.6789	6.6364	6.743	6.6531	6.6791	6.7405	6.6563	6.6761	6.7361	6.7578	0.1054	0.0741	0.0458	0.0144	0.2005	0.4036	0.7617	0.944507	false	0	0	0	0
ENSMUSG00000002014	Ssr4	protein_coding	11.368	11.3886	11.3292	11.1984	11.2162	11.2957	11.338	11.4705	11.6106	11.3755	11.4265	11.6074	0.1078	0.1111	0.233	0.2363	0.5419	0.496	0.1065	0.0787414	false	0	0	0	0
ENSMUSG00000036357	Gpr101	protein_coding	6.5714	6.6564	6.6705	6.6475	6.5742	6.622	6.6619	6.7694	6.6684	6.5679	6.7191	6.643	0.0106	0.0672	0.0288	0.0853	0.9612	0.5756	0.906	0.497306	false	0	0	0	0
ENSMUSG00000060962	Dmkn	protein_coding	6.8606	6.7614	6.795	6.7757	6.7853	6.6823	6.7289	6.6084	6.707	6.6723	6.7536	6.732	-0.0864	-0.1242	-0.0285	-0.0663	0.4312	0.1783	0.9012	0.621906	false	0	0	0	0
ENSMUSG00000038178	Slc43a2	protein_coding	6.719	6.6892	6.646	6.6423	6.6284	6.6671	6.6698	6.7435	6.7299	6.5926	6.697	6.7708	0.002	0.0296	0.0409	0.0685	0.9908	0.8086	0.7997	0.505782	false	0	0	0	0
ENSMUSG00000030428	Ttyh1	protein_coding	7.3595	7.3509	7.3112	7.1631	7.2876	7.3682	7.2161	7.2721	7.1188	7.2952	7.3008	7.2695	-0.052	-0.1382	0.0155	-0.0706	0.7429	0.184	0.9604	0.650032	false	0	0	0	0
ENSMUSG00000027367	Stard7	protein_coding	8.365	8.3293	8.4567	8.2918	8.2548	8.2947	8.4801	8.5225	8.4037	8.2683	8.2876	8.2634	-0.1105	0.0851	-0.0073	0.1883	0.2012	0.3488	0.9783	0.0176516	false	0	0	0	0
ENSMUSG00000039086	Ss18l1	protein_coding	6.5138	6.5936	6.6412	6.5691	6.5744	6.7192	6.6218	6.6384	6.6083	6.6153	6.712	6.6418	0.0735	0.04	0.0355	0.002	0.4764	0.7441	0.8519	0.994798	false	0	0	0	0
ENSMUSG00000070666	Ldlrad2	protein_coding	6.8214	6.8439	6.6631	6.7764	6.731	6.7304	6.7997	6.687	6.7524	6.7008	6.7226	6.6546	-0.0834	-0.0298	-0.0533	4.18904071232795E-4	0.4395	0.8383	0.7545	0.998484	false	0	0	0	0
ENSMUSG00000070473	Cldn3	protein_coding	7.1467	7.0789	7.067	7.1819	7.132	6.8463	6.9286	7.1638	6.8599	7.429	7.0657	7.4476	0.2165	-0.1134	0.2607	-0.0693	0.3633	0.692	0.2885	0.868238	false	0	0	0	0
ENSMUSG00000024790	Sac3d1	protein_coding	7.3508	7.6968	7.492	7.4403	7.6378	7.5278	7.4396	7.6972	7.5933	7.3756	7.5579	7.3495	-0.0855	0.0635	-0.1076	0.0414	0.7589	0.8239	0.7478	0.92407	false	0	0	0	0
ENSMUSG00000034394	Lif	protein_coding	6.6666	6.6387	6.6032	6.5738	6.624	6.6146	6.5767	6.6001	6.5469	6.6558	6.5947	6.6784	0.0068	-0.0616	0.0388	-0.0295	0.9623	0.3962	0.7514	0.800604	false	0	0	0	0
ENSMUSG00000071204	AC153582.3	protein_coding	6.6028	6.5939	6.5495	6.6255	6.5829	6.6089	6.6423	6.6285	6.6265	6.54	6.5576	6.6401	-0.0029	0.0503	-0.0265	0.0267	0.9844	0.5323	0.8634	0.831507	false	0	0	0	0
ENSMUSG00000036775	Decr2	protein_coding	6.9072	7.0617	7.0122	7.1231	6.9076	6.9696	7.0046	7.1515	7.2469	7.0558	7.1209	7.0038	0.0665	0.1406	0.0601	0.1342	0.7493	0.3337	0.842	0.413811	false	0	0	0	0
ENSMUSG00000074822	AL845368.1	protein_coding	6.8338	6.8532	6.7978	6.7568	6.873	6.8791	6.8597	6.8503	6.8075	6.8037	6.8429	6.8008	-0.0125	0.0109	-0.0205	0.0029	0.9285	0.9301	0.9025	0.990467	false	0	0	0	0
ENSMUSG00000047501	Cldn4	protein_coding	9.8917	9.7265	9.4672	9.7865	9.3089	9.0029	8.6655	8.9188	8.3557	9.2709	8.9765	9.8066	-0.3438	-1.0485	-0.0148	-0.7194	0.5154	0.0103	0.9918	0.0788113	false	0	-1	0	-1
ENSMUSG00000049036	Tmem121	protein_coding	7.4213	7.6371	7.5271	7.6174	7.9416	7.573	7.4613	7.521	7.5719	7.5124	7.6688	7.7678	0.1212	-0.0104	-0.061	-0.1926	0.6092	0.9775	0.8818	0.335973	false	0	0	0	0
ENSMUSG00000054417	Cyp3a44	protein_coding	6.6319	6.6335	6.598	6.7388	6.5824	6.5981	6.6755	6.587	6.6681	6.6654	6.6346	6.6546	0.0304	0.0224	0.0118	0.0038	0.8084	0.8567	0.959	0.987239	false	0	0	0	0
ENSMUSG00000047149	Olfr1052	protein_coding	6.5964	6.6006	6.6429	6.5766	6.6039	6.601	6.5945	6.588	6.556	6.538	6.6404	6.548	-0.0378	-0.0338	-0.0183	-0.0143	0.6925	0.7138	0.9145	0.929106	false	0	0	0	0
ENSMUSG00000053391	Olfr211	protein_coding	6.6539	6.6393	6.5885	6.6637	6.6328	6.6327	6.5459	6.6305	6.6478	6.5397	6.5804	6.619	-0.0475	-0.0192	-0.0634	-0.035	0.5823	0.8607	0.4704	0.751391	false	0	0	0	0
ENSMUSG00000030269	Mtmr14	protein_coding	9.1206	8.9765	9.0809	8.8774	9.0251	9.0012	8.817	8.6568	8.7207	9.2799	8.8424	9.3254	0.0899	-0.3278	0.1813	-0.2364	0.8092	0.1341	0.593	0.363569	false	0	0	0	0
ENSMUSG00000075193	Olfr1051	protein_coding	6.6115	6.6181	6.6384	6.572	6.6656	6.6716	6.6052	6.6284	6.6363	6.6317	6.6378	6.6712	0.0242	6.27390720978838E-4	0.0105	-0.0131	0.7862	0.9955	0.9463	0.921839	false	0	0	0	0
ENSMUSG00000074378	Bsph1	protein_coding	6.5518	6.6501	6.568	6.6148	6.5608	6.5657	6.616	6.6403	6.5828	6.6864	6.6363	6.5192	0.024	0.0231	0.0335	0.0326	0.8816	0.8765	0.8667	0.842739	false	0	0	0	0
ENSMUSG00000030016	Zfml	protein_coding	9.0706	8.8188	8.8972	8.7483	8.8107	8.7772	9.0488	8.7753	8.4464	8.7577	8.6521	8.5405	-0.2788	-0.172	-0.1286	-0.0219	0.2629	0.5406	0.7748	0.974919	false	0	0	0	0
ENSMUSG00000039652	Cpeb3	protein_coding	6.9458	7.0492	6.9141	7.0424	7.069	6.9161	6.9341	6.8744	6.8042	7.1522	7.03	7.1314	0.1348	-0.0988	0.0953	-0.1382	0.2648	0.4413	0.5689	0.259054	false	0	0	0	0
ENSMUSG00000042793	Lgr6	protein_coding	6.6382	6.6985	6.7559	6.6636	6.7552	6.6998	6.779	6.6873	6.7377	6.7027	6.7937	6.6641	0.0226	0.0371	0.014	0.0284	0.8941	0.7814	0.9588	0.874378	false	0	0	0	0
ENSMUSG00000034850	Tmem127	protein_coding	7.7681	7.7708	7.7306	7.4839	7.6907	7.6985	7.5493	7.6315	7.6447	7.5482	7.592	7.6277	-0.1672	-0.148	-0.035	-0.0158	0.1355	0.186	0.8977	0.959529	false	0	0	0	0
ENSMUSG00000075194	Olfr1049	protein_coding	6.6551	6.6005	6.5329	6.6746	6.5343	6.576	6.5345	6.6009	6.5648	6.6482	6.5306	6.5289	-0.0269	-0.0294	-0.0257	-0.0282	0.8585	0.8261	0.9015	0.865459	false	0	0	0	0
ENSMUSG00000075195	Olfr1048	protein_coding	6.6956	6.6958	6.6175	6.5763	6.6282	6.6052	6.607	6.6565	6.5641	6.5726	6.5705	6.5819	-0.0946	-0.0604	-0.0282	0.0059	0.1365	0.3888	0.8416	0.974955	false	0	0	0	0
ENSMUSG00000067081	Asb18	protein_coding	6.5763	6.6166	6.6734	6.6217	6.6319	6.5738	6.5688	6.5166	6.5684	6.6302	6.5977	6.5899	-0.0162	-0.0708	-0.0032	-0.0579	0.8836	0.2428	0.9877	0.421127	false	0	0	0	0
ENSMUSG00000053062	Jam2	protein_coding	7.5787	7.6447	7.6859	7.3754	7.6021	7.873	7.9042	7.7481	7.7204	7.9809	7.7516	7.7115	0.1783	0.1545	0.1978	0.174	0.4766	0.5317	0.4707	0.523365	false	0	0	0	0
ENSMUSG00000047517	Dmbt1	protein_coding	6.6369	6.5669	6.5561	6.5901	6.5749	6.608	6.6702	6.5855	6.581	6.5826	6.6054	6.6115	0.0132	0.0256	0.0089	0.0213	0.9151	0.7834	0.9617	0.859755	false	0	0	0	0
ENSMUSG00000030769	Slc5a11	protein_coding	6.8834	7.0033	6.9593	6.8444	6.9104	6.9357	6.7965	6.7891	6.7305	6.8084	6.8817	6.8495	-0.1022	-0.1767	-0.0503	-0.1249	0.1914	0.0152	0.6992	0.0930443	false	0	0	0	0
ENSMUSG00000039154	Shd	protein_coding	6.7229	6.7124	6.6947	6.7376	6.7698	6.6985	6.7371	6.7615	6.7006	6.6902	6.7734	6.6863	0.0066	0.0231	-0.0187	-0.0022	0.9614	0.8085	0.9017	0.99164	false	0	0	0	0
ENSMUSG00000079679	Vwde	protein_coding	6.5098	6.6118	6.5405	6.5508	6.5728	6.5123	6.578	6.5675	6.4587	6.5497	6.5214	6.5592	-0.0106	-0.0193	-0.0019	-0.0105	0.9475	0.8815	0.9941	0.959546	false	0	0	0	0
ENSMUSG00000027566	Psma7	protein_coding	11.4069	11.5113	11.6309	11.5452	11.3394	11.4019	11.3664	11.4582	11.3079	11.167	11.3443	11.3693	-0.2228	-0.1389	-0.1353	-0.0514	0.0886	0.3298	0.4339	0.837555	false	0	0	0	0
ENSMUSG00000021098	Six6os1	protein_coding	6.6054	6.6312	6.6221	6.7097	6.6865	6.6615	6.6808	6.6757	6.6109	6.5633	6.622	6.5742	-0.0331	0.0362	-0.0994	-0.0301	0.7237	0.6636	0.1341	0.781097	false	0	0	0	0
ENSMUSG00000084953	Serpinb10	protein_coding	6.5442	6.6315	6.627	6.5615	6.5662	6.518	6.6076	6.5763	6.5007	6.6641	6.5996	6.5883	0.0165	-0.0394	0.0688	0.0129	0.9063	0.6818	0.4685	0.944507	false	0	0	0	0
ENSMUSG00000032446	Eomes	protein_coding	6.6443	6.618	6.5888	6.6253	6.5882	6.5946	6.6999	6.6349	6.6143	6.6653	6.5737	6.7232	0.037	0.0327	0.0513	0.047	0.7693	0.7881	0.718	0.714284	false	0	0	0	0
ENSMUSG00000033837	Foxh1	protein_coding	7.0619	7.1786	6.9721	7.0957	7.0552	7.0226	7.0044	7.3005	7.2213	7.0279	7.2934	7.077	0.0619	0.1046	0.0749	0.1176	0.8228	0.6124	0.8337	0.619486	false	0	0	0	0
ENSMUSG00000032056	Btg4	protein_coding	6.6523	6.6188	6.7026	6.7007	6.6385	6.5806	6.5812	6.5877	6.6495	6.6657	6.6416	6.7165	0.0167	-0.0517	0.0347	-0.0337	0.9073	0.5669	0.826	0.794575	false	0	0	0	0
ENSMUSG00000079237	AC163653.2	protein_coding	6.6027	6.6302	6.5523	6.6425	6.5747	6.6357	6.5553	6.5636	6.6335	6.6236	6.4845	6.5757	-0.0338	-0.0109	-0.0564	-0.0335	0.7735	0.9376	0.6352	0.801828	false	0	0	0	0
ENSMUSG00000025144	Stra13	protein_coding	6.798	6.833	6.7224	6.773	6.7751	6.8851	6.9078	6.8878	7.0806	7.0399	7.0671	6.8902	0.2146	0.1742	0.188	0.1477	0.0499	0.1117	0.1115	0.21792	false	0	0	0	0
ENSMUSG00000038047	Haus6	protein_coding	9.1569	9.1841	9.0382	8.9966	9.1345	9.0642	9.0864	9.009	8.8126	9.0584	8.9728	8.9436	-0.1348	-0.1571	-0.0735	-0.0958	0.3403	0.2214	0.7575	0.593614	false	0	0	0	0
ENSMUSG00000039058	Ak5	protein_coding	6.6207	6.6254	6.6052	6.6203	6.6192	6.6397	6.5888	6.619	6.6337	6.7084	6.63	6.6886	0.0585	-0.0033	0.0493	-0.0125	0.3431	0.9775	0.526	0.924586	false	0	0	0	0
ENSMUSG00000023781	Hes7	protein_coding	6.719	6.7042	6.5753	6.6906	6.679	6.6474	6.6886	6.6072	6.6488	6.6394	6.7074	6.6511	-1.85452080846638E-4	-0.018	-0.0064	-0.0242	0.9994	0.896	0.9797	0.880259	false	0	0	0	0
ENSMUSG00000036526	Card11	protein_coding	6.5994	6.6532	6.6082	6.6099	6.5922	6.5862	6.5912	6.7139	6.6686	6.6633	6.6611	6.5775	0.0137	0.0377	0.0379	0.0618	0.9356	0.7509	0.8302	0.592433	false	0	0	0	0
ENSMUSG00000010751	Tnfrsf22	protein_coding	7.1237	7.1105	7.1564	7.2778	7.1684	7.2828	7.2289	7.2397	7.3477	7.238	7.3546	7.0126	0.0715	0.1419	-0.0413	0.0291	0.8214	0.5273	0.9356	0.953696	false	0	0	0	0
ENSMUSG00000036446	Lum	protein_coding	6.6299	6.5953	6.5968	6.6632	6.6158	6.5875	6.5732	6.5595	6.5825	6.6301	6.5773	6.5995	-0.005	-0.0356	-0.0199	-0.0504	0.9696	0.6327	0.8831	0.500962	false	0	0	0	0
ENSMUSG00000032392	Parp16	protein_coding	6.9589	7.1942	7.1278	6.8469	7.0124	7.1096	6.9075	7.0979	6.9908	6.8958	6.9221	7.0453	-0.1392	-0.0949	-0.0352	0.0092	0.4008	0.5958	0.9248	0.983531	false	0	0	0	0
ENSMUSG00000052293	Taf9	protein_coding	8.1756	7.8501	8.0168	7.6661	7.4978	7.853	7.7394	7.7511	7.8088	7.6608	7.7275	7.7966	-0.2859	-0.2477	0.056	0.0941	0.1184	0.1761	0.902	0.764374	false	0	0	0	0
ENSMUSG00000053695	Defb37	protein_coding	6.5002	6.4909	6.5261	6.5102	6.577	6.476	6.5356	6.5363	6.6356	6.6195	6.5647	6.5986	0.0885	0.0635	0.0732	0.0481	0.2491	0.4392	0.4366	0.65853	false	0	0	0	0
ENSMUSG00000006205	Htra1	protein_coding	7.5043	7.6365	7.5626	7.3934	7.2724	7.6043	8.3193	7.9654	8.2313	8.5963	8.1184	7.9931	0.6681	0.6042	0.8126	0.7486	0.0094	0.0154	0.0035	0.0040153	true	1	1	1	1
ENSMUSG00000022141	Nipbl	protein_coding	6.9131	6.5921	6.7862	6.8611	6.7629	6.6328	6.5665	6.6588	6.5564	6.5508	6.6978	6.7304	-0.1041	-0.1699	-0.0926	-0.1583	0.617	0.2937	0.745	0.384694	false	0	0	0	0
ENSMUSG00000033186	2410129H14Rik	protein_coding	6.6295	6.5854	6.5845	6.6777	6.6281	6.6789	6.66	6.6849	6.6817	6.6164	6.683	6.6377	0.0459	0.0757	-0.0159	0.014	0.4988	0.1615	0.9098	0.910133	false	0	0	0	0
ENSMUSG00000059493	Nhs	protein_coding	6.6046	6.6367	6.6243	6.6524	6.5711	6.5964	6.5796	6.6406	6.7078	6.5132	6.5409	6.6028	-0.0696	0.0208	-0.0543	0.0361	0.4569	0.8759	0.6731	0.79216	false	0	0	0	0
ENSMUSG00000040433	Zbtb38	protein_coding	6.5484	6.549	6.5154	6.6241	6.5351	6.5366	6.5577	6.5743	6.6504	6.529	6.5066	6.5686	-0.0029	0.0566	-0.0306	0.0289	0.9835	0.4145	0.8123	0.790708	false	0	0	0	0
ENSMUSG00000039108	Lsm14b	protein_coding	10.302	10.4142	10.0473	10.0999	10.3009	10.0814	9.6347	9.7568	9.7691	9.5686	9.7859	9.957	-0.484	-0.5343	-0.3903	-0.4405	0.0223	0.0111	0.0814	0.0326426	true	-1	-1	-1	-1
ENSMUSG00000034706	Dnaic2	protein_coding	6.5861	6.5715	6.5622	6.5929	6.5544	6.6154	6.6011	6.5992	6.6264	6.5559	6.6675	6.6095	0.0377	0.0357	0.0234	0.0213	0.6772	0.6763	0.8734	0.865009	false	0	0	0	0
ENSMUSG00000068134	Zfp120	protein_coding	6.5154	6.5511	6.5679	6.4985	6.5866	6.547	6.6187	6.5096	6.6135	6.5822	6.5982	6.5624	0.0361	0.0358	0.0369	0.0366	0.6952	0.6746	0.7582	0.72227	false	0	0	0	0
ENSMUSG00000074737	C530025M09Rik	protein_coding	6.6367	6.6352	6.593	6.5269	6.6851	6.6318	6.6464	6.658	6.6033	6.6349	6.6585	6.672	0.0335	0.0143	0.0406	0.0213	0.7735	0.915	0.7793	0.892008	false	0	0	0	0
ENSMUSG00000026127	Imp4	protein_coding	9.2725	9.1181	9.2991	9.2924	9.141	9.4745	8.9273	9.2052	9.0814	9.0962	9.4558	8.9334	-0.0681	-0.1586	-0.1409	-0.2313	0.8964	0.661	0.8008	0.521977	false	0	0	0	0
ENSMUSG00000028840	Zfp593	protein_coding	7.0686	7.1325	7.1843	6.9711	7.0724	7.1262	7.0119	7.0187	7.05	6.9568	7.0329	6.9594	-0.1454	-0.1016	-0.0735	-0.0297	0.1272	0.3184	0.6252	0.879402	false	0	0	0	0
ENSMUSG00000055602	Tcp10c	protein_coding	6.5683	6.639	6.6701	6.6146	6.652	6.6857	6.5649	6.5903	6.5717	6.541	6.5608	6.5623	-0.0711	-0.0501	-0.0961	-0.0751	0.2246	0.4243	0.0962	0.198956	false	0	0	0	0
ENSMUSG00000075551	Cyp3a41a	protein_coding	6.5307	6.5844	6.5431	6.5445	6.5425	6.5641	6.6256	6.5247	6.5205	6.4672	6.5419	6.5571	-0.0307	0.0042	-0.0283	0.0066	0.7697	0.9761	0.8483	0.973002	false	0	0	0	0
ENSMUSG00000030839	Sergef	protein_coding	7.0347	7.0951	7.2807	7.2965	7.2432	7.3052	7.4554	7.2663	7.4946	7.4248	7.2955	7.5148	0.2749	0.2686	0.1301	0.1238	0.0767	0.0773	0.5876	0.57566	false	0	0	0	0
ENSMUSG00000063275	Ptpla	protein_coding	6.7703	6.732	6.7975	6.7407	6.7616	6.8308	6.7716	6.7056	6.7272	6.8178	6.9004	6.8411	0.0865	-0.0318	0.0754	-0.0429	0.3153	0.7878	0.4683	0.73796	false	0	0	0	0
ENSMUSG00000031397	Tktl1	protein_coding	6.627	6.6896	6.7116	6.6414	6.5557	6.6083	6.7317	6.6071	6.6277	6.7145	6.6891	6.6156	-0.003	-0.0205	0.0712	0.0537	0.9878	0.8932	0.5899	0.694443	false	0	0	0	0
ENSMUSG00000021303	Gng4	protein_coding	6.7544	6.778	6.7895	6.6977	6.6979	6.7189	6.6038	6.7291	6.7437	6.6738	6.6342	6.7156	-0.0995	-0.0818	-0.0303	-0.0126	0.2748	0.3788	0.8778	0.956531	false	0	0	0	0
ENSMUSG00000025758	Plk4	protein_coding	8.4058	8.061	8.1208	8.1531	8.1541	8.1416	8.1433	7.9455	7.6855	7.8629	7.811	8.0547	-0.2863	-0.2711	-0.2401	-0.2249	0.2073	0.2232	0.3778	0.386502	false	0	0	0	0
ENSMUSG00000053128	Rnf26	protein_coding	6.8825	6.7885	6.8504	6.857	6.9177	6.772	6.8704	6.9177	6.9346	6.8466	6.9741	6.7993	0.0329	0.0671	0.0244	0.0587	0.8716	0.6414	0.9355	0.753947	false	0	0	0	0
ENSMUSG00000038954	Supt3h	protein_coding	9.0799	9.0744	9.2799	9.4316	9.3594	9.4863	9.1333	9.2086	9.6495	9.3702	9.1276	9.5469	0.2035	0.1857	-0.0775	-0.0953	0.5483	0.5692	0.9082	0.852294	false	0	0	0	0
ENSMUSG00000058388	Phtf1	protein_coding	7.015	7.0335	7.1167	7.0318	6.9972	7.0252	6.9395	6.9876	7.097	6.984	7.1137	7.0403	-0.009	-0.047	0.0279	-0.01	0.9628	0.6958	0.8955	0.968668	false	0	0	0	0
ENSMUSG00000051517	E130306D19Rik	protein_coding	8.1314	8.0171	8.3444	8.1003	8.2055	8.1272	8.3255	8.3101	8.4076	8.4468	8.3499	8.2998	0.2012	0.1835	0.2212	0.2034	0.1412	0.1758	0.1242	0.139172	false	0	0	0	0
ENSMUSG00000040483	Xaf1	protein_coding	6.7218	6.6122	6.6167	6.6882	6.6264	6.7055	6.7753	6.7675	6.7298	6.7363	6.7812	6.7099	0.0922	0.1073	0.0691	0.0842	0.188	0.1023	0.4356	0.254144	false	0	0	0	0
ENSMUSG00000024681	Ms4a3	protein_coding	6.6252	6.6098	6.6898	6.649	6.5964	6.6674	6.6558	6.5898	6.53	6.5852	6.5865	6.578	-0.0584	-0.0497	-0.0543	-0.0457	0.545	0.5987	0.6589	0.699977	false	0	0	0	0
ENSMUSG00000045362	Tnfrsf26	protein_coding	6.6451	6.682	6.5234	6.6311	6.5955	6.5699	6.5417	6.6957	6.7222	6.6753	6.5662	6.6458	0.0122	0.0363	0.0302	0.0543	0.9619	0.8481	0.9209	0.790708	false	0	0	0	0
ENSMUSG00000038563	Eftud1	protein_coding	7.4874	7.5556	7.5244	7.4276	7.5515	7.5267	7.4006	7.5351	7.3644	7.5284	7.4876	7.4601	-0.0304	-0.0891	-0.0099	-0.0686	0.8794	0.4756	0.977	0.680054	false	0	0	0	0
ENSMUSG00000027676	Ccdc39	protein_coding	6.6359	6.5739	6.6447	6.6806	6.5797	6.6628	6.5936	6.5382	6.6028	6.554	6.6048	6.6228	-0.0242	-0.0399	-0.0471	-0.0628	0.8408	0.6655	0.6869	0.47864	false	0	0	0	0
ENSMUSG00000003208	Ccdc94	protein_coding	7.5258	7.5635	7.5325	7.4417	7.5027	7.5936	7.4764	7.3495	7.5881	7.3181	7.5897	7.2939	-0.14	-0.0693	-0.1121	-0.0413	0.4759	0.7731	0.6757	0.909357	false	0	0	0	0
ENSMUSG00000009350	Mpo	protein_coding	6.6466	6.5934	6.5882	6.5406	6.597	6.6131	6.5614	6.6298	6.6071	6.5915	6.5871	6.6676	0.006	-0.01	0.0319	0.0159	0.9644	0.9291	0.7986	0.907767	false	0	0	0	0
ENSMUSG00000036231	Agr3	protein_coding	6.5939	6.5822	6.6539	6.6004	6.5717	6.6788	6.5448	6.6026	6.5294	6.5807	6.5604	6.5442	-0.0482	-0.051	-0.0552	-0.058	0.6116	0.5495	0.6138	0.540554	false	0	0	0	0
ENSMUSG00000046541	Zfp526	protein_coding	6.687	6.6542	6.6218	6.7065	6.7089	6.7069	6.7526	6.6568	6.6906	6.7862	6.6963	6.6593	0.0596	0.0457	0.0065	-0.0075	0.4965	0.61	0.977	0.971342	false	0	0	0	0
ENSMUSG00000026754	Golga1	protein_coding	7.2864	7.282	7.2192	7.0931	7.1612	7.0456	7.186	7.2175	7.1989	7.1397	7.1082	7.2135	-0.1087	-0.0617	0.0538	0.1008	0.3072	0.6147	0.7732	0.376049	false	0	0	0	0
ENSMUSG00000024120	Lrpprc	protein_coding	8.1356	7.9974	8.1009	8.336	7.9478	8.14	7.8956	7.8367	7.9712	7.5515	7.6801	7.7642	-0.4127	-0.1769	-0.476	-0.2401	0.0143	0.3404	0.0073	0.174678	false	-1	0	-1	0
ENSMUSG00000053678	Defb40	protein_coding	6.6669	6.6153	6.5732	6.5534	6.5866	6.5778	6.5437	6.5501	6.5892	6.6031	6.6215	6.5513	-0.0265	-0.0575	0.0193	-0.0116	0.7848	0.3925	0.8948	0.941521	false	0	0	0	0
ENSMUSG00000062564	Tex28	protein_coding	6.6195	6.5945	6.5638	6.7064	6.5995	6.5952	6.5556	6.5907	6.6403	6.6524	6.6467	6.6377	0.053	0.0029	0.0119	-0.0382	0.5673	0.9848	0.9554	0.748962	false	0	0	0	0
ENSMUSG00000039117	Taf4a	protein_coding	6.6687	6.737	6.655	6.6221	6.6522	6.6137	6.6398	6.7449	6.785	6.7013	6.6775	6.6745	-0.0025	0.0363	0.0551	0.0939	0.9894	0.7572	0.682	0.290193	false	0	0	0	0
ENSMUSG00000072548	AC164155.2	protein_coding	14.2017	14.1958	14.0345	14.1899	14.2092	14.2092	14.2017	14.0666	14.2092	14.1754	14.215	14.3522	0.1036	0.0152	0.0448	-0.0436	0.411	0.9409	0.8545	0.828808	false	0	0	0	0
ENSMUSG00000033257	Ttll4	protein_coding	8.7099	8.686	8.4115	8.5436	8.3777	8.356	7.8494	8.0708	8.2032	7.8251	8.0359	8.364	-0.5275	-0.5613	-0.3508	-0.3846	0.0308	0.0194	0.209	0.12631	false	0	0	-1	-1
ENSMUSG00000038827	BC026590	protein_coding	7.2665	7.3007	7.2281	7.2823	7.3776	7.4625	7.3364	7.2583	7.4943	7.4211	7.0844	7.4147	0.0416	0.098	-0.0674	-0.0111	0.9128	0.7136	0.8799	0.984748	false	0	0	0	0
ENSMUSG00000052429	Prmt1	protein_coding	12.9921	12.8706	12.9282	12.8011	12.9122	12.9598	12.965	13.024	12.9466	12.5983	12.7323	12.8011	-0.2197	0.0483	-0.1805	0.0875	0.0938	0.8176	0.2264	0.665007	false	0	0	0	0
ENSMUSG00000075196	Olfr1047	protein_coding	6.5738	6.684	6.6037	6.7047	6.6573	6.5804	6.6218	6.6657	6.657	6.5778	6.6212	6.6218	-0.0136	0.0276	-0.0405	6.84899556764762E-4	0.9327	0.8195	0.7948	0.997893	false	0	0	0	0
ENSMUSG00000075197	Olfr1046	protein_coding	6.6065	6.5309	6.5337	6.5417	6.6633	6.5637	6.5549	6.5831	6.6304	6.6109	6.5858	6.583	0.0362	0.0325	0.0036	-1.05315084076629E-4	0.7393	0.758	0.9888	0.999475	false	0	0	0	0
ENSMUSG00000050050	Ccdc158	protein_coding	6.6414	6.6767	6.5924	6.6291	6.6068	6.6194	6.6736	6.6338	6.5881	6.7219	6.7116	6.6998	0.0743	-0.005	0.0927	0.0134	0.2327	0.9671	0.14	0.924586	false	0	0	0	0
ENSMUSG00000040820	Hlcs	protein_coding	6.7966	6.852	6.9255	7.0344	6.9377	6.8608	6.8607	6.8508	7.0939	6.8286	6.8002	7.0015	0.0188	0.0771	-0.0675	-0.0091	0.948	0.6639	0.8057	0.981993	false	0	0	0	0
ENSMUSG00000042842	Serpinb6b	protein_coding	6.59	6.66	6.6432	6.6226	6.6488	6.6284	6.6518	6.6368	6.7136	6.65	6.6587	6.6782	0.0313	0.0364	0.0291	0.0342	0.677	0.578	0.7755	0.671956	false	0	0	0	0
ENSMUSG00000025499	Hras1	protein_coding	10.1249	10.0127	9.9137	10.2687	10.5044	10.5098	9.9363	10.0088	9.9343	9.9036	9.9414	10.0538	-0.0508	-0.0573	-0.4614	-0.4678	0.8479	0.8051	0.0039	0.00241041	false	-1	-1	0	0
ENSMUSG00000067771	Gm5639	protein_coding	6.6851	6.6692	6.7277	6.626	6.6306	6.7275	6.6533	6.5871	6.639	6.688	6.619	6.6764	-0.0329	-0.0675	-2.07157984300821E-4	-0.0349	0.7481	0.3519	0.9992	0.757878	false	0	0	0	0
ENSMUSG00000001127	Araf	protein_coding	6.6013	6.5798	6.5793	6.5567	6.559	6.5587	6.4946	6.5417	6.5159	6.4659	6.6209	6.5659	-0.0359	-0.0694	-0.0072	-0.0408	0.7294	0.3545	0.974	0.711571	false	0	0	0	0
ENSMUSG00000033156	Cst10	protein_coding	6.6029	6.6528	6.6564	6.6765	6.6212	6.7145	6.6254	6.672	6.6993	6.6072	6.6691	6.6407	0.0016	0.0282	-0.0317	-0.0051	0.9909	0.7677	0.8143	0.977997	false	0	0	0	0
ENSMUSG00000079584	Gm364	protein_coding	6.7625	6.6697	6.6899	6.6629	6.6277	6.7249	6.8474	6.7719	6.653	6.8133	6.7384	6.7762	0.0686	0.0501	0.1042	0.0856	0.5439	0.6726	0.3274	0.430328	false	0	0	0	0
ENSMUSG00000028405	Aco1	protein_coding	7.2879	7.3127	7.2378	7.1971	7.4772	7.2146	7.1967	7.1516	7.016	7.1745	7.1456	7.2262	-0.0973	-0.158	-0.1142	-0.1749	0.6492	0.3435	0.6453	0.313501	false	0	0	0	0
ENSMUSG00000018008	Cyth4	protein_coding	6.6256	6.6031	6.6062	6.5485	6.6069	6.6114	6.6069	6.5175	6.6301	6.7167	6.558	6.562	5.96637046586856E-4	-0.0268	0.0233	-0.0041	0.9974	0.8403	0.9122	0.987291	false	0	0	0	0
ENSMUSG00000039960	Rhou	protein_coding	7.6106	7.2945	7.4927	7.5652	7.2873	7.2346	7.2958	7.3682	7.2836	7.281	7.1924	7.386	-0.1795	-0.1501	-0.0759	-0.0465	0.3637	0.4503	0.8454	0.903965	false	0	0	0	0
ENSMUSG00000021096	Ppm1a	protein_coding	10.3081	10.2545	10.2109	10.347	10.3539	10.1774	10.396	10.4491	10.5088	10.222	10.2232	10.0458	-0.0942	0.1935	-0.1291	0.1586	0.4812	0.0637	0.3249	0.153183	false	0	0	0	0
ENSMUSG00000063507	Gm1330	protein_coding	6.5682	6.6186	6.5531	6.5798	6.6507	6.5189	6.5918	6.6169	6.6155	6.5543	6.5945	6.5485	-0.0142	0.0281	-0.0174	0.0249	0.9313	0.8236	0.9362	0.878207	false	0	0	0	0
ENSMUSG00000034714	Ttyh2	protein_coding	6.9204	6.9926	7.0527	7.0726	7.0438	7.0891	7.4093	7.1985	7.3682	7.4136	7.2541	7.3647	0.3555	0.3367	0.2756	0.2568	0.0029	0.0033	0.0174	0.0180766	false	0	0	1	1
ENSMUSG00000028480	Glipr2	protein_coding	9.009	8.9188	8.5754	8.9298	8.5689	8.28	8.773	8.0385	7.5328	8.9464	8.2384	8.817	-0.1671	-0.7196	0.0744	-0.4781	0.8602	0.1687	0.9624	0.477807	false	0	0	0	0
ENSMUSG00000002769	Gnmt	protein_coding	6.6689	6.6057	6.6927	6.6392	6.691	6.6306	6.6701	6.5878	6.6202	6.6116	6.6093	6.6135	-0.0443	-0.0298	-0.0421	-0.0276	0.597	0.7421	0.6912	0.807313	false	0	0	0	0
ENSMUSG00000057264	Olfr824	protein_coding	6.6119	6.6168	6.6544	6.6485	6.6284	6.5899	6.6546	6.6702	6.6824	6.6704	6.6499	6.6563	0.0312	0.0413	0.0366	0.0468	0.7305	0.5796	0.7404	0.579171	false	0	0	0	0
ENSMUSG00000030766	Arhgap17	protein_coding	6.6238	6.5983	6.6519	6.6057	6.6609	6.7271	6.6357	6.6734	6.6953	6.7404	6.6488	6.6819	0.0657	0.0435	0.0258	0.0036	0.5541	0.7188	0.9049	0.990605	false	0	0	0	0
ENSMUSG00000026159	Agfg1	protein_coding	9.5639	9.2119	9.4754	9.2873	9.3081	9.2181	9.3848	9.2017	8.936	9.4249	9.1386	9.2851	-0.1342	-0.2429	0.0117	-0.097	0.6454	0.2684	0.9876	0.795898	false	0	0	0	0
ENSMUSG00000039191	Rbpj	protein_coding	6.6257	6.5381	6.6568	6.7098	6.5501	6.6614	6.6291	6.7496	6.6742	6.662	6.6124	6.6344	0.0294	0.0774	-0.0042	0.0439	0.8509	0.44	0.9892	0.772973	false	0	0	0	0
ENSMUSG00000054499	Dedd2	protein_coding	8.5792	8.8559	8.6531	8.4213	8.5944	8.6173	8.4314	8.432	8.2063	8.5521	8.6535	8.2876	-0.1983	-0.3395	-0.0466	-0.1878	0.4381	0.1013	0.9366	0.501612	false	0	0	0	0
ENSMUSG00000000149	Gna12	protein_coding	6.7785	6.6103	6.7526	6.7838	6.6447	6.5932	6.6199	6.6321	6.559	6.7256	6.6534	6.6704	-0.0307	-0.1101	0.0092	-0.0702	0.8687	0.3071	0.977	0.640973	false	0	0	0	0
ENSMUSG00000030019	Fbxl14	protein_coding	9.7924	9.8684	9.6382	9.671	9.7623	9.622	9.4787	9.5855	9.6404	9.3739	9.6605	9.645	-0.2065	-0.1982	-0.1253	-0.1169	0.244	0.251	0.6394	0.633575	false	0	0	0	0
ENSMUSG00000001380	Hars	protein_coding	6.7084	6.6625	6.7176	6.7983	6.747	6.757	6.7519	6.7319	6.679	6.7071	6.6588	6.613	-0.0366	0.0248	-0.1079	-0.0465	0.676	0.7911	0.0894	0.595386	false	0	0	0	0
ENSMUSG00000032057	4833427G06Rik	protein_coding	6.5502	6.5787	6.5723	6.5774	6.528	6.6222	6.6261	6.6747	6.5581	6.5672	6.5964	6.6714	0.0446	0.0525	0.0358	0.0438	0.6738	0.568	0.8216	0.713805	false	0	0	0	0
ENSMUSG00000040029	Ipo8	protein_coding	8.3903	8.4325	8.3985	8.4055	8.5241	8.4018	8.376	8.2347	8.404	7.9443	8.2448	8.3268	-0.2351	-0.0689	-0.2718	-0.1056	0.1264	0.7622	0.0878	0.645803	false	0	0	0	0
ENSMUSG00000031563	Wwc2	protein_coding	10.5658	10.1823	10.262	10.4709	10.0118	9.8917	10.392	9.9036	9.7097	10.5278	10.1086	10.4802	0.0355	-0.3349	0.2474	-0.123	0.9649	0.4065	0.684	0.862337	false	0	0	0	0
ENSMUSG00000026429	Ube2t	protein_coding	8.7466	8.6829	8.6607	8.5841	8.5306	8.6415	8.4928	8.5754	8.3819	8.5602	8.4717	8.8247	-0.0779	-0.2134	0.0335	-0.102	0.816	0.3142	0.9552	0.763735	false	0	0	0	0
ENSMUSG00000046056	Sbsn	protein_coding	6.6456	6.5819	6.6542	6.7182	6.6897	6.6802	6.5723	6.7156	6.6823	6.7069	6.6488	6.78	0.0846	0.0295	0.0159	-0.0393	0.3884	0.8274	0.9479	0.794378	false	0	0	0	0
ENSMUSG00000000305	Cdh4	protein_coding	7.422	7.4298	7.298	7.0262	7.0258	7.1965	7.2759	7.2669	7.7246	7.4537	7.2411	7.3252	-0.0433	0.0392	0.2572	0.3397	0.9154	0.9151	0.2771	0.088204	false	0	1	0	0
ENSMUSG00000031242	2610002M06Rik	protein_coding	7.6567	7.4443	7.6219	7.4112	7.5717	7.3234	6.9897	7.0584	6.9727	7.1882	7.188	7.4288	-0.3059	-0.5673	-0.1671	-0.4285	0.038	5.98905785920057E-4	0.3766	0.00451981	false	0	-1	0	-1
ENSMUSG00000042111	Ccdc115	protein_coding	7.133	6.9994	7.0997	7.1551	6.9357	7.0599	6.9848	7.1431	7.3387	6.9542	7.0331	6.9098	-0.1117	0.0782	-0.0845	0.1053	0.666	0.776	0.8333	0.723861	false	0	0	0	0
ENSMUSG00000032803	Cdv3	protein_coding	12.2625	12.1394	12.2786	11.9894	12.1702	12.1088	11.915	12.0194	11.846	12.1505	11.976	12.0085	-0.1818	-0.3	-0.0445	-0.1627	0.2806	0.042	0.9122	0.375249	false	0	0	0	0
ENSMUSG00000039138	4930591A17Rik	protein_coding	6.7093	6.7663	6.7538	6.6581	6.7701	6.7675	6.5631	6.7032	6.5966	6.7031	6.7828	6.6702	-0.0244	-0.1222	-0.0132	-0.111	0.8782	0.1471	0.9594	0.223818	false	0	0	0	0
ENSMUSG00000034486	Gbx2	protein_coding	11.338	11.4186	11.6602	10.7512	10.8305	11.6256	11.2311	11.6949	11.9624	9.8778	10.9216	10.1026	-1.1716	0.1572	-0.7684	0.5604	0.0204	0.8537	0.1734	0.348324	false	0	0	-1	0
ENSMUSG00000045639	Zfp629	protein_coding	6.8347	6.7582	6.7664	6.8002	6.8659	6.7855	6.7327	6.802	6.9423	6.8155	6.8679	6.8026	0.0422	0.0392	0.0115	0.0085	0.7669	0.7714	0.9667	0.975019	false	0	0	0	0
ENSMUSG00000043518	Rai2	protein_coding	6.6677	6.6243	6.6584	6.5753	6.6105	6.6175	6.6324	6.6551	6.7419	6.6477	6.7102	6.6483	0.0186	0.0263	0.0676	0.0753	0.895	0.8203	0.5054	0.387578	false	0	0	0	0
ENSMUSG00000019826	Zbtb24	protein_coding	7.8224	7.854	7.8288	7.8753	7.9833	7.8639	8.2206	8.1714	8.1419	8.3095	7.8809	7.9379	0.2077	0.3429	0.1353	0.2705	0.2125	0.0239	0.5691	0.0823815	false	0	0	0	1
ENSMUSG00000024154	Gtf2a1l	protein_coding	6.5893	6.7065	6.5612	6.6428	6.5618	6.6145	6.6661	6.6477	6.5768	6.6099	6.6139	6.5831	-0.0167	0.0112	-0.004	0.0238	0.912	0.9371	0.9877	0.878156	false	0	0	0	0
ENSMUSG00000033906	Zdhhc15	protein_coding	6.9559	7.1128	6.9989	6.9519	7.0142	7.1048	6.7058	6.917	6.7865	6.9334	6.8466	6.8642	-0.1411	-0.2194	-0.1422	-0.2205	0.2589	0.0477	0.3027	0.0480355	false	0	0	0	0
ENSMUSG00000060564	Olfr823	protein_coding	6.5762	6.6388	6.6161	6.6002	6.6033	6.5491	6.5599	6.6208	6.5588	6.518	6.5893	6.5639	-0.0533	-0.0305	-0.0271	-0.0044	0.6176	0.8017	0.8832	0.985396	false	0	0	0	0
ENSMUSG00000032602	Slc25a20	protein_coding	9.0021	8.9878	9.2451	8.414	8.6735	9.1276	9.7924	9.3888	9.3955	10.736	10.2995	10.2232	1.3412	0.4473	1.6812	0.7872	6.07346997490739E-4	0.1741	1.28734565141391E-4	0.0128295	false	1	1	1	0
ENSMUSG00000070934	Rraga	protein_coding	6.859	6.8191	6.9433	6.8857	6.7757	6.8495	6.7442	6.858	6.8764	6.803	6.7852	6.9315	-0.0339	-0.0476	0.0029	-0.0107	0.8444	0.7378	0.9929	0.970157	false	0	0	0	0
ENSMUSG00000026827	Gpd2	protein_coding	9.922	9.8852	10.0882	9.957	9.9353	9.9262	10.0876	10.1611	9.9679	10.0946	10.2022	9.995	0.1321	0.1071	0.1578	0.1327	0.3741	0.4803	0.3057	0.393017	false	0	0	0	0
ENSMUSG00000031207	Msn	protein_coding	7.3617	7.1467	7.241	7.499	7.0015	7.1222	6.9741	7.1702	6.9225	7.0317	7.0462	6.9554	-0.2387	-0.2275	-0.1964	-0.1853	0.4249	0.4253	0.622	0.61219	false	0	0	0	0
ENSMUSG00000057322	Rpl38	protein_coding	6.7486	6.7911	6.7942	6.8662	6.7233	6.7946	6.7597	6.6235	6.6364	6.7046	6.8368	6.7616	-0.0103	-0.1048	-0.027	-0.1215	0.9614	0.3009	0.9131	0.23812	false	0	0	0	0
ENSMUSG00000022889	Mrpl39	protein_coding	7.4309	7.6251	7.4403	7.2992	7.3743	7.5906	7.4393	7.5208	7.3029	7.5069	7.3554	7.4183	-0.0719	-0.0778	0.0055	-3.97494119777519E-4	0.7562	0.709	0.9917	0.999131	false	0	0	0	0
ENSMUSG00000028961	Pgd	protein_coding	11.2887	11.4096	11.4326	11.1111	11.5715	11.4096	11.4405	11.7171	11.6233	11.4617	11.4664	11.1475	-0.0185	0.2167	-0.0056	0.2296	0.9705	0.3705	0.9941	0.378056	false	0	0	0	0
ENSMUSG00000031893	Tsnaxip1	protein_coding	6.5853	6.7899	6.6937	6.6058	6.6204	6.6407	6.5411	6.6039	6.6103	6.5136	6.6596	6.6239	-0.0906	-0.1045	-0.0233	-0.0372	0.4224	0.3028	0.9268	0.836747	false	0	0	0	0
ENSMUSG00000030122	Ptms	protein_coding	7.137	7.4362	7.2748	7.3196	7.2549	7.2561	7.4949	7.3996	7.576	7.2524	7.3466	7.2559	0.0023	0.2075	0.0081	0.2133	0.9947	0.1701	0.9877	0.174609	false	0	0	0	0
ENSMUSG00000062391	4932435O22Rik	protein_coding	6.5476	6.5617	6.5696	6.6339	6.5866	6.5874	6.6288	6.6467	6.683	6.5892	6.6257	6.6149	0.0503	0.0932	0.0073	0.0502	0.4585	0.0851	0.9655	0.488703	false	0	0	0	0
ENSMUSG00000022789	Dnm1l	protein_coding	8.6096	8.3187	8.53	8.7214	8.2754	8.3751	8.0759	8.2189	8.0084	8.268	8.1528	8.4129	-0.2082	-0.3851	-0.1794	-0.3562	0.3827	0.0508	0.5535	0.0767156	false	0	-1	0	-1
ENSMUSG00000039155	Cdh26	protein_coding	6.6879	6.8296	6.7737	6.5898	6.7713	6.6783	6.6546	6.6416	6.711	6.6979	6.683	6.7162	-0.0647	-0.0947	0.0192	-0.0108	0.5687	0.3042	0.9355	0.965325	false	0	0	0	0
ENSMUSG00000054181	A930012O16Rik	protein_coding	6.6136	6.5676	6.621	6.63	6.5834	6.6057	6.6341	6.688	6.6459	6.6404	6.5251	6.6128	-0.0079	0.0553	-0.0136	0.0496	0.9538	0.431	0.9361	0.5623	false	0	0	0	0
ENSMUSG00000043659	Npsr1	protein_coding	6.6561	6.6633	6.6117	6.6464	6.6825	6.5608	6.719	6.6682	6.7272	6.6437	6.5844	6.6866	-0.0055	0.0611	0.0083	0.0749	0.9746	0.4958	0.9726	0.418991	false	0	0	0	0
ENSMUSG00000022314	Rad21	protein_coding	7.0127	7.0026	7.0341	6.9815	7.0344	7.0439	7.1839	6.9925	7.1025	6.9579	6.7854	7.0047	-0.1005	0.0765	-0.1039	0.0731	0.6178	0.7123	0.6736	0.774927	false	0	0	0	0
ENSMUSG00000075198	Olfr1045	protein_coding	6.5945	6.6446	6.6207	6.5542	6.5461	6.6225	6.5659	6.6375	6.539	6.5648	6.5655	6.5763	-0.0511	-0.0391	-0.0054	0.0065	0.5524	0.6581	0.9797	0.973745	false	0	0	0	0
ENSMUSG00000058163	Gm5431	protein_coding	6.5856	6.5997	6.5529	6.6218	6.5355	6.5944	6.5871	6.5502	6.5248	6.6268	6.6757	6.6034	0.0559	-0.0254	0.0514	-0.0299	0.5871	0.8402	0.7008	0.839252	false	0	0	0	0
ENSMUSG00000031312	Itgb1bp2	protein_coding	6.7066	6.6269	6.5743	6.6785	6.5924	6.575	6.7046	6.6065	6.7145	6.7101	6.5313	6.6804	0.0046	0.0393	0.0253	0.0599	0.9841	0.8127	0.9278	0.729753	false	0	0	0	0
ENSMUSG00000042699	Dhx9	protein_coding	8.6838	9.2699	8.5265	9.1187	9.183	9.2165	8.9182	9.126	9.2451	8.7532	9.187	8.6327	0.0309	0.2697	-0.3151	-0.0763	0.9679	0.5108	0.5128	0.927551	false	0	0	0	0
ENSMUSG00000075000	Nrbf2	protein_coding	7.9453	8.2873	8.1348	8.1022	8.0932	8.2365	8.0427	8.1488	8.1863	8.0014	8.37	8.1003	0.0348	0.0035	0.0133	-0.018	0.9375	0.9931	0.986	0.976202	false	0	0	0	0
ENSMUSG00000040220	Gas8	protein_coding	7.3792	7.5964	7.4772	7.368	7.5521	7.5442	7.3016	7.4223	7.5608	7.3567	7.5701	7.3476	-0.0595	-0.056	-0.0633	-0.0599	0.8306	0.8274	0.8659	0.846412	false	0	0	0	0
ENSMUSG00000078600	1700092K14Rik	protein_coding	6.6689	6.7014	6.6311	6.6638	6.6265	6.7263	6.641	6.6697	6.637	6.5612	6.7067	6.7175	-0.0053	-0.0179	-0.0104	-0.023	0.9759	0.8967	0.9642	0.888818	false	0	0	0	0
ENSMUSG00000055978	Fut2	protein_coding	6.5509	6.493	6.5707	6.5908	6.5551	6.5554	6.5302	6.5379	6.5791	6.6795	6.5435	6.5836	0.064	0.0109	0.0351	-0.018	0.4491	0.9333	0.8107	0.909735	false	0	0	0	0
ENSMUSG00000034563	Ccpg1	protein_coding	6.656	6.5897	6.6545	6.6048	6.6451	6.6172	6.6014	6.5946	6.6568	6.6626	6.6194	6.577	-0.0137	-0.0158	-0.0027	-0.0048	0.9203	0.8939	0.9913	0.981823	false	0	0	0	0
ENSMUSG00000028287	1700009N14Rik	protein_coding	6.6581	6.7113	6.6449	6.6477	6.6359	6.7125	6.6637	6.6666	6.6671	6.6976	6.75	6.6967	0.0433	-0.0056	0.0494	4.86646387771295E-4	0.6256	0.9666	0.6345	0.997951	false	0	0	0	0
ENSMUSG00000039599	Fam149b	protein_coding	7.0246	6.9057	6.9938	6.9292	6.9258	6.9115	6.9073	6.9693	6.9948	6.9506	7.0707	6.9512	0.0161	-0.0176	0.0686	0.035	0.9289	0.9102	0.6153	0.831046	false	0	0	0	0
ENSMUSG00000054690	Emcn	protein_coding	6.6521	6.6578	6.5974	6.5389	6.6217	6.6717	6.6366	6.5338	6.6324	6.5998	6.6371	6.5818	-0.0295	-0.0348	-0.0045	-0.0098	0.8185	0.7548	0.9867	0.964287	false	0	0	0	0
ENSMUSG00000038188	Scarf1	protein_coding	6.5745	6.5874	6.4865	6.5197	6.5631	6.5144	6.5035	6.5506	6.4822	6.5163	6.6098	6.5213	-3.59298959615728E-4	-0.0374	0.0167	-0.0203	0.9986	0.7268	0.9348	0.90206	false	0	0	0	0
ENSMUSG00000075199	Olfr52	protein_coding	6.6665	6.6474	6.6945	6.5866	6.6281	6.6249	6.6131	6.6048	6.6134	6.7279	6.6383	6.6199	-0.0075	-0.0591	0.0488	-0.0028	0.9602	0.4295	0.6473	0.990605	false	0	0	0	0
ENSMUSG00000070476	9030418K01Rik	protein_coding	6.5993	6.6543	6.6283	6.6976	6.6508	6.6247	6.5777	6.6137	6.5483	6.6284	6.617	6.6394	9.74524000964649E-4	-0.0474	-0.0294	-0.0778	0.9939	0.4479	0.7867	0.165373	false	0	0	0	0
ENSMUSG00000032089	Il10ra	protein_coding	6.5353	6.6138	6.5699	6.5035	6.6072	6.5487	6.6323	6.5042	6.541	6.6073	6.5845	6.5658	0.0129	-0.0138	0.0327	0.006	0.9353	0.9197	0.8475	0.978301	false	0	0	0	0
ENSMUSG00000039163	Cmc1	protein_coding	9.9441	10.0164	10.1561	10.0293	10.3242	10.2041	10.348	10.3172	10.5552	9.9373	10.1397	10.3488	0.1031	0.368	-0.0439	0.2209	0.8009	0.1283	0.951	0.488722	false	0	0	0	0
ENSMUSG00000038570	Fam154b	protein_coding	6.8319	7.0116	6.8912	6.7942	6.8985	6.7975	6.9297	7.0827	7.0585	6.8609	7.0312	6.8778	0.0117	0.1121	0.0932	0.1936	0.9619	0.3525	0.5739	0.0709958	false	0	0	0	0
ENSMUSG00000075200	Olfr1044	protein_coding	6.5628	6.5096	6.601	6.6462	6.5615	6.6186	6.6114	6.6765	6.5892	6.6079	6.6443	6.574	0.0509	0.0679	1.15671015130658E-5	0.017	0.5871	0.3857	0.9999	0.919499	false	0	0	0	0
ENSMUSG00000058755	Osm	protein_coding	6.716	6.6633	6.7963	6.8168	6.9185	6.8051	6.9191	6.895	6.7424	7.1021	7.203	6.761	0.2968	0.1269	0.1753	0.0054	0.0842	0.5512	0.4441	0.992766	false	0	0	0	0
ENSMUSG00000067370	B3galt4	protein_coding	6.7776	6.6581	6.6252	6.7194	6.5175	6.6254	6.4914	6.5809	6.6771	6.6744	6.571	6.7965	-0.0063	-0.1038	0.0599	-0.0376	0.9834	0.5227	0.8434	0.897706	false	0	0	0	0
ENSMUSG00000063171	Rps4y2	protein_coding	11.4459	11.5343	11.5715	11.6638	11.2176	11.7651	11.5635	11.6256	11.9434	11.1272	11.4722	11.1925	-0.2533	0.1936	-0.2849	0.162	0.471	0.5918	0.4554	0.732123	false	0	0	0	0
ENSMUSG00000038564	Ift172	protein_coding	8.043	8.5203	8.2551	8.2475	8.4976	8.4573	8.4508	8.6692	8.6136	8.2019	8.4567	8.3609	0.067	0.3051	-0.061	0.1771	0.8785	0.1982	0.9215	0.598939	false	0	0	0	0
ENSMUSG00000049999	Ppp1r3d	protein_coding	6.7383	6.6611	6.6673	6.7671	6.7238	6.7232	6.7652	6.7126	6.7378	6.6441	6.6581	6.6736	-0.0303	0.0496	-0.0795	4.35611542911829E-4	0.7303	0.4591	0.2248	0.997951	false	0	0	0	0
ENSMUSG00000075284	Wipf1	protein_coding	6.9442	6.7303	6.879	6.9194	6.8086	6.7788	6.91	6.8105	6.9042	6.8888	6.8004	7.0807	0.0721	0.0237	0.0877	0.0393	0.7413	0.9282	0.7404	0.900376	false	0	0	0	0
ENSMUSG00000047963	Stbd1	protein_coding	7.0406	6.8829	6.8344	7.1745	6.9687	6.9415	6.7626	6.8586	6.7294	6.831	6.6818	6.9189	-0.1087	-0.1357	-0.2177	-0.2447	0.5703	0.4073	0.1743	0.0886166	false	0	0	0	0
ENSMUSG00000061894	Zscan20	protein_coding	6.7256	6.7341	6.7576	6.6543	6.8062	6.8302	6.7511	6.7155	6.6985	6.804	6.7446	6.7241	0.0185	-0.0174	-0.006	-0.0418	0.9223	0.9179	0.9857	0.801426	false	0	0	0	0
ENSMUSG00000066568	Lsm14a	protein_coding	10.4886	10.5389	10.3773	10.3157	10.4452	10.25	10.2409	10.2016	9.9749	10.3894	10.0624	10.4599	-0.1644	-0.3291	-0.0331	-0.1978	0.456	0.0596	0.9504	0.348783	false	0	0	0	-1
ENSMUSG00000050022	Amz1	protein_coding	6.8092	6.9287	6.7547	6.7863	6.7879	6.8356	6.7393	6.7574	6.7598	6.5917	6.7971	6.7523	-0.1172	-0.0787	-0.0896	-0.0511	0.35	0.566	0.5985	0.795898	false	0	0	0	0
ENSMUSG00000070376	1700120K04Rik	protein_coding	6.595	6.5659	6.6376	6.5906	6.6539	6.4875	6.6222	6.5902	6.6283	6.6201	6.5489	6.6067	-0.0076	0.0141	0.0146	0.0363	0.9643	0.9193	0.9459	0.786186	false	0	0	0	0
ENSMUSG00000029307	Dmp1	protein_coding	6.5902	6.6272	6.6825	6.6519	6.6399	6.6911	6.641	6.6364	6.6738	6.6273	6.6923	6.6385	0.0194	0.0171	-0.0083	-0.0105	0.8637	0.8731	0.9646	0.948915	false	0	0	0	0
ENSMUSG00000054008	Ndst1	protein_coding	7.3943	7.439	7.4914	7.2703	7.4002	7.3509	7.405	7.3296	7.1794	7.5608	7.3543	7.3679	-0.0139	-0.1369	0.0872	-0.0358	0.9637	0.3702	0.7296	0.909258	false	0	0	0	0
ENSMUSG00000054999	Naaladl1	protein_coding	6.6039	6.5953	6.5638	6.6365	6.6611	6.5971	6.6161	6.6415	6.6323	6.658	6.6658	6.6598	0.0735	0.0423	0.0296	-0.0016	0.2233	0.5438	0.8021	0.993028	false	0	0	0	0
ENSMUSG00000079501	Gm5138	protein_coding	14.7324	14.6492	14.6842	14.5302	14.6842	14.575	14.5579	14.5477	14.5518	14.5676	14.5579	14.5899	-0.1168	-0.1361	-0.0247	-0.044	0.1379	0.0696	0.8975	0.732221	false	0	0	0	0
ENSMUSG00000048686	Hmgb4	protein_coding	6.6119	6.6697	6.6698	6.6693	6.6255	6.6317	6.7081	6.6457	6.6373	6.7012	6.7396	6.6567	0.0487	0.0133	0.057	0.0216	0.5163	0.9001	0.4809	0.852446	false	0	0	0	0
ENSMUSG00000079472	AC131692.3	protein_coding	6.7149	6.8222	6.7556	6.6999	6.8244	6.7792	6.708	6.813	6.8016	6.7894	6.8336	6.7378	0.0227	0.01	0.0192	0.0064	0.8948	0.9559	0.9377	0.98143	false	0	0	0	0
ENSMUSG00000073705	Apitd1	protein_coding	8.9622	9.3544	9.2361	9.0629	9.3842	9.4358	9.2743	9.3877	9.5357	9.0974	9.5739	8.9796	0.0328	0.215	-0.0773	0.1049	0.9614	0.5665	0.9234	0.859653	false	0	0	0	0
ENSMUSG00000006362	Cbfa2t3	protein_coding	6.6484	6.6464	6.6207	6.6225	6.6316	6.677	6.6512	6.6861	6.6867	6.5663	6.6325	6.5997	-0.039	0.0362	-0.0442	0.0309	0.6659	0.6736	0.6799	0.779535	false	0	0	0	0
ENSMUSG00000042708	1700012A16Rik	protein_coding	6.5301	6.6274	6.611	6.5946	6.6506	6.55	6.6019	6.575	6.679	6.6262	6.6154	6.6285	0.0339	0.0291	0.025	0.0202	0.7494	0.7786	0.8757	0.889787	false	0	0	0	0
ENSMUSG00000002409	Dyrk1b	protein_coding	6.5709	6.565	6.5867	6.6703	6.5994	6.6141	6.7064	6.6495	6.6992	6.6859	6.6243	6.5866	0.0581	0.1109	0.0043	0.0571	0.4354	0.0638	0.9835	0.474793	false	0	0	0	0
ENSMUSG00000075552	Cyp3a41b	protein_coding	6.5307	6.5844	6.5431	6.5445	6.5425	6.5641	6.6256	6.5247	6.5205	6.4672	6.5419	6.5571	-0.0307	0.0042	-0.0283	0.0066	0.7697	0.9761	0.8483	0.973002	false	0	0	0	0
ENSMUSG00000024095	Hnrpll	protein_coding	9.6541	9.4483	9.4228	9.5014	9.5597	9.4339	9.6042	9.4405	9.3673	8.7864	9.0007	9.0588	-0.5598	-0.0377	-0.5497	-0.0277	0.0034	0.9077	0.0048	0.956531	false	-1	0	-1	0
ENSMUSG00000028492	Fam154a	protein_coding	6.5909	6.6099	6.653	6.5454	6.5755	6.5911	6.602	6.5891	6.5757	6.6065	6.5921	6.5717	-0.0278	-0.029	0.0195	0.0183	0.7753	0.7463	0.8967	0.887177	false	0	0	0	0
ENSMUSG00000031605	Klhl2	protein_coding	6.8131	6.691	6.7813	6.7146	6.7547	6.8242	6.8363	6.8123	6.7927	6.6898	6.8384	6.7049	-0.0174	0.0519	-0.0201	0.0493	0.9249	0.6661	0.9345	0.742097	false	0	0	0	0
ENSMUSG00000028971	Cort	protein_coding	6.8409	6.8172	6.7765	6.8491	6.916	6.8386	7.075	7.0313	6.8966	6.9497	6.8534	6.8311	0.0665	0.1894	0.0102	0.1331	0.646	0.0578	0.9751	0.236376	false	0	0	0	0
ENSMUSG00000025142	Aspscr1	protein_coding	8.6209	8.7105	8.6572	8.4303	8.7153	8.7959	8.876	9.0759	8.9613	8.8637	8.8855	8.5472	0.1026	0.3082	0.1183	0.3239	0.7237	0.0997	0.7404	0.0877594	false	0	1	0	0
ENSMUSG00000020227	Irak3	protein_coding	9.396	9.2304	9.2909	8.6562	8.9596	9.0766	9.0324	9.2037	9.658	8.7296	8.9239	8.3571	-0.6356	-0.0077	-0.2273	0.4006	0.0348	0.9904	0.6513	0.225193	false	0	0	-1	0
ENSMUSG00000075201	Olfr1043	protein_coding	6.6695	6.6906	6.6177	6.6994	6.5711	6.5216	6.6609	6.7136	6.6124	6.6971	6.6417	6.6006	-0.0128	0.0031	0.0491	0.065	0.955	0.989	0.8231	0.683356	false	0	0	0	0
ENSMUSG00000075202	Olfr1042	protein_coding	6.6125	6.5536	6.5876	6.5414	6.6367	6.5986	6.54	6.6169	6.6405	6.5667	6.4979	6.595	-0.0314	0.0146	-0.039	0.0069	0.7861	0.9091	0.7841	0.974298	false	0	0	0	0
ENSMUSG00000034910	Pygo1	protein_coding	6.8995	7.0481	7.004	6.9079	6.8807	6.982	7.0102	6.8115	6.9631	7.0148	7.079	7.0537	0.0653	-0.0556	0.1256	0.0047	0.7389	0.773	0.4653	0.991564	false	0	0	0	0
ENSMUSG00000075203	Olfr1040	protein_coding	6.5809	6.6659	6.6466	6.6705	6.6801	6.6661	6.5596	6.6464	6.619	6.6214	6.6188	6.629	-0.0081	-0.0228	-0.0492	-0.0639	0.9548	0.8236	0.6314	0.415618	false	0	0	0	0
ENSMUSG00000028439	2310028H24Rik	protein_coding	6.7113	6.5839	6.6444	6.6616	6.6032	6.6804	6.6467	6.7064	6.6058	6.7135	6.6185	6.5876	-0.0067	0.0064	-0.0085	0.0046	0.9741	0.9727	0.976	0.987239	false	0	0	0	0
ENSMUSG00000044595	Dnd1	protein_coding	8.144	8.7117	8.6096	8.4855	8.8385	8.7769	8.268	8.622	8.5174	8.1912	8.6531	8.2453	-0.1253	-0.0193	-0.3371	-0.2312	0.7991	0.9756	0.3593	0.583931	false	0	0	0	0
ENSMUSG00000056383	AI987944	protein_coding	6.7862	6.8208	6.79	6.7587	6.7558	6.7691	6.7597	6.808	6.8671	6.8934	6.7988	6.7311	0.0088	0.0126	0.0466	0.0504	0.9619	0.934	0.7701	0.700023	false	0	0	0	0
ENSMUSG00000030124	Lag3	protein_coding	6.8203	6.7457	6.6853	6.8136	6.8292	6.6913	6.8813	6.891	6.837	6.9487	6.9541	6.8708	0.1741	0.1193	0.1465	0.0917	0.0333	0.1505	0.0918	0.343492	false	0	0	0	0
ENSMUSG00000019889	Ptprk	protein_coding	9.411	9.3368	9.2509	9.1064	9.2337	9.1486	8.9085	8.9519	9.0856	8.8184	8.6246	9.052	-0.5012	-0.3509	-0.3312	-0.1809	0.003	0.0232	0.0444	0.328495	false	-1	0	-1	-1
ENSMUSG00000001260	Gabrg1	protein_coding	6.5816	6.6033	6.6424	6.5855	6.6129	6.5587	6.6016	6.6629	6.692	6.6293	6.6941	6.5784	0.0248	0.0431	0.0482	0.0665	0.8201	0.594	0.6413	0.386429	false	0	0	0	0
ENSMUSG00000026755	Arpc5l	protein_coding	6.7244	6.7113	6.7322	6.7717	6.7517	6.7803	6.7763	6.7938	6.8194	6.6627	6.6967	6.6661	-0.0475	0.0739	-0.0927	0.0286	0.3689	0.0987	0.0489	0.693585	false	0	0	0	0
ENSMUSG00000035310	Lin54	protein_coding	9.2553	9.1598	8.9937	9.2715	9.1288	8.9254	9.2154	9.1155	8.8648	8.9671	8.9557	9.0829	-0.1344	-0.0711	-0.1067	-0.0433	0.6	0.8112	0.7711	0.924586	false	0	0	0	0
ENSMUSG00000046879	Irgm1	protein_coding	6.7274	6.6428	6.6899	6.5562	6.6174	6.6105	6.5782	6.6356	6.6225	6.5735	6.6533	6.5912	-0.0807	-0.0746	0.0113	0.0174	0.2254	0.2557	0.9509	0.899115	false	0	0	0	0
ENSMUSG00000062713	Sim2	protein_coding	6.5	6.5617	6.5636	6.5169	6.5708	6.5655	6.6041	6.4915	6.4748	6.5608	6.5207	6.5903	0.0155	-0.0183	0.0062	-0.0276	0.9303	0.9037	0.9822	0.873946	false	0	0	0	0
ENSMUSG00000069895	Atxn1l	protein_coding	7.9756	7.7671	7.7824	8.0093	7.957	7.5787	7.3858	7.4835	7.4594	7.3709	7.4629	7.8666	-0.2749	-0.3988	-0.2816	-0.4054	0.3066	0.0906	0.3452	0.0899048	false	0	-1	0	-1
ENSMUSG00000053613	4732444A12Rik	protein_coding	6.9113	6.9319	6.9073	6.9183	6.9727	7.0848	7.4619	7.4606	7.5844	6.9035	7.0725	6.8126	0.0127	0.5855	-0.0624	0.5103	0.9629	1.41219893097017E-4	0.809	3.05691675097664E-4	false	0	1	0	1
ENSMUSG00000030474	Siglece	protein_coding	6.5308	6.6228	6.6338	6.6133	6.5414	6.5499	6.5328	6.5714	6.5574	6.5588	6.6619	6.5293	-0.0124	-0.0419	0.0151	-0.0144	0.9387	0.6903	0.9447	0.943461	false	0	0	0	0
ENSMUSG00000058251	Olfr822	protein_coding	6.5451	6.6443	6.5755	6.6011	6.6067	6.611	6.5356	6.6321	6.5785	6.6192	6.5074	6.5656	-0.0242	-0.0062	-0.0422	-0.0241	0.835	0.9644	0.7294	0.852585	false	0	0	0	0
ENSMUSG00000003418	St8sia6	protein_coding	6.596	6.6167	6.6247	6.6667	6.661	6.6223	6.5296	6.6245	6.4989	6.4996	6.5804	6.6285	-0.043	-0.0615	-0.0805	-0.099	0.7714	0.6022	0.5561	0.365679	false	0	0	0	0
ENSMUSG00000024165	Hn1l	protein_coding	8.9428	8.8797	9.1355	8.9382	8.8749	8.9017	8.6603	8.6014	8.6743	8.806	8.6969	8.8465	-0.2029	-0.3407	-0.1218	-0.2596	0.1308	0.009	0.5181	0.0424602	false	0	0	0	-1
ENSMUSG00000036323	Srp72	protein_coding	8.1557	8.0893	8.2546	7.8589	8.1669	8.3846	7.9382	8.0512	8.0915	8.1856	8.1452	8.3793	0.0702	-0.1395	0.0999	-0.1098	0.8526	0.6019	0.8278	0.761208	false	0	0	0	0
ENSMUSG00000070469	Adamtsl3	protein_coding	6.6762	6.6445	6.6576	6.6668	6.754	6.6306	6.6612	6.7301	6.7409	6.6498	6.6691	6.6713	0.0039	0.0513	-0.0204	0.0269	0.9814	0.5799	0.9164	0.852294	false	0	0	0	0
ENSMUSG00000022103	Gfra2	protein_coding	6.6258	6.5967	6.5924	6.5259	6.5605	6.5613	6.5863	6.6446	6.5995	6.5679	6.6869	6.5875	0.0091	0.0052	0.0648	0.0609	0.961	0.9764	0.6112	0.606743	false	0	0	0	0
ENSMUSG00000064208	AC160404.1	protein_coding	11.3738	10.9558	11.3847	11.5437	10.7823	11.1524	11.3581	11.0499	11.1095	11.2941	11.4247	11.3068	0.1037	-0.0656	0.1824	0.013	0.8602	0.91	0.7721	0.99083	false	0	0	0	0
ENSMUSG00000028841	Cnksr1	protein_coding	7.0185	6.9241	6.8682	7.061	7.1593	6.7322	6.7015	6.683	6.7086	6.8071	6.8458	7.0607	-0.0324	-0.2392	-0.0796	-0.2865	0.9302	0.1814	0.842	0.104823	false	0	0	0	0
ENSMUSG00000028974	Dffa	protein_coding	7.0058	7.0126	6.9834	6.8945	6.9594	6.8892	6.9113	6.9504	6.8302	6.7955	6.8987	6.8303	-0.1591	-0.1033	-0.0729	-0.0171	0.1305	0.3708	0.6786	0.951533	false	0	0	0	0
ENSMUSG00000059887	Olfr1507	protein_coding	6.5949	6.6074	6.4879	6.6359	6.6147	6.6338	6.6431	6.6003	6.6387	6.5865	6.7036	6.556	0.052	0.064	-0.0128	-7.78235118990445E-4	0.6695	0.5391	0.9605	0.997893	false	0	0	0	0
ENSMUSG00000079699	Gm6592	protein_coding	6.6923	6.5851	6.5969	6.5859	6.5979	6.5683	6.6677	6.6704	6.5775	6.5459	6.6987	6.5976	-0.0107	0.0137	0.0301	0.0545	0.9516	0.9254	0.8714	0.651676	false	0	0	0	0
ENSMUSG00000075204	Olfr1039	protein_coding	6.6248	6.66	6.6023	6.6014	6.6229	6.7228	6.7091	6.5776	6.6486	6.711	6.6494	6.6004	0.0246	0.0161	0.0046	-0.0039	0.8752	0.9161	0.9877	0.988917	false	0	0	0	0
ENSMUSG00000057406	Whsc1	protein_coding	8.0168	7.573	7.7315	7.8511	7.6488	7.6217	8.0498	7.6898	8.1114	7.7837	7.611	7.7878	-0.0463	0.1766	0.0203	0.2431	0.9227	0.5323	0.9784	0.381274	false	0	0	0	0
ENSMUSG00000000303	Cdh1	protein_coding	10.3192	9.9562	10.1471	10.5088	10.2291	10.2925	9.4641	9.5535	9.5483	9.6422	9.6666	9.9262	-0.3959	-0.6189	-0.5985	-0.8215	0.039	0.0022	0.0042	2.82834933167576E-4	true	-1	-1	-1	-1
ENSMUSG00000050577	Olfr1038	protein_coding	6.5803	6.6977	6.5738	6.613	6.5397	6.5859	6.6742	6.6072	6.553	6.594	6.6124	6.582	-0.0211	-0.0058	0.0166	0.0319	0.8943	0.9735	0.9438	0.839252	false	0	0	0	0
ENSMUSG00000039382	Wdr45	protein_coding	8.6355	8.8533	8.4588	8.6023	8.7588	8.4841	8.9143	9.097	8.9937	9.2888	9.0727	9.0049	0.4729	0.3525	0.507	0.3866	0.0111	0.0486	0.0086	0.0304368	true	1	1	1	1
ENSMUSG00000028041	Adam15	protein_coding	6.7032	6.7769	6.6696	6.779	6.7438	6.7225	6.796	6.77	6.7774	6.7761	6.796	6.7387	0.0537	0.0645	0.0218	0.0327	0.4584	0.3118	0.8753	0.742587	false	0	0	0	0
ENSMUSG00000003660	Snrnp200	protein_coding	8.9734	9.0864	8.7722	8.9557	9.0003	8.7611	8.7877	8.6804	8.7679	8.7233	8.7163	8.8937	-0.1662	-0.1987	-0.128	-0.1604	0.3371	0.2043	0.5851	0.381565	false	0	0	0	0
ENSMUSG00000028677	Rnf220	protein_coding	7.3359	7.3025	7.2834	7.281	7.0669	7.1265	7.2148	7.1251	7.0972	7.0818	7.1143	7.0815	-0.2147	-0.1615	-0.0656	-0.0125	0.2283	0.3888	0.867	0.979941	false	0	0	0	0
ENSMUSG00000075205	Olfr1037	protein_coding	6.5793	6.6014	6.6	6.6274	6.6007	6.6744	6.6871	6.637	6.6124	6.6328	6.6044	6.5995	0.0187	0.0519	-0.022	0.0113	0.8665	0.4586	0.8776	0.943549	false	0	0	0	0
ENSMUSG00000081562	AC158969.2	pseudogene	12.8807	12.8255	12.5827	12.4462	12.6943	12.4615	12.3865	12.6711	12.5827	12.5153	12.589	12.6896	-0.165	-0.2162	0.0639	0.0127	0.4532	0.2525	0.8804	0.981834	false	0	0	0	0
ENSMUSG00000044145	1810024B03Rik	protein_coding	6.6769	6.647	6.6556	6.7142	6.625	6.6238	6.6846	6.6639	6.7331	6.6997	6.6564	6.6374	0.0047	0.0341	0.0101	0.0395	0.9738	0.6897	0.9578	0.685494	false	0	0	0	0
ENSMUSG00000078941	Taf9	protein_coding	9.4059	9.0936	9.3084	9.1532	8.6079	9.2924	8.9782	8.927	9.2193	8.8405	9.0809	9.1128	-0.2579	-0.2278	-0.0064	0.0236	0.4779	0.522	0.9947	0.977997	false	0	0	0	0
ENSMUSG00000046865	Fbl	protein_coding	11.7782	11.9894	11.9197	11.9265	12.0346	12.1056	11.846	11.9107	12.0385	11.8486	12.0807	12.0194	0.0871	0.036	-0.0394	-0.0905	0.7133	0.8986	0.9252	0.72996	false	0	0	0	0
ENSMUSG00000062372	Otof	protein_coding	6.6438	6.5512	6.5114	6.5728	6.6115	6.5186	6.513	6.536	6.5739	6.5362	6.5058	6.6762	0.0039	-0.0279	0.0051	-0.0266	0.9844	0.8538	0.9875	0.8912	false	0	0	0	0
ENSMUSG00000022214	Dcaf11	protein_coding	7.07	7.1127	7.2541	6.9715	7.0894	7.1283	7.021	7.2192	7.2617	7.1638	7.0219	7.0983	-0.0509	0.0217	0.0316	0.1042	0.8345	0.9335	0.9338	0.608375	false	0	0	0	0
ENSMUSG00000022961	Son	protein_coding	6.6418	6.79	6.6101	6.6655	6.6606	6.5461	6.6622	6.5975	6.5896	6.5711	6.6028	6.5966	-0.0905	-0.0642	-0.0339	-0.0076	0.3579	0.541	0.8664	0.975556	false	0	0	0	0
ENSMUSG00000027447	Cst3	protein_coding	10.6273	10.619	10.4475	10.3937	10.5901	10.2986	10.3904	10.6125	10.1791	10.4442	10.5482	10.4779	-0.0744	-0.1705	0.0627	-0.0334	0.8405	0.4958	0.9072	0.953479	false	0	0	0	0
ENSMUSG00000060445	Sycp2	protein_coding	6.7046	6.6522	6.6757	6.7296	6.739	6.64	6.6936	6.6365	6.5611	6.7509	6.7261	6.6185	0.021	-0.0471	-0.0044	-0.0725	0.8959	0.6749	0.988	0.509414	false	0	0	0	0
ENSMUSG00000070645	Ren1	protein_coding	6.6193	6.6308	6.6443	6.5759	6.5756	6.6215	6.5779	6.5409	6.5964	6.7016	6.6986	6.6559	0.0539	-0.0597	0.0944	-0.0192	0.4941	0.3995	0.1746	0.884653	false	0	0	0	0
ENSMUSG00000057606	Colq	protein_coding	6.5962	6.6142	6.5915	6.5239	6.6257	6.5625	6.5731	6.5496	6.603	6.5477	6.5753	6.5155	-0.0545	-0.0254	-0.0245	0.0046	0.5807	0.8332	0.8918	0.984021	false	0	0	0	0
ENSMUSG00000030788	Rnf141	protein_coding	6.9949	6.9072	6.9581	6.9177	6.8487	6.9244	6.8484	6.8644	6.8712	6.9329	7.0246	6.9916	0.0296	-0.0921	0.0861	-0.0356	0.8281	0.2659	0.3889	0.802969	false	0	0	0	0
ENSMUSG00000034647	Ankrd12	protein_coding	7.045	7.0323	6.9203	7.0518	6.8907	6.7632	7.0005	6.9357	6.7888	6.9945	6.8604	6.9723	-0.0568	-0.0909	0.0405	0.0064	0.8189	0.6327	0.9158	0.989509	false	0	0	0	0
ENSMUSG00000082609	AC116581.1	pseudogene	6.6231	6.6677	6.6567	6.601	6.6149	6.5673	6.5924	6.5927	6.6803	6.6795	6.6494	6.5671	-0.0172	-0.0273	0.0376	0.0274	0.9034	0.8085	0.8008	0.842923	false	0	0	0	0
ENSMUSG00000026983	Il1f5	protein_coding	6.6462	6.6912	6.5841	6.597	6.6345	6.6947	6.6045	6.5754	6.611	6.6037	6.5904	6.6529	-0.0248	-0.0435	-0.0264	-0.0451	0.8753	0.7168	0.8999	0.755538	false	0	0	0	0
ENSMUSG00000073674	AC099696.1	pseudogene	8.0468	8.1672	8.2436	7.9794	7.9959	8.5201	7.5457	7.79	7.8485	7.6775	8.1328	7.8431	-0.2681	-0.4245	-0.2806	-0.437	0.4199	0.1242	0.45	0.120836	false	0	0	0	0
ENSMUSG00000074825	Itpripl1	protein_coding	8.6773	8.577	8.532	8.7141	8.8671	8.6607	8.4087	8.6182	8.561	8.3438	8.5149	8.625	-0.1009	-0.0661	-0.2527	-0.218	0.6007	0.7518	0.0878	0.12948	false	0	0	0	0
ENSMUSG00000081185	AC102313.1	pseudogene	6.677	6.5951	6.7086	6.6638	6.6562	6.584	6.6807	6.6517	6.6359	6.6782	6.6801	6.6044	-0.006	-0.0041	0.0196	0.0215	0.9686	0.9768	0.9098	0.875527	false	0	0	0	0
ENSMUSG00000084817	AC121575.1	pseudogene	11.2129	11.0577	10.7911	11.2553	10.9936	10.8741	10.6136	10.7621	10.9298	10.8249	10.7612	10.9389	-0.1789	-0.2521	-0.1993	-0.2725	0.5228	0.2774	0.5238	0.258362	false	0	0	0	0
ENSMUSG00000060317	Acnat2	protein_coding	6.6014	6.6336	6.5807	6.5724	6.5554	6.5043	6.597	6.6412	6.5926	6.5921	6.5767	6.5866	-0.0201	0.005	0.0411	0.0662	0.833	0.965	0.644	0.275847	false	0	0	0	0
ENSMUSG00000027446	9230104L09Rik	protein_coding	6.5954	6.6133	6.5207	6.661	6.6633	6.6839	6.576	6.6349	6.5655	6.6749	6.5949	6.6531	0.0645	0.0157	-0.0284	-0.0772	0.5012	0.9083	0.8734	0.404558	false	0	0	0	0
ENSMUSG00000020963	Tshr	protein_coding	6.5258	6.6466	6.5892	6.624	6.6682	6.5681	6.6378	6.6859	6.5949	6.556	6.5946	6.6479	0.0123	0.0524	-0.0206	0.0195	0.9493	0.662	0.9305	0.929798	false	0	0	0	0
ENSMUSG00000067579	AC161207.2	pseudogene	13.3471	13.4426	13.3319	13.3159	13.4124	13.5444	13.308	13.3651	13.4264	13.4264	13.5045	13.4264	0.0785	-0.0074	0.0282	-0.0578	0.7009	0.9796	0.9438	0.825021	false	0	0	0	0
ENSMUSG00000024680	Ms4a2	protein_coding	6.5854	6.595	6.6426	6.549	6.5757	6.7153	6.5905	6.7051	6.6306	6.6227	6.5665	6.5738	-0.02	0.0344	-0.0256	0.0287	0.9019	0.7841	0.9005	0.859653	false	0	0	0	0
ENSMUSG00000048814	Lonrf2	protein_coding	6.7883	6.7998	6.8466	6.731	6.6618	6.9639	6.9977	6.9571	7.3315	6.8043	6.7949	6.7419	-0.0312	0.2839	-0.0052	0.3099	0.9294	0.0828	0.9929	0.0574357	false	0	0	0	0
ENSMUSG00000039801	2410089E03Rik	protein_coding	6.8693	6.9505	6.8374	6.872	6.9371	6.9186	6.9605	6.9343	6.9621	6.8623	6.9054	6.8283	-0.0204	0.0665	-0.0439	0.043	0.8798	0.4117	0.7428	0.709047	false	0	0	0	0
ENSMUSG00000040594	Ranbp17	protein_coding	6.8662	6.8741	6.8403	6.7279	6.7893	6.7897	6.8138	6.8786	7.0056	6.8673	6.7932	6.808	-0.0374	0.0392	0.0539	0.1304	0.7718	0.7399	0.7013	0.105404	false	0	0	0	0
ENSMUSG00000000561	Wdr77	protein_coding	7.0134	6.9168	7.0073	7.143	7.0474	7.0111	6.8974	6.9367	6.8496	7.0077	7.0445	6.9991	0.0379	-0.0846	-0.05	-0.1726	0.7432	0.2889	0.7022	0.0166578	false	0	0	0	0
ENSMUSG00000037962	Fam101a	protein_coding	6.7002	6.6021	6.7275	6.6461	6.6024	6.6649	6.6577	6.6341	6.7976	6.555	6.7165	6.6958	-0.0208	0.0199	0.018	0.0587	0.9186	0.9128	0.951	0.719259	false	0	0	0	0
ENSMUSG00000000632	Sez6	protein_coding	6.618	6.6999	6.6133	6.582	6.6537	6.6457	6.5983	6.615	6.5837	6.6301	6.559	6.6448	-0.0324	-0.0447	-0.0159	-0.0281	0.7747	0.6278	0.9355	0.834399	false	0	0	0	0
ENSMUSG00000085894	AC119809.1	processed_transcript	6.566	6.6444	6.587	6.581	6.5607	6.5798	6.649	6.578	6.6968	6.6448	6.584	6.64	0.0238	0.0421	0.0491	0.0674	0.8386	0.6267	0.6546	0.406318	false	0	0	0	0
ENSMUSG00000044098	Rsbn1	protein_coding	6.675	6.6533	6.5324	6.5517	6.5578	6.5613	6.5608	6.6457	6.5925	6.586	6.5936	6.581	-0.0334	-0.0205	0.0299	0.0427	0.7718	0.868	0.8573	0.714417	false	0	0	0	0
ENSMUSG00000027445	Cst9	protein_coding	6.552	6.6647	6.5826	6.5405	6.5389	6.596	6.6474	6.5524	6.5851	6.6001	6.6624	6.5698	0.011	-0.0048	0.0523	0.0365	0.9432	0.9753	0.6622	0.77154	false	0	0	0	0
ENSMUSG00000022313	Utp23	protein_coding	7.9377	7.7346	7.8189	7.7068	7.7163	7.8232	7.7758	7.8082	8.0054	7.582	7.7175	7.833	-0.1196	0.0328	-0.0379	0.1144	0.5481	0.9043	0.9259	0.608375	false	0	0	0	0
ENSMUSG00000033220	Rac2	protein_coding	6.6604	6.6168	6.6723	6.6392	6.6492	6.6431	6.5747	6.6645	6.6967	6.7822	6.8321	6.6615	0.1087	-0.0045	0.1148	0.0015	0.218	0.9792	0.2248	0.995999	false	0	0	0	0
ENSMUSG00000049076	Acap2	protein_coding	6.865	6.8308	6.7528	6.7553	6.7547	6.8452	6.8919	6.8922	6.7731	6.8807	6.8731	6.7997	0.0349	0.0362	0.0661	0.0673	0.8195	0.7935	0.6546	0.605137	false	0	0	0	0
ENSMUSG00000078785	AL591065.1	protein_coding	6.5959	6.6709	6.6967	6.6199	6.6043	6.6182	6.6191	6.6461	6.571	6.7036	6.6132	6.6039	-0.0142	-0.0424	0.0261	-0.002	0.9263	0.6744	0.8818	0.993102	false	0	0	0	0
ENSMUSG00000031849	Comp	protein_coding	6.8336	6.7051	6.8094	6.8286	6.7429	6.7081	6.7164	6.8013	6.6658	6.8175	6.768	6.8819	0.0398	-0.0548	0.0626	-0.032	0.7909	0.653	0.6899	0.859639	false	0	0	0	0
ENSMUSG00000028975	Pex14	protein_coding	8.9464	8.8036	9.0146	9.0941	8.8678	9.0654	8.9734	8.8619	8.9552	9.1081	9.0488	9.0719	0.1547	0.0086	0.0672	-0.0789	0.3439	0.9775	0.8332	0.744482	false	0	0	0	0
ENSMUSG00000037415	Ranbp10	protein_coding	8.5072	8.6857	8.3622	8.4643	8.827	8.6067	8.4383	8.7173	8.4611	8.7199	8.8167	8.6186	0.2	0.0205	0.0858	-0.0938	0.3975	0.9604	0.8516	0.796133	false	0	0	0	0
ENSMUSG00000055045	RP23-199H17.3	protein_coding	6.5959	6.6709	6.6967	6.6199	6.6043	6.6182	6.6191	6.6461	6.571	6.7036	6.6132	6.6039	-0.0142	-0.0424	0.0261	-0.002	0.9263	0.6744	0.8818	0.993102	false	0	0	0	0
ENSMUSG00000038064	Cldn22	protein_coding	6.5782	6.5495	6.6021	6.5472	6.5815	6.6264	6.5747	6.521	6.5504	6.5445	6.5796	6.6288	0.0077	-0.0279	-7.53130697454196E-4	-0.0364	0.9566	0.7677	0.9967	0.725572	false	0	0	0	0
ENSMUSG00000032238	Rora	protein_coding	6.6864	6.7522	6.8059	6.7713	6.7287	6.7401	6.6972	6.5685	6.6277	6.6994	6.6705	6.7265	-0.0494	-0.117	-0.0479	-0.1156	0.6729	0.1484	0.7575	0.173032	false	0	0	0	0
ENSMUSG00000006932	Ctnnb1	protein_coding	7.5089	7.4422	7.3139	7.4852	7.3191	7.2663	7.8603	7.615	7.7263	7.5349	7.4847	7.4459	0.0669	0.3122	0.1316	0.377	0.7339	0.013	0.4402	0.00395594	false	0	1	0	0
ENSMUSG00000031835	Mbtps1	protein_coding	7.2502	7.328	7.2314	7.4973	7.4425	7.4288	7.8833	7.7229	7.8449	7.919	7.707	7.6631	0.4932	0.5472	0.3068	0.3608	5.42753459598405E-4	1.41219893097017E-4	0.0097	0.0024199	false	0	1	1	1
ENSMUSG00000047109	Cldn14	protein_coding	6.6019	6.7003	6.6207	6.5974	6.5712	6.6579	6.6113	6.6383	6.6384	6.5583	6.6061	6.5902	-0.0561	-0.0116	-0.024	0.0205	0.507	0.9254	0.8796	0.884012	false	0	0	0	0
ENSMUSG00000061704	Olfr1036	protein_coding	6.5794	6.718	6.6148	6.6408	6.6689	6.7028	6.6126	6.6207	6.6417	6.6239	6.6274	6.6297	-0.0104	-0.0124	-0.0438	-0.0458	0.9419	0.9193	0.7122	0.652029	false	0	0	0	0
ENSMUSG00000021094	Dhrs7	protein_coding	7.4384	7.4186	7.5314	7.5768	7.5095	7.5126	8.1307	7.8169	8.2117	7.8395	7.7848	8.0073	0.4144	0.5903	0.3442	0.5201	0.0177	0.0016	0.0586	0.00381986	true	1	1	1	1
ENSMUSG00000067713	Prkag1	protein_coding	7.9458	8.1386	7.8715	7.9573	8.0863	8.1168	8.1087	8.2069	8.1856	8.0031	8.2317	8.0863	0.1218	0.1818	0.0536	0.1136	0.4653	0.1871	0.8665	0.54161	false	0	0	0	0
ENSMUSG00000055799	Tcf7l1	protein_coding	10.7199	10.76	10.4787	10.5552	10.6022	10.3339	11.0927	10.8164	10.7671	11.4032	10.9974	10.9729	0.4716	0.2392	0.6274	0.395	0.0448	0.3655	0.0111	0.0958629	false	1	1	1	0
ENSMUSG00000060422	Olfr1034	protein_coding	6.6216	6.5449	6.6074	6.5852	6.6944	6.6609	6.5671	6.5667	6.6201	6.6584	6.7052	6.6142	0.068	-0.0066	0.0124	-0.0622	0.5074	0.9684	0.96	0.594194	false	0	0	0	0
ENSMUSG00000048772	Tmem53	protein_coding	6.5899	6.5957	6.6509	6.5955	6.5901	6.576	6.5449	6.522	6.6654	6.659	6.6065	6.6209	0.0166	-0.0347	0.0416	-0.0097	0.9175	0.7684	0.7985	0.965945	false	0	0	0	0
ENSMUSG00000058831	Opn1sw	protein_coding	6.5643	6.6542	6.5975	6.5955	6.6427	6.6279	6.5367	6.5821	6.6439	6.6507	6.579	6.5433	-0.0143	-0.0177	-0.031	-0.0344	0.9181	0.8817	0.8389	0.771884	false	0	0	0	0
ENSMUSG00000022792	Yars2	protein_coding	6.6026	6.6019	6.6008	6.6489	6.6295	6.6748	6.6421	6.577	6.5555	6.5951	6.6311	6.577	-7.2046097844769E-4	-0.0103	-0.05	-0.0596	0.9958	0.9354	0.653	0.506118	false	0	0	0	0
ENSMUSG00000028909	Ptpru	protein_coding	6.5455	6.6033	6.6177	6.6362	6.6706	6.6222	6.5611	6.6244	6.5609	6.6102	6.6023	6.7016	0.0492	-0.0067	-0.005	-0.0609	0.6092	0.9634	0.9831	0.51625	false	0	0	0	0
ENSMUSG00000029925	Tbxas1	protein_coding	6.5479	6.4795	6.5812	6.5396	6.5458	6.6295	6.6351	6.4895	6.5956	6.5812	6.573	6.5443	0.0299	0.0372	-0.0055	0.0017	0.8184	0.7384	0.9825	0.994839	false	0	0	0	0
ENSMUSG00000005682	Pan2	protein_coding	8.0132	8.0222	8.0054	8.0547	8.1459	8.0383	8.2973	8.0613	8.2697	8.3383	8.0176	8.0435	0.1195	0.1959	0.0535	0.1298	0.5138	0.179	0.8747	0.49342	false	0	0	0	0
ENSMUSG00000031253	Srpx2	protein_coding	6.6671	6.5715	6.5845	6.6443	6.5373	6.5548	6.5582	6.5767	6.5546	6.5835	6.4942	6.655	-0.0301	-0.0445	-0.0012	-0.0156	0.8263	0.6806	0.9961	0.939648	false	0	0	0	0
ENSMUSG00000042988	Notum	protein_coding	7.8625	8.2535	8.3011	7.7045	8.1923	8.4245	9.2119	9.364	9.4808	8.0197	8.2326	7.3899	-0.2583	1.2132	-0.2264	1.2451	0.6362	0.0026	0.7662	0.00234733	false	0	1	0	1
ENSMUSG00000037466	4930427A07Rik	protein_coding	6.9525	6.9523	6.9504	6.9562	6.8131	6.9452	6.8453	6.9542	7.0724	6.8642	6.9147	6.8391	-0.0791	0.0056	-0.0322	0.0524	0.5138	0.9778	0.8888	0.743969	false	0	0	0	0
ENSMUSG00000071788	RP23-3D2.1	protein_coding	6.5819	6.6615	6.7401	6.6952	6.7441	6.729	6.7433	6.6981	6.7381	6.5646	6.651	6.6901	-0.0259	0.0653	-0.0875	0.0037	0.8603	0.4998	0.3989	0.98895	false	0	0	0	0
ENSMUSG00000030083	Abtb1	protein_coding	7.9026	8.1135	8.0649	7.9517	7.9682	7.8964	8.043	7.9174	8.0184	8.0336	7.9905	8.4395	0.1275	-0.0341	0.2158	0.0542	0.7351	0.943	0.5537	0.929419	false	0	0	0	0
ENSMUSG00000061974	AC110509.2	protein_coding	7.7207	7.7489	7.7943	7.5734	7.7297	7.4529	7.7516	7.7463	7.6719	7.6158	7.6615	7.5418	-0.1483	-0.0313	0.021	0.1379	0.2254	0.8757	0.9507	0.283088	false	0	0	0	0
ENSMUSG00000029127	Zfp509	protein_coding	6.6273	6.6271	6.6613	6.6418	6.6517	6.6597	6.5784	6.5436	6.6346	6.6142	6.6585	6.6428	-5.18109907119424E-5	-0.053	-0.0126	-0.0655	0.9998	0.3717	0.9301	0.267053	false	0	0	0	0
ENSMUSG00000038656	Cyp3a16	protein_coding	6.658	6.588	6.6094	6.6395	6.6054	6.6646	6.566	6.6288	6.6538	6.6667	6.6809	6.5778	0.0234	-0.0023	0.0053	-0.0203	0.8813	0.9894	0.986	0.917682	false	0	0	0	0
ENSMUSG00000011118	Panx3	protein_coding	6.6216	6.6106	6.6167	6.7107	6.6936	6.623	6.6068	6.5633	6.7207	6.6995	6.7029	6.6684	0.0739	0.0139	0.0145	-0.0455	0.3591	0.9135	0.9431	0.678169	false	0	0	0	0
ENSMUSG00000024679	Ms4a6d	protein_coding	6.8346	6.7929	6.7725	6.714	6.9121	7.0166	6.7682	6.7268	6.8246	6.6829	6.8018	6.7565	-0.0529	-0.0268	-0.1339	-0.1077	0.8018	0.9051	0.4129	0.527208	false	0	0	0	0
ENSMUSG00000024791	Cdca5	protein_coding	9.0284	9.127	9.2648	8.9428	9.0694	9.1859	9.0592	9.1473	9.2243	8.96	8.9613	8.7634	-0.2452	0.0035	-0.1711	0.0775	0.3507	0.9935	0.6502	0.866577	false	0	0	0	0
ENSMUSG00000036924	Cst13	protein_coding	6.5618	6.6464	6.5949	6.6338	6.5798	6.6081	6.6324	6.6297	6.5739	6.5935	6.5661	6.6389	-0.0015	0.011	-0.0077	0.0048	0.9919	0.9264	0.9691	0.980257	false	0	0	0	0
ENSMUSG00000052151	Ppap2c	protein_coding	9.8646	9.6196	9.8476	10.0079	9.7817	9.8684	9.9382	9.9144	10.0575	10.0723	9.9186	9.8537	0.1709	0.1928	0.0622	0.084	0.3238	0.2257	0.8631	0.748141	false	0	0	0	0
ENSMUSG00000045333	Zfp423	protein_coding	7.3271	7.3684	7.3307	7.2469	7.3018	7.6015	7.8599	7.7401	7.9816	7.1459	7.279	6.9918	-0.2032	0.5185	-0.2445	0.4771	0.3082	0.004	0.2299	0.00685424	false	0	1	0	1
ENSMUSG00000035202	Lars2	protein_coding	6.7885	6.7558	6.7549	6.8397	6.7451	6.8161	6.8126	6.7644	6.7675	6.8148	6.8332	6.7851	0.0447	0.0151	0.0107	-0.0188	0.6124	0.8951	0.9564	0.89145	false	0	0	0	0
ENSMUSG00000026399	Cd55	protein_coding	6.8189	6.8536	6.8781	6.7554	6.8397	6.8266	6.8297	6.8583	6.7094	6.8982	6.9957	7.0603	0.1345	-0.0511	0.1775	-0.0081	0.1457	0.6804	0.0579	0.975556	false	0	0	0	0
ENSMUSG00000028191	Bcl10	protein_coding	9.4885	9.513	9.5749	9.5357	9.7214	9.3032	9.2433	9.2851	9.0231	9.5697	9.4368	9.5756	0.0019	-0.3416	0.0073	-0.3363	0.9957	0.0407	0.9909	0.045366	false	0	-1	0	-1
ENSMUSG00000021890	Eaf1	protein_coding	6.8532	7.0096	6.8848	6.8355	6.7476	6.8191	6.7327	6.8826	6.7331	6.7745	6.8727	6.746	-0.1181	-0.1331	-0.003	-0.018	0.3823	0.2799	0.9941	0.955158	false	0	0	0	0
ENSMUSG00000025141	Myadml2	protein_coding	6.6886	6.6625	6.6335	6.6235	6.6253	6.6153	6.6822	6.6837	6.6066	6.6328	6.7059	6.6296	-0.0054	-0.004	0.0348	0.0362	0.9722	0.9777	0.8052	0.755538	false	0	0	0	0
ENSMUSG00000004187	Kifc2	protein_coding	6.7337	6.9473	6.8925	7.1516	6.8731	7.082	6.909	7.0079	7.4285	6.943	7.2583	6.9735	0.2005	0.2573	0.0227	0.0796	0.5246	0.3403	0.977	0.875527	false	0	0	0	0
ENSMUSG00000036162	1700066J24Rik	protein_coding	6.6131	6.5953	6.595	6.5799	6.528	6.5997	6.5738	6.5842	6.6434	6.6409	6.654	6.5987	0.0301	-7.29226894467416E-4	0.062	0.0312	0.745	0.995	0.4299	0.761762	false	0	0	0	0
ENSMUSG00000020284	1810043G02Rik	protein_coding	6.9382	7.182	7.0313	6.8386	6.9068	6.9145	6.8959	6.9686	6.8257	6.923	6.9938	6.977	-0.0859	-0.1538	0.0779	0.0101	0.5049	0.1282	0.6364	0.97372	false	0	0	0	0
ENSMUSG00000068599	AC112943.1	protein_coding	6.8178	6.8642	6.7476	6.5937	6.8709	6.7748	6.7548	6.7588	6.7657	6.6529	6.6923	6.7693	-0.1051	-0.0501	-0.0417	0.0133	0.4331	0.7647	0.8733	0.967241	false	0	0	0	0
ENSMUSG00000020886	Dlg4	protein_coding	6.6668	6.6963	6.7164	6.7367	6.6517	6.751	6.7347	6.7344	6.7792	6.7191	6.8305	6.7168	0.0623	0.0563	0.0423	0.0363	0.5403	0.567	0.7915	0.798028	false	0	0	0	0
ENSMUSG00000034906	Ncaph	protein_coding	8.9034	8.9496	8.9737	9.1001	9.1395	9.0284	9.1001	8.9294	9.0222	9.1855	8.9377	9.1223	0.1396	0.075	-0.0075	-0.0721	0.4076	0.7089	0.9881	0.772068	false	0	0	0	0
ENSMUSG00000048120	Entpd1	protein_coding	6.5519	6.5849	6.5527	6.4963	6.591	6.5782	6.6365	6.5919	6.5571	6.5371	6.6357	6.5599	0.0144	0.032	0.0224	0.04	0.9175	0.7509	0.8923	0.719083	false	0	0	0	0
ENSMUSG00000022619	Mapk8ip2	protein_coding	6.6135	6.6854	6.6105	6.6194	6.6768	6.62	6.525	6.5318	6.5504	6.5743	6.5464	6.606	-0.0609	-0.1007	-0.0632	-0.103	0.561	0.2194	0.6174	0.233908	false	0	0	0	0
ENSMUSG00000078427	Sarnp	protein_coding	7.9678	7.9878	7.8285	7.6263	7.6398	7.7961	7.6182	7.5871	7.6941	7.6693	7.9849	7.7156	-0.1381	-0.2949	0.1026	-0.0542	0.4415	0.0384	0.6847	0.852294	false	0	0	0	0
ENSMUSG00000001930	Vwf	protein_coding	6.5633	6.6335	6.6428	6.6111	6.5542	6.6368	6.6712	6.6708	6.7617	6.5916	6.6286	6.6619	0.0142	0.088	0.0267	0.1005	0.9271	0.262	0.8799	0.208097	false	0	0	0	0
ENSMUSG00000027525	Phactr3	protein_coding	6.4776	6.5144	6.5862	6.5292	6.5562	6.6155	6.5714	6.5629	6.5914	6.6068	6.6526	6.6056	0.0956	0.0492	0.0547	0.0082	0.1473	0.5329	0.5788	0.964871	false	0	0	0	0
ENSMUSG00000025265	Fgd1	protein_coding	8.4899	8.3396	8.3564	8.4221	8.3336	8.2624	9.009	8.3226	8.3803	9.4211	8.485	8.7679	0.496	0.1753	0.552	0.2313	0.2601	0.776	0.2336	0.731225	false	0	0	0	0
ENSMUSG00000058589	Anks1b	protein_coding	6.5928	6.5486	6.5773	6.5897	6.549	6.5953	6.6459	6.6358	6.5708	6.5845	6.6399	6.6421	0.0493	0.0446	0.0442	0.0395	0.4597	0.491	0.6035	0.621846	false	0	0	0	0
ENSMUSG00000053268	Dspp	protein_coding	6.618	6.5516	6.6461	6.7252	6.654	6.7059	6.6891	6.692	6.6124	6.6202	6.6479	6.6285	0.027	0.0593	-0.0628	-0.0305	0.7994	0.4108	0.4628	0.785679	false	0	0	0	0
ENSMUSG00000054871	Tmem158	protein_coding	6.7031	6.5843	6.7273	6.6317	6.6458	6.6432	6.5816	6.6	6.7079	6.6056	6.6231	6.6787	-0.0358	-0.0417	-0.0045	-0.0104	0.8084	0.745	0.9888	0.967306	false	0	0	0	0
ENSMUSG00000017453	Pipox	protein_coding	7.2992	7.3987	7.3656	7.2511	7.2982	7.3297	7.2201	7.5799	7.6299	7.3564	7.4682	7.3404	0.0338	0.1221	0.0953	0.1836	0.915	0.5163	0.7444	0.295428	false	0	0	0	0
ENSMUSG00000033763	Mtss1l	protein_coding	6.6283	6.5752	6.6544	6.5972	6.6119	6.6203	6.612	6.6882	6.6382	6.7017	6.715	6.6516	0.0701	0.0268	0.0796	0.0363	0.2862	0.765	0.2482	0.705546	false	0	0	0	0
ENSMUSG00000021810	Ecd	protein_coding	9.5426	9.8271	9.7841	9.7873	9.9957	10.038	9.9262	9.9842	10.0538	10.0389	9.9576	9.8515	0.2314	0.2701	0.009	0.0477	0.2752	0.1661	0.9899	0.917795	false	0	0	0	0
ENSMUSG00000078431	AC107661.1	protein_coding	6.6346	6.6571	6.6279	6.6763	6.6443	6.4815	6.6404	6.6138	6.5211	6.6712	6.6291	6.6345	0.005	-0.0481	0.0442	-0.0089	0.9801	0.6916	0.8108	0.972522	false	0	0	0	0
ENSMUSG00000045973	Mcart1	protein_coding	6.6656	6.6242	6.6338	6.6423	6.666	6.6204	6.6795	6.5921	6.6522	6.5994	6.6165	6.6915	-0.0054	4.88608732363005E-5	-0.0071	-0.0016	0.975	0.9996	0.9768	0.994993	false	0	0	0	0
ENSMUSG00000071816	Ssxb5	protein_coding	6.5814	6.5899	6.571	6.6598	6.6269	6.6285	6.569	6.6328	6.5521	6.5897	6.5875	6.4961	-0.023	0.0039	-0.0806	-0.0538	0.8643	0.98	0.3885	0.619486	false	0	0	0	0
ENSMUSG00000001870	Ltbp1	protein_coding	6.5921	6.7206	6.5798	6.5756	6.5334	6.565	6.6088	6.5735	6.5561	6.5604	6.5661	6.5213	-0.0816	-0.0514	-0.0087	0.0215	0.2699	0.5355	0.9666	0.87868	false	0	0	0	0
ENSMUSG00000046798	Cldn12	protein_coding	8.6927	8.5648	8.6038	8.4126	8.7967	8.6996	8.4111	8.625	8.354	8.4664	8.6112	8.5265	-0.0857	-0.1571	-0.1016	-0.173	0.7379	0.4047	0.7468	0.390476	false	0	0	0	0
ENSMUSG00000030472	Ceacam18	protein_coding	6.61	6.6509	6.5912	6.5893	6.7071	6.5959	6.5743	6.665	6.6524	6.6449	6.6069	6.6828	0.0275	0.0132	0.0141	-2.02208295805306E-4	0.8225	0.9195	0.9448	0.999017	false	0	0	0	0
ENSMUSG00000044897	Olfr821	protein_coding	6.8476	6.8294	6.9253	6.8591	6.7797	6.8824	6.794	6.8462	6.7602	6.7543	6.9103	6.7821	-0.0519	-0.0673	-0.0248	-0.0403	0.6927	0.5382	0.916	0.804411	false	0	0	0	0
ENSMUSG00000046873	Mbtps2	protein_coding	6.6391	6.6772	6.5541	6.5774	6.5346	6.5739	6.6269	6.6125	6.5173	6.6182	6.6624	6.5971	0.0024	-0.0379	0.0639	0.0236	0.988	0.6973	0.5236	0.86734	false	0	0	0	0
ENSMUSG00000006678	Pola1	protein_coding	6.5518	6.648	6.5817	6.5169	6.5634	6.5801	6.5132	6.6164	6.5888	6.5934	6.6152	6.5014	-0.0238	-0.021	0.0166	0.0194	0.855	0.8634	0.9315	0.905366	false	0	0	0	0
ENSMUSG00000020805	Slc13a5	protein_coding	6.6994	6.6292	6.6139	6.7141	6.6502	6.6327	6.6745	6.6656	6.6135	6.6293	6.6396	6.7081	0.0115	0.0037	-0.0067	-0.0145	0.9411	0.9806	0.977	0.938941	false	0	0	0	0
ENSMUSG00000079049	Serpinb1c	protein_coding	6.5857	6.5525	6.5486	6.6463	6.6146	6.5821	6.5965	6.7043	6.5843	6.5136	6.5962	6.5202	-0.0189	0.0661	-0.071	0.014	0.9002	0.4556	0.51	0.944551	false	0	0	0	0
ENSMUSG00000000157	Itgb2l	protein_coding	6.5884	6.5587	6.5354	6.5633	6.5623	6.5726	6.5843	6.5091	6.4691	6.5054	6.4239	6.5265	-0.0756	-0.04	-0.0808	-0.0452	0.4132	0.7183	0.4307	0.724935	false	0	0	0	0
ENSMUSG00000058328	Xlr5a	protein_coding	6.4813	6.6786	6.5211	6.5682	6.601	6.5124	6.5764	6.6002	6.6264	6.5741	6.6054	6.5782	0.0256	0.0407	0.0254	0.0405	0.8732	0.7484	0.9091	0.791824	false	0	0	0	0
ENSMUSG00000027442	Cst8	protein_coding	6.5278	6.6062	6.6128	6.6233	6.6516	6.5343	6.6095	6.6539	6.6388	6.6327	6.6331	6.6706	0.0632	0.0518	0.0424	0.031	0.4771	0.5637	0.7575	0.817323	false	0	0	0	0
ENSMUSG00000039814	Xkr5	protein_coding	7.335	7.5581	7.4627	7.1922	7.5873	7.3713	7.3134	7.5895	7.4533	7.1443	7.2026	7.1698	-0.2797	1.81266773872757E-4	-0.2113	0.0685	0.1002	0.9994	0.2956	0.831507	false	0	0	0	0
ENSMUSG00000048745	Olfr820	protein_coding	6.4923	6.5309	6.5774	6.5905	6.6377	6.5763	6.5455	6.5591	6.5988	6.5078	6.5684	6.6492	0.0416	0.0343	-0.0263	-0.0337	0.7367	0.7812	0.8933	0.824784	false	0	0	0	0
ENSMUSG00000073016	Uprt	protein_coding	6.6611	6.6348	6.6146	6.6209	6.6521	6.5912	6.5891	6.6353	6.5735	6.5841	6.7002	6.6314	0.0017	-0.0375	0.0172	-0.0221	0.991	0.6862	0.924	0.872733	false	0	0	0	0
ENSMUSG00000035455	Fignl1	protein_coding	9.9116	9.6933	10.0042	9.5721	9.7873	9.8229	9.9527	9.7618	9.76	10.0892	9.7108	9.7236	-0.0285	-0.0449	0.1138	0.0974	0.9549	0.9128	0.81	0.816777	false	0	0	0	0
ENSMUSG00000026984	Il1f6	protein_coding	6.5652	6.6952	6.6677	6.5561	6.6614	6.6252	6.6823	6.6021	6.5866	6.5875	6.6161	6.7031	-0.0071	-0.019	0.0213	0.0094	0.9696	0.8958	0.9215	0.968598	false	0	0	0	0
ENSMUSG00000042660	Wdr55	protein_coding	8.3557	8.355	8.354	8.0465	8.0853	8.3139	8.0229	8.2098	8.2287	8.0747	8.3622	7.8537	-0.258	-0.2011	-0.0517	0.0052	0.2918	0.4275	0.9301	0.994839	false	0	0	0	0
ENSMUSG00000032091	Tmprss4	protein_coding	6.6857	6.6457	6.5481	6.5196	6.5507	6.5947	6.468	6.551	6.571	6.615	6.6905	6.5159	-0.0194	-0.0965	0.0521	-0.025	0.9177	0.3339	0.7705	0.902399	false	0	0	0	0
ENSMUSG00000071719	Tmem28	protein_coding	6.6621	6.6286	6.6989	6.6222	6.7056	6.6178	6.5976	6.7422	6.7051	6.7434	6.6898	6.7117	0.0518	0.0185	0.0664	0.0331	0.6329	0.8939	0.5748	0.820315	false	0	0	0	0
ENSMUSG00000042589	Cux2	protein_coding	6.678	6.9225	6.7939	6.7777	6.8391	6.7829	7.4318	7.1771	7.1259	7.1096	6.9209	6.9494	0.1952	0.4468	0.1934	0.445	0.2004	0.0027	0.2494	0.00290617	false	0	1	0	1
ENSMUSG00000006818	Sod2	protein_coding	12.1661	12.3501	12.1394	12.2187	12.2878	12.3538	12.3039	12.2878	12.1282	12.1462	12.0291	12.4023	-0.026	0.0215	-0.0942	-0.0468	0.9391	0.945	0.7585	0.892503	false	0	0	0	0
ENSMUSG00000003206	Ebi3	protein_coding	6.6704	6.7203	6.7852	6.6733	6.7514	6.7367	6.7996	6.7151	6.8209	6.6253	6.679	6.7325	-0.0463	0.0532	-0.0415	0.0581	0.6604	0.5651	0.7755	0.583931	false	0	0	0	0
ENSMUSG00000045917	6330416G13Rik	protein_coding	6.8191	6.8496	6.8407	6.7721	6.8256	6.7551	6.8677	6.9259	6.8051	6.8328	6.7761	6.872	-0.0095	0.0297	0.0427	0.082	0.9538	0.7932	0.7631	0.334617	false	0	0	0	0
ENSMUSG00000062345	Serpinb2	protein_coding	6.5286	6.6248	6.6271	6.6041	6.6353	6.5378	6.5757	6.5678	6.5899	6.7207	6.5332	6.5546	0.0093	-0.0157	0.0104	-0.0146	0.9619	0.9218	0.9693	0.950397	false	0	0	0	0
ENSMUSG00000072259	Gm5592	protein_coding	6.5322	6.6221	6.5497	6.6859	6.6397	6.6205	6.5486	6.6431	6.5807	6.678	6.7059	6.6323	0.1041	0.0228	0.0234	-0.0579	0.1839	0.8567	0.9013	0.592999	false	0	0	0	0
ENSMUSG00000005649	Cabp5	protein_coding	6.5604	6.6593	6.6512	6.5991	6.6099	6.7092	6.7067	6.5836	6.6442	6.6472	6.6834	6.629	0.0296	0.0212	0.0138	0.0054	0.8303	0.8782	0.9539	0.981993	false	0	0	0	0
ENSMUSG00000027443	Cst12	protein_coding	6.7058	6.6544	6.6108	6.7416	6.5674	6.6317	6.5992	6.6207	6.5854	6.5956	6.5456	6.6729	-0.0523	-0.0552	-0.0422	-0.0452	0.6789	0.627	0.8239	0.765134	false	0	0	0	0
ENSMUSG00000059064	AC162898.6	protein_coding	14.6284	14.6595	14.6384	14.5518	14.6384	14.6595	14.6384	14.6284	14.7324	14.5518	14.6212	14.6212	-0.044	0.0243	-0.0185	0.0498	0.6988	0.8494	0.9288	0.68049	false	0	0	0	0
ENSMUSG00000033488	BC026585	protein_coding	6.8619	6.7991	6.9487	6.9611	6.901	6.9446	7.052	7.0114	7.2083	7.0434	6.9925	7.1558	0.194	0.2206	0.1283	0.155	0.0898	0.0449	0.3744	0.204615	false	0	0	0	0
ENSMUSG00000024792	Zfpl1	protein_coding	7.5284	7.6464	7.4204	7.3013	7.7121	7.6386	7.4605	7.6438	7.5952	7.5954	7.5906	7.5233	0.0381	0.0348	0.0191	0.0159	0.9109	0.9086	0.9718	0.975059	false	0	0	0	0
ENSMUSG00000024678	Ms4a4d	protein_coding	6.5192	6.58	6.5138	6.573	6.5939	6.5879	6.6027	6.5313	6.5436	6.6146	6.4918	6.6301	0.0412	0.0216	-0.0061	-0.0257	0.6952	0.8571	0.9791	0.853983	false	0	0	0	0
ENSMUSG00000040557	Wbscr27	protein_coding	7.2309	7.3576	7.0335	7.2226	7.0422	6.927	7.3042	7.1096	7.0315	7.3021	7.1279	7.5853	0.1311	-0.0589	0.2745	0.0845	0.6738	0.8758	0.2821	0.838598	false	0	0	0	0
ENSMUSG00000073435	Nme3	protein_coding	9.3056	9.5937	9.0043	9.2589	9.2517	8.9496	9.0887	9.2634	9.3721	8.6883	9.0307	9.1579	-0.3423	-0.0598	-0.1945	0.088	0.2749	0.9068	0.6946	0.884154	false	0	0	0	0
ENSMUSG00000033855	Ston1	protein_coding	6.8583	6.9934	6.9382	6.8741	6.9089	6.9486	6.8928	6.9511	7.0327	7.0007	7.1388	6.9421	0.0972	0.0289	0.1166	0.0483	0.4013	0.8617	0.3335	0.779406	false	0	0	0	0
ENSMUSG00000028040	Efna4	protein_coding	7.0285	7.0891	7.0567	7.1501	7.1399	7.1383	7.004	7.2491	7.1283	7.1277	7.247	7.1453	0.1152	0.069	0.0306	-0.0156	0.2757	0.5691	0.8987	0.952611	false	0	0	0	0
ENSMUSG00000044456	Rin3	protein_coding	7.2135	7.1755	7.1163	7.1717	7.1526	7.1891	7.7398	7.4841	7.8841	7.5644	7.2936	7.1994	0.184	0.5342	0.1813	0.5315	0.4075	0.0045	0.4806	0.00479571	false	0	1	0	1
ENSMUSG00000022391	Rangap1	protein_coding	12.0239	12.0513	12.0152	12.3614	12.2243	12.3687	12.0557	12.2042	12.178	12.0218	12.2283	12.0892	0.083	0.1158	-0.205	-0.1721	0.7699	0.6105	0.3523	0.439347	false	0	0	0	0
ENSMUSG00000052676	Zmat1	protein_coding	6.6853	6.6042	6.6633	6.6543	6.7338	6.6601	6.7652	6.6844	6.6489	6.6863	6.583	6.669	-0.0048	0.0486	-0.0366	0.0168	0.9787	0.6343	0.8311	0.931861	false	0	0	0	0
ENSMUSG00000069867	Pabpnl1	protein_coding	6.6596	6.6595	6.6082	6.6791	6.67	6.6027	6.65	6.6114	6.5527	6.6872	6.591	6.6427	-0.0021	-0.0377	-0.0103	-0.0459	0.9894	0.696	0.9612	0.671872	false	0	0	0	0
ENSMUSG00000022102	Dok2	protein_coding	8.7038	8.3922	8.3662	8.2846	7.8589	8.0222	8.7917	8.9169	8.5742	7.594	7.885	7.2999	-0.8944	0.2735	-0.4623	0.7057	0.0024	0.3772	0.119	0.00922792	false	0	1	-1	0
ENSMUSG00000047733	BC048609	protein_coding	6.789	6.6557	6.6379	6.5564	6.6591	6.6311	6.5746	6.5833	6.6582	6.5874	6.5857	6.6438	-0.0886	-0.0889	-0.0099	-0.0102	0.3898	0.3613	0.9721	0.968851	false	0	0	0	0
ENSMUSG00000002763	Pex6	protein_coding	7.0776	7.115	7.1778	7.1843	7.182	7.1592	7.3938	7.2869	7.3773	7.3418	7.2209	7.3341	0.1755	0.2292	0.1238	0.1775	0.038	0.0071	0.1982	0.031712	false	0	0	0	0
ENSMUSG00000060268	Ncrna00082	protein_coding	6.5755	6.5426	6.5485	6.6623	6.5883	6.5549	6.6143	6.5718	6.53	6.6087	6.535	6.6229	0.0333	0.0165	-0.013	-0.0298	0.7697	0.8971	0.9507	0.823712	false	0	0	0	0
ENSMUSG00000050141	BC049635	protein_coding	6.6193	6.6948	6.6721	6.6558	6.6564	6.6475	6.6258	6.6867	6.6109	6.6051	6.7064	6.6451	-0.0099	-0.021	-0.001	-0.0121	0.9547	0.8765	0.9965	0.95383	false	0	0	0	0
ENSMUSG00000044134	Fam109a	protein_coding	7.7259	7.7599	7.9705	7.8785	7.8261	7.9199	8.2475	8.2471	8.186	8.0909	8.086	7.7407	0.1538	0.4081	0.0977	0.3521	0.5207	0.0237	0.8024	0.0527872	false	0	1	0	1
ENSMUSG00000062997	Rpl35	protein_coding	14.0904	14.2791	14.0992	13.9124	14.2017	13.9858	14.0555	14.0172	14.1055	13.9701	14.1252	14.2721	-0.0338	-0.0968	0.0891	0.0261	0.9151	0.6361	0.7682	0.950397	false	0	0	0	0
ENSMUSG00000044950	Pwwp2a	protein_coding	6.8824	6.96	6.9198	6.8275	6.8367	6.9365	6.7942	6.7785	6.8033	6.8085	6.7906	6.7588	-0.1348	-0.1287	-0.081	-0.0749	0.0758	0.0846	0.4148	0.431922	false	0	0	0	0
ENSMUSG00000022488	Nckap1l	protein_coding	7.0559	6.9494	7.1633	7.0753	7.0634	7.2022	7.0552	6.9503	7.3796	7.2137	7.0456	7.2343	0.1083	0.0721	0.0509	0.0147	0.6981	0.809	0.9191	0.978849	false	0	0	0	0
ENSMUSG00000074529	C330013J21Rik	protein_coding	7.7997	7.9573	7.7394	7.7575	7.7704	7.9878	7.7302	7.8796	7.7387	7.6907	8.0379	7.9972	0.0765	-0.0493	0.07	-0.0558	0.8129	0.8823	0.8754	0.89145	false	0	0	0	0
ENSMUSG00000069971	4933402J07Rik	protein_coding	6.7071	6.7463	6.6357	6.6325	6.644	6.5918	6.7265	6.6523	6.6439	6.8204	6.6651	6.6819	0.0261	-0.0221	0.0997	0.0515	0.8594	0.8756	0.3038	0.687371	false	0	0	0	0
ENSMUSG00000034501	1810048J11Rik	protein_coding	6.6308	6.5698	6.5373	6.6154	6.7026	6.5481	6.6352	6.5233	6.6036	6.6069	6.606	6.5725	0.0158	0.0081	-0.0269	-0.0347	0.9273	0.9633	0.8958	0.82617	false	0	0	0	0
ENSMUSG00000058975	Kcnc1	protein_coding	6.62	6.5528	6.6867	6.6132	6.6205	6.6042	6.6129	6.6845	6.6176	6.6358	6.569	6.6036	-0.017	0.0185	-0.0098	0.0257	0.9174	0.8971	0.9687	0.876448	false	0	0	0	0
ENSMUSG00000025140	Pycr1	protein_coding	6.7924	6.7548	6.7885	6.8297	6.7783	6.7661	6.8521	6.7284	6.6893	7.1355	6.8009	7.0133	0.2047	-0.022	0.1919	-0.0348	0.1296	0.9292	0.1985	0.909258	false	0	0	0	0
ENSMUSG00000056215	Lrguk	protein_coding	6.6843	6.5321	6.5641	6.6549	6.6144	6.5529	6.6497	6.5466	6.6243	6.6509	6.6008	6.6967	0.056	0.0134	0.0421	-5.12027913229574E-4	0.6582	0.9363	0.8309	0.998423	false	0	0	0	0
ENSMUSG00000002010	Idh3g	protein_coding	11.4783	11.6886	11.5981	11.5187	11.4582	11.6485	11.6886	11.8651	11.8486	11.7626	11.7057	11.5981	0.1005	0.2124	0.147	0.259	0.6301	0.1599	0.4738	0.0816426	false	0	0	0	0
ENSMUSG00000049881	2810025M15Rik	protein_coding	11.3021	11.4878	11.2846	11.3319	11.493	11.3765	11.1695	11.3635	11.2745	11.3366	11.4639	11.5187	0.0816	-0.089	0.0393	-0.1313	0.6981	0.6346	0.917	0.478181	false	0	0	0	0
ENSMUSG00000026867	Gapvd1	protein_coding	8.8578	8.6969	8.8895	9.1864	8.7722	8.7784	8.9596	8.7035	8.8419	8.9675	8.8702	8.8472	0.0802	0.0202	-0.0174	-0.0773	0.8139	0.9608	0.9789	0.84131	false	0	0	0	0
ENSMUSG00000040268	Plekha1	protein_coding	10.7772	10.2393	10.6022	11.1695	10.764	10.0624	9.8675	9.7321	9.8009	10.0428	10.0058	10.6022	-0.3226	-0.7394	-0.4484	-0.8651	0.572	0.0778	0.4291	0.0373062	false	0	-1	0	-1
ENSMUSG00000026107	Obfc2a	protein_coding	7.561	7.6199	7.5994	7.6722	7.37	7.5014	7.6915	7.4162	7.3324	7.5373	7.6621	7.6515	0.0235	-0.1134	0.1024	-0.0345	0.9538	0.6314	0.771	0.942844	false	0	0	0	0
ENSMUSG00000078109	Sec61g	protein_coding	12.8807	12.8255	12.5827	12.4462	12.6943	12.4615	12.3865	12.6711	12.5827	12.5153	12.589	12.6896	-0.165	-0.2162	0.0639	0.0127	0.4532	0.2525	0.8804	0.981834	false	0	0	0	0
ENSMUSG00000045896	Paip2b	protein_coding	6.5723	6.6466	6.6217	6.6306	6.5726	6.679	6.6121	6.7118	6.6754	6.5806	6.6909	6.6415	0.0241	0.0529	0.0102	0.039	0.8632	0.5829	0.9648	0.769705	false	0	0	0	0
ENSMUSG00000027981	Rnpc3	protein_coding	6.9997	6.8002	6.9474	6.9374	6.8848	7.0465	6.9718	6.8978	6.9697	6.8628	6.8999	6.8956	-0.0296	0.0307	-0.0701	-0.0098	0.8724	0.851	0.6731	0.973705	false	0	0	0	0
ENSMUSG00000025086	Trub1	protein_coding	6.6368	6.6203	6.623	6.5866	6.6008	6.6079	6.5264	6.5549	6.5509	6.6367	6.5849	6.5952	-0.0211	-0.0827	0.0072	-0.0544	0.816	0.1149	0.9645	0.400572	false	0	0	0	0
ENSMUSG00000029203	Ube2k	protein_coding	10.4625	10.216	10.302	10.5208	10.2315	10.2177	10.1932	10.0396	9.9262	9.972	10.0985	10.0994	-0.2702	-0.2738	-0.2667	-0.2703	0.1117	0.097	0.1453	0.110578	false	0	0	0	0
ENSMUSG00000063446	E130309F12Rik	protein_coding	6.6507	6.5753	6.672	6.6111	6.6393	6.6618	6.6734	6.6513	6.8088	6.6726	6.6912	6.6317	0.0325	0.0785	0.0277	0.0737	0.7991	0.3519	0.8783	0.444667	false	0	0	0	0
ENSMUSG00000020405	Fabp6	protein_coding	6.7082	6.8429	6.8056	6.8059	6.8069	6.8919	6.8122	6.8515	6.7606	6.8864	6.9089	6.8068	0.0818	0.0225	0.0325	-0.0268	0.4126	0.8783	0.8699	0.878152	false	0	0	0	0
ENSMUSG00000021891	Mettl6	protein_coding	6.5573	6.6156	6.6426	6.6886	6.6308	6.6521	6.6155	6.767	6.6111	6.557	6.6156	6.6165	-0.0088	0.0594	-0.0608	0.0073	0.9621	0.5675	0.6577	0.975637	false	0	0	0	0
ENSMUSG00000031970	Dbndd1	protein_coding	6.6401	6.6521	6.7518	6.6834	6.663	6.646	6.759	6.5971	6.6362	6.7538	6.7597	6.7431	0.0709	-0.0172	0.0881	-1.28749679317863E-5	0.6167	0.9281	0.5697	0.999884	false	0	0	0	0
ENSMUSG00000040576	Wbscr28	protein_coding	6.5337	6.644	6.5908	6.5824	6.5445	6.6031	6.6013	6.6194	6.5295	6.6327	6.6311	6.589	0.0281	-0.0061	0.0409	0.0067	0.8092	0.9661	0.7553	0.97414	false	0	0	0	0
ENSMUSG00000053574	4930563E22Rik	protein_coding	6.8578	6.8217	6.8443	6.8882	6.8847	6.889	6.923	6.9388	7.0032	6.9402	6.8399	6.9013	0.0525	0.1137	0.0065	0.0677	0.5702	0.096	0.977	0.440646	false	0	0	0	0
ENSMUSG00000028224	Nbn	protein_coding	6.6406	6.5863	6.5518	6.5731	6.5928	6.7053	6.6449	6.79	6.5642	6.5835	6.6231	6.6289	0.0189	0.0735	-0.0119	0.0427	0.926	0.5401	0.969	0.815121	false	0	0	0	0
ENSMUSG00000051911	AC164649.1	protein_coding	6.6854	6.6299	6.6615	6.7417	6.7059	6.6831	6.7096	6.6698	6.7196	6.6847	6.6205	6.5823	-0.0298	0.0407	-0.0811	-0.0106	0.7689	0.6188	0.2776	0.950412	false	0	0	0	0
ENSMUSG00000021809	Nudt13	protein_coding	6.7457	6.6776	6.7101	6.7546	6.7677	6.7252	6.6756	6.7398	6.7372	6.747	6.7795	6.694	0.0291	0.0064	-0.009	-0.0316	0.8267	0.9679	0.9705	0.82657	false	0	0	0	0
ENSMUSG00000047434	AI480653	protein_coding	7.5534	7.3545	7.6767	7.5177	7.4867	7.5782	7.7463	7.6378	7.5972	7.9441	7.6548	7.6134	0.2092	0.1322	0.2099	0.1329	0.2471	0.5137	0.2932	0.576017	false	0	0	0	0
ENSMUSG00000015013	Trappc2l	protein_coding	10.0723	10.2767	9.9044	10.0264	9.9527	10.0935	9.9907	10.0321	9.9999	10.196	10.2508	10.2824	0.1586	-0.0769	0.2188	-0.0166	0.3257	0.7006	0.1636	0.968598	false	0	0	0	0
ENSMUSG00000029126	Nsg1	protein_coding	6.7141	6.6331	6.6341	6.6583	6.5547	6.6225	6.6241	6.6286	6.5584	6.6418	6.6084	6.6737	-0.0191	-0.0568	0.0294	-0.0082	0.8825	0.4811	0.8485	0.967233	false	0	0	0	0
ENSMUSG00000034156	Bzrap1	protein_coding	6.8791	6.7394	6.846	6.9674	6.8979	6.7482	6.7426	6.8398	6.6533	6.7945	6.6803	6.8952	-0.0315	-0.0763	-0.0811	-0.126	0.9002	0.6547	0.7276	0.425924	false	0	0	0	0
ENSMUSG00000037098	Rab11fip3	protein_coding	6.5936	6.6039	6.5462	6.6853	6.6413	6.6072	6.655	6.5812	6.6186	6.6768	6.6604	6.6601	0.0845	0.037	0.0211	-0.0263	0.1206	0.5867	0.8675	0.780771	false	0	0	0	0
ENSMUSG00000005686	Ampd3	protein_coding	7.0673	6.9448	7.1315	6.8873	6.8589	7.0517	7.2719	7.1076	7.3234	7.3853	7.0087	7.1368	0.129	0.1864	0.2443	0.3017	0.5669	0.3104	0.2011	0.0709958	false	0	0	0	0
ENSMUSG00000063895	Nupl1	protein_coding	7.5685	7.1452	7.6085	7.465	7.4338	7.5304	7.4125	7.3703	7.3697	7.2482	7.2881	7.1211	-0.2216	-0.0566	-0.2573	-0.0922	0.2481	0.8479	0.1964	0.764616	false	0	0	0	0
ENSMUSG00000034570	Inpp5j	protein_coding	6.67	6.6397	6.7133	6.8274	6.7369	6.7665	6.7637	6.776	6.7521	6.7655	6.805	6.738	0.0952	0.0895	-0.0075	-0.0131	0.124	0.1416	0.9687	0.932351	false	0	0	0	0
ENSMUSG00000030342	Cd9	protein_coding	10.2538	10.0706	9.9515	10.4064	9.9481	10.1875	10.4815	10.4205	10.513	10.6751	10.5721	10.8876	0.6196	0.3797	0.531	0.291	0.0074	0.0891	0.0234	0.244364	false	1	0	1	1
ENSMUSG00000024677	Ms4a6b	protein_coding	6.5994	6.6757	6.5389	6.5276	6.5881	6.5993	6.6014	6.594	6.6521	6.6249	6.5803	6.6505	0.0139	0.0112	0.0469	0.0442	0.926	0.9337	0.7168	0.701601	false	0	0	0	0
ENSMUSG00000061099	Gapdhs	protein_coding	6.5396	6.6566	6.5487	6.4813	6.5592	6.5812	6.6298	6.6359	6.6923	6.6843	6.6274	6.6457	0.0708	0.071	0.1119	0.1121	0.4415	0.4093	0.1867	0.152506	false	0	0	0	0
ENSMUSG00000010755	Cars	protein_coding	6.837	6.7789	6.6218	6.7479	6.6734	6.6404	6.6976	6.657	6.6648	6.8234	6.7072	6.7504	0.0144	-0.0728	0.0731	-0.0141	0.9464	0.5516	0.6545	0.959757	false	0	0	0	0
ENSMUSG00000040533	Matn1	protein_coding	6.6346	6.8344	6.703	6.7024	6.7161	6.694	6.7295	6.7462	6.804	6.9281	6.8825	6.9422	0.1936	0.0359	0.2134	0.0558	0.0471	0.8211	0.0358	0.735482	false	0	0	0	0
ENSMUSG00000025790	Slco3a1	protein_coding	6.7156	6.6189	6.7885	6.7456	6.7304	6.7553	6.6015	6.5908	6.6183	6.6494	6.6561	6.6635	-0.0513	-0.1041	-0.0874	-0.1402	0.6223	0.1724	0.3533	0.0571007	false	0	0	0	0
ENSMUSG00000025823	Pdia4	protein_coding	8.8597	8.9728	8.8756	9.0155	9.1431	9.1176	8.7819	9.0337	8.7417	8.7695	9.0098	8.6044	-0.1081	-0.0503	-0.2975	-0.2396	0.6825	0.8735	0.1266	0.222147	false	0	0	0	0
ENSMUSG00000045392	Olfr1033	protein_coding	6.6664	6.5422	6.6441	6.646	6.6349	6.6399	6.5585	6.6273	6.5873	6.6064	6.6621	6.582	-6.94398126499962E-4	-0.0265	-0.0234	-0.0492	0.9959	0.7979	0.882	0.613393	false	0	0	0	0
ENSMUSG00000009471	Myod1	protein_coding	6.5751	6.6509	6.6279	6.5943	6.6141	6.6952	6.632	6.6487	6.6641	6.6651	6.5984	6.6477	0.0191	0.0303	0.0025	0.0137	0.8865	0.7745	0.9918	0.940685	false	0	0	0	0
ENSMUSG00000034000	Neu4	protein_coding	6.5862	6.6192	6.6263	6.6518	6.6882	6.6637	6.6984	6.671	6.6334	6.6704	6.603	6.6108	0.0175	0.057	-0.0399	-3.34585829093292E-4	0.8788	0.4064	0.7119	0.998423	false	0	0	0	0
ENSMUSG00000019929	Dcn	protein_coding	6.8708	6.6574	6.7514	6.7536	6.7386	6.6081	6.5897	6.5973	6.5854	6.6433	6.5589	6.7207	-0.1189	-0.1691	-0.0591	-0.1093	0.3032	0.0952	0.7694	0.378024	false	0	0	0	0
ENSMUSG00000042918	Mamstr	protein_coding	6.5782	6.6169	6.6013	6.5908	6.622	6.6078	6.6235	6.6221	6.5681	6.6101	6.6419	6.6211	0.0256	0.0057	0.0175	-0.0023	0.7765	0.9604	0.9012	0.990605	false	0	0	0	0
ENSMUSG00000040225	Bat2l2	protein_coding	7.4473	7.3582	7.3259	7.3814	7.3874	7.3893	7.6217	7.447	7.7136	7.3999	7.6857	7.3425	0.0989	0.217	0.09	0.2081	0.6443	0.1566	0.758	0.201119	false	0	0	0	0
ENSMUSG00000042796	Olfr1032	protein_coding	6.6197	6.6795	6.576	6.565	6.6112	6.5431	6.5148	6.733	6.6681	6.6624	6.6851	6.6031	0.0251	0.0136	0.0771	0.0655	0.9063	0.9491	0.6655	0.703035	false	0	0	0	0
ENSMUSG00000030131	Cpamd8	protein_coding	6.5054	6.552	6.5514	6.5818	6.5186	6.5697	6.5422	6.7	6.5461	6.519	6.6643	6.5711	0.0485	0.0598	0.0281	0.0394	0.7373	0.6251	0.9082	0.824539	false	0	0	0	0
ENSMUSG00000060475	Wtap	protein_coding	7.0642	7.1302	7.1803	7.0184	7.0356	7.2473	7.0971	7.0138	7.1426	7.0757	7.0704	7.082	-0.0489	-0.0404	-0.0244	-0.016	0.7776	0.8133	0.9338	0.957581	false	0	0	0	0
ENSMUSG00000043267	Olfr1031	protein_coding	6.5619	6.5729	6.6586	6.6453	6.6261	6.5392	6.6032	6.6052	6.6402	6.6237	6.6464	6.5469	0.0079	0.0184	0.0021	0.0127	0.9619	0.8867	0.9931	0.948889	false	0	0	0	0
ENSMUSG00000042520	Ubap2l	protein_coding	6.6272	6.5583	6.525	6.6694	6.6507	6.5718	6.6421	6.6185	6.7253	6.5538	6.5504	6.5065	-0.0333	0.0918	-0.0938	0.0313	0.7669	0.2032	0.2494	0.809275	false	0	0	0	0
ENSMUSG00000044707	Ccnjl	protein_coding	6.6313	6.5759	6.7033	6.6231	6.6544	6.6111	6.6074	6.7129	6.6716	6.5844	6.6353	6.7166	0.0086	0.0271	0.0159	0.0344	0.9625	0.8412	0.9457	0.824539	false	0	0	0	0
ENSMUSG00000041592	Sdk2	protein_coding	6.6724	6.6605	6.7075	6.6787	6.6659	6.6895	6.7107	6.7233	6.8514	6.657	6.6665	6.732	0.005	0.0817	0.0071	0.0838	0.975	0.2766	0.9745	0.293925	false	0	0	0	0
ENSMUSG00000048312	Gm4884	protein_coding	6.5223	6.4425	6.6056	6.5295	6.5983	6.5463	6.6704	6.5611	6.5648	6.6552	6.4874	6.5834	0.0519	0.0753	0.0173	0.0407	0.7052	0.4955	0.949	0.812271	false	0	0	0	0
ENSMUSG00000040298	Btbd16	protein_coding	6.7272	6.6097	6.6568	6.6776	6.6275	6.7253	6.7354	6.7968	6.8503	6.6747	6.9443	6.7098	0.1117	0.1296	0.0995	0.1174	0.4277	0.3046	0.5788	0.418579	false	0	0	0	0
ENSMUSG00000027444	8030411F24Rik	protein_coding	6.6614	6.6273	6.596	6.7363	6.6713	6.6975	6.7389	6.7214	6.637	6.6845	6.624	6.6914	0.0384	0.0709	-0.0351	-0.0026	0.7894	0.5002	0.8647	0.992898	false	0	0	0	0
ENSMUSG00000028101	Pias3	protein_coding	7.8178	8.0178	7.7853	7.5204	7.6605	7.566	7.7749	7.829	7.5779	7.611	7.6446	7.6155	-0.2499	-0.1464	0.0414	0.145	0.0598	0.3132	0.902	0.361912	false	0	0	0	0
ENSMUSG00000036030	Prtg	protein_coding	7.1277	6.7285	6.8551	7.1989	6.859	6.8092	7.0555	6.6864	6.7123	6.6969	6.6708	6.974	-0.1232	-0.0857	-0.1751	-0.1376	0.7539	0.8341	0.682	0.745661	false	0	0	0	0
ENSMUSG00000071061	Olfr247	protein_coding	6.4534	6.535	6.6406	6.5309	6.5683	6.551	6.5443	6.5199	6.5469	6.5335	6.5586	6.55	0.0044	-0.006	-0.0027	-0.013	0.9809	0.9708	0.9922	0.9513	false	0	0	0	0
ENSMUSG00000060594	Layn	protein_coding	6.571	6.6201	6.5664	6.5562	6.5391	6.5775	6.5914	6.5983	6.6764	6.549	6.581	6.6064	-0.007	0.0362	0.0212	0.0645	0.9552	0.6172	0.8714	0.31664	false	0	0	0	0
ENSMUSG00000022817	Itgb5	protein_coding	8.4134	8.1985	8.401	8.2453	8.3043	8.1897	7.9889	8.0084	8.0435	8.2373	8.2629	8.6173	0.0349	-0.324	0.1261	-0.2328	0.9347	0.0961	0.7306	0.302219	false	0	0	0	-1
ENSMUSG00000040610	Tlx3	protein_coding	6.738	6.4993	6.5892	6.6075	6.7125	6.6223	6.6833	6.5982	6.5897	6.7209	6.6298	6.6036	0.0426	0.0149	0.004	-0.0237	0.8138	0.9421	0.9916	0.927941	false	0	0	0	0
ENSMUSG00000028134	Ptbp2	protein_coding	6.6845	6.5504	6.6846	6.5876	6.6673	6.6508	6.6234	6.592	6.5741	6.6097	6.6247	6.5916	-0.0312	-0.0433	-0.0265	-0.0387	0.8016	0.6649	0.8796	0.761811	false	0	0	0	0
ENSMUSG00000028032	Papss1	protein_coding	7.8509	7.8836	7.8916	7.8919	7.9126	7.677	8.2226	8.0983	7.9892	8.3043	7.9488	8.1227	0.2499	0.228	0.2981	0.2762	0.1153	0.147	0.0681	0.0740695	false	0	0	0	0
ENSMUSG00000044103	Il1f9	protein_coding	6.6323	6.5501	6.6292	6.4887	6.5324	6.5882	6.6642	6.591	6.6368	6.6038	6.6455	6.4919	-0.0235	0.0268	0.0439	0.0942	0.8795	0.8427	0.7945	0.315096	false	0	0	0	0
ENSMUSG00000050189	Etos1	protein_coding	6.5896	6.5066	6.549	6.5255	6.5629	6.5552	6.5547	6.5411	6.5611	6.6008	6.5744	6.6088	0.0463	0.004	0.0468	0.0044	0.5584	0.9756	0.6278	0.980642	false	0	0	0	0
ENSMUSG00000020228	Helb	protein_coding	9.5324	9.6186	9.4249	9.6427	9.9673	9.7516	9.6257	9.8127	9.7501	9.648	9.8171	9.4574	0.1156	0.2042	-0.1464	-0.0577	0.6675	0.3143	0.6273	0.884239	false	0	0	0	0
ENSMUSG00000031963	Bmper	protein_coding	6.8032	7.0853	6.5958	6.7742	6.6209	6.759	6.7223	6.8804	6.6745	6.679	6.733	6.6884	-0.128	-0.0691	-0.018	0.041	0.5928	0.8035	0.9744	0.924586	false	0	0	0	0
ENSMUSG00000026149	Tm4sf20	protein_coding	6.8474	6.7097	6.8247	6.8636	6.8072	6.7448	6.8235	6.8659	6.8158	6.9986	6.7888	6.767	0.0575	0.0411	0.0462	0.0298	0.7327	0.8151	0.8566	0.904576	false	0	0	0	0
ENSMUSG00000027070	Lrp2	protein_coding	6.6939	6.7128	6.724	6.6777	6.6269	6.6572	6.6484	6.6118	6.6097	6.578	6.6761	6.6534	-0.0744	-0.0869	-0.0181	-0.0306	0.1942	0.1064	0.8922	0.73796	false	0	0	0	0
ENSMUSG00000078961	AC102262.1	protein_coding	6.5848	6.6133	6.6342	6.5989	6.6116	6.5807	6.5947	6.5803	6.6558	6.673	6.5902	6.6858	0.0389	-5.21237494869098E-4	0.0526	0.0132	0.6574	0.9969	0.5743	0.932362	false	0	0	0	0
ENSMUSG00000052707	Tnrc6a	protein_coding	9.1073	8.9302	8.9648	8.904	9.0151	8.8619	8.9486	8.7535	8.7588	8.7581	8.7473	8.8855	-0.2038	-0.1805	-0.13	-0.1067	0.1955	0.2532	0.564	0.634476	false	0	0	0	0
ENSMUSG00000051860	Samd7	protein_coding	6.6825	6.7725	6.7541	6.735	6.7462	6.7452	6.6981	6.7233	6.6968	6.5999	6.7946	6.7534	-0.0204	-0.0303	-0.0262	-0.0361	0.8981	0.814	0.8948	0.808806	false	0	0	0	0
ENSMUSG00000036958	Cst11	protein_coding	6.6452	6.6191	6.5494	6.5854	6.6108	6.5847	6.6831	6.7294	6.6605	6.5674	6.6168	6.6212	-0.0028	0.0864	0.0082	0.0974	0.9843	0.1726	0.9661	0.127546	false	0	0	0	0
ENSMUSG00000023066	Rttn	protein_coding	7.3825	7.3487	7.2837	7.4314	7.4684	7.4007	7.3622	7.362	7.4103	7.2849	7.2973	7.5065	0.0246	0.0398	-0.0706	-0.0554	0.9053	0.8073	0.694	0.756607	false	0	0	0	0
ENSMUSG00000024974	Smc3	protein_coding	9.376	9.1665	9.3649	9.2243	9.0918	9.3632	9.2815	9.1445	9.1564	9.2369	9.2103	9.3284	-0.0439	-0.1083	0.0321	-0.0323	0.9048	0.6649	0.9545	0.947925	false	0	0	0	0
ENSMUSG00000030816	Rnf40	protein_coding	6.6636	6.647	6.6131	6.7112	6.6877	6.6266	6.7004	6.6589	6.7067	6.7423	6.6522	6.579	0.0166	0.0474	-0.0173	0.0135	0.9381	0.7509	0.9548	0.963832	false	0	0	0	0
ENSMUSG00000032826	Ank2	protein_coding	6.6353	6.6101	6.7213	6.5866	6.6478	6.6517	6.5524	6.607	6.6134	6.6118	6.6163	6.6332	-0.0351	-0.0646	-0.0083	-0.0378	0.7333	0.3955	0.9687	0.737574	false	0	0	0	0
ENSMUSG00000086112	AC131687.2	protein_coding	6.5438	6.5556	6.5772	6.5407	6.5686	6.5448	6.561	6.5229	6.5855	6.5866	6.5787	6.5632	0.0174	-0.0023	0.0248	0.0051	0.8585	0.9839	0.8352	0.974919	false	0	0	0	0
ENSMUSG00000044933	Sstr3	protein_coding	6.5546	6.621	6.5459	6.6003	6.5727	6.586	6.5463	6.5381	6.5711	6.5363	6.5899	6.5246	-0.0236	-0.022	-0.0361	-0.0345	0.8335	0.8329	0.7738	0.753698	false	0	0	0	0
ENSMUSG00000039105	Atp6v1g1	protein_coding	6.5468	6.5945	6.6156	6.6223	6.6727	6.538	6.5813	6.6795	6.6008	6.5915	6.6099	6.6518	0.0321	0.0349	0.0067	0.0096	0.8287	0.7911	0.981	0.970157	false	0	0	0	0
ENSMUSG00000059852	Kcng2	protein_coding	6.6308	6.4371	6.5116	6.6047	6.5794	6.5757	6.5422	6.5297	6.5982	6.5797	6.4773	6.5113	-0.0038	0.0302	-0.0638	-0.0299	0.9841	0.8233	0.6413	0.856914	false	0	0	0	0
ENSMUSG00000007721	Ccdc124	protein_coding	9.3003	9.4724	9.2643	9.2013	9.4133	9.6283	9.4385	9.6019	9.6399	9.183	9.7892	9.2239	0.053	0.2144	-0.0156	0.1458	0.9256	0.5149	0.9873	0.755564	false	0	0	0	0
ENSMUSG00000024312	Wdr46	protein_coding	8.7016	8.983	8.7113	8.7459	8.7078	8.8597	8.436	8.6154	8.5544	8.5972	8.7408	8.5995	-0.1528	-0.2634	-0.1253	-0.2359	0.5563	0.191	0.7306	0.288657	false	0	0	0	0
ENSMUSG00000031728	Zfp821	protein_coding	6.7066	6.7239	6.7362	6.7499	6.6741	6.6705	6.6578	6.6942	6.6059	6.6914	6.7213	6.6908	-0.0211	-0.0696	0.003	-0.0455	0.863	0.3412	0.9901	0.65374	false	0	0	0	0
ENSMUSG00000019726	Lyst	protein_coding	6.5761	6.671	6.6018	6.6215	6.6508	6.6352	6.661	6.6522	6.6043	6.6651	6.6251	6.6014	0.0142	0.0228	-0.0053	0.0033	0.9338	0.8687	0.9851	0.990605	false	0	0	0	0
ENSMUSG00000030638	Sh3gl3	protein_coding	7.0177	6.9387	7.034	6.9458	7.0095	6.973	6.8076	6.8435	6.8178	6.9839	6.816	6.9254	-0.0884	-0.1738	-0.0677	-0.1531	0.4641	0.0683	0.6879	0.124137	false	0	0	0	0
ENSMUSG00000059213	Ddn	protein_coding	6.6475	6.559	6.5593	6.6298	6.5654	6.5413	6.6468	6.551	6.5668	6.5987	6.612	6.5771	0.0073	-3.84156394725998E-4	0.0171	0.0094	0.9629	0.9978	0.9282	0.96413	false	0	0	0	0
ENSMUSG00000038069	Cdkn2aip	protein_coding	6.711	6.7292	6.7142	6.725	6.8258	6.6744	6.6801	6.7509	6.6356	6.6743	6.7067	6.7397	-0.0113	-0.0293	-0.0349	-0.0529	0.9538	0.8356	0.8631	0.704195	false	0	0	0	0
ENSMUSG00000001999	Blvra	protein_coding	7.7118	7.809	8.0621	7.9865	7.999	8.36	8.7207	8.2532	8.4724	8.8505	8.815	8.6917	0.9248	0.6212	0.6706	0.3669	0.0014	0.0144	0.0126	0.18016	false	1	0	1	1
ENSMUSG00000020149	Rab1	protein_coding	6.9069	6.9264	6.8942	6.9379	6.9375	6.9597	7.0871	7.0209	6.9368	6.87	6.9697	7.0292	0.0472	0.1058	0.0113	0.0699	0.7314	0.264	0.9674	0.589435	false	0	0	0	0
ENSMUSG00000046794	Ppp1r3b	protein_coding	6.6752	6.5151	6.6774	6.6427	6.6088	6.5608	6.7035	6.7528	6.6068	6.7164	6.5628	6.6021	0.0045	0.0651	0.023	0.0836	0.9841	0.6148	0.933	0.546417	false	0	0	0	0
ENSMUSG00000049062	4930433I11Rik	protein_coding	6.5843	6.6913	6.6016	6.5695	6.5427	6.5604	6.5478	6.6082	6.5764	6.6364	6.5247	6.5932	-0.041	-0.0483	0.0272	0.0199	0.6787	0.5738	0.8652	0.892801	false	0	0	0	0
ENSMUSG00000034224	Slc38a8	protein_coding	6.6631	6.729	6.6611	6.6624	6.8066	6.6943	6.8334	6.9515	6.8898	7.2119	7.2032	7.0147	0.4589	0.2072	0.4222	0.1705	5.86773726295975E-4	0.0515	0.0012	0.129317	false	1	0	1	0
ENSMUSG00000071708	Sms	protein_coding	11.6537	11.4684	11.4373	11.4705	11.7057	11.309	11.5564	11.3504	11.2336	11.6838	11.5617	11.4052	0.0304	-0.1397	0.0551	-0.115	0.9531	0.6512	0.9294	0.776671	false	0	0	0	0
ENSMUSG00000057176	Gm166	protein_coding	6.7355	6.6422	6.6672	6.75	6.6704	6.7514	6.6829	6.7234	6.806	6.6743	6.6927	6.71	0.0107	0.0558	-0.0316	0.0135	0.9433	0.5066	0.8414	0.941789	false	0	0	0	0
ENSMUSG00000032394	Igdcc3	protein_coding	7.8309	7.2598	7.5012	7.9121	7.3663	7.4969	7.5784	7.4733	7.686	8.2632	7.5682	7.8421	0.3606	0.0487	0.2994	-0.0125	0.3541	0.9405	0.5488	0.991722	false	0	0	0	0
ENSMUSG00000031948	Kars	protein_coding	9.9779	10.1413	10.0408	10.3416	10.2943	10.3894	10.3722	10.1672	9.9971	10.3709	10.1647	10.1915	0.189	0.1255	-0.0994	-0.1629	0.3231	0.5492	0.7614	0.447911	false	0	0	0	0
ENSMUSG00000078722	RP23-411B7.5	protein_coding	6.6232	6.6089	6.6665	6.6691	6.6979	6.6513	6.6823	6.6588	6.6401	6.6355	6.6718	6.6305	0.0131	0.0275	-0.0268	-0.0123	0.9068	0.7367	0.8278	0.929324	false	0	0	0	0
ENSMUSG00000043079	Synpo	protein_coding	6.7387	6.7351	6.8329	6.8501	6.7972	6.7896	7.1772	6.9156	7.0946	7.1183	6.8018	6.9091	0.1742	0.2935	0.1308	0.2501	0.2617	0.0329	0.5218	0.0748063	false	0	0	0	0
ENSMUSG00000053929	Cyhr1	protein_coding	7.2475	7.2227	7.262	7.109	7.1812	7.1217	7.1284	7.0864	7.0022	7.3511	7.3176	7.2334	0.0566	-0.1717	0.1634	-0.065	0.6237	0.033	0.0592	0.590878	false	0	0	0	0
ENSMUSG00000033222	Ttf2	protein_coding	8.9212	8.9385	8.8653	9.0216	8.8769	8.7952	8.7695	8.7008	8.7054	8.9357	8.9394	8.8957	0.0153	-0.1831	0.0257	-0.1726	0.9496	0.0911	0.9305	0.124137	false	0	0	0	0
ENSMUSG00000025383	Il23a	protein_coding	6.66	6.6694	6.6508	6.5972	6.5753	6.589	6.557	6.587	6.6487	6.5944	6.5724	6.6275	-0.0619	-0.0625	0.0109	0.0104	0.2786	0.2543	0.9416	0.938287	false	0	0	0	0
ENSMUSG00000038195	Rilp	protein_coding	6.7047	6.6779	6.8399	6.6793	6.7258	6.6661	6.6902	6.6068	6.6216	6.6148	6.7117	6.6669	-0.0764	-0.1013	-0.0259	-0.0509	0.4874	0.2784	0.9098	0.727193	false	0	0	0	0
ENSMUSG00000035498	Cdcp1	protein_coding	6.6565	6.6635	6.6959	6.6077	6.536	6.626	6.671	6.5685	6.5788	6.5914	6.6004	6.646	-0.0594	-0.0659	0.0227	0.0162	0.6057	0.5166	0.919	0.941963	false	0	0	0	0
ENSMUSG00000020485	Supt4h1	protein_coding	10.6942	11.1656	10.9144	11.0142	10.9648	10.9315	10.7966	10.8374	10.7966	10.9558	11.3279	11.0005	0.17	-0.1145	0.1245	-0.16	0.4901	0.6676	0.731	0.561695	false	0	0	0	0
ENSMUSG00000056307	AC167139.1	protein_coding	6.6819	6.7106	6.6912	6.6422	6.7717	6.6745	6.6985	6.6763	6.7853	6.5831	6.6622	6.7482	-0.03	0.0255	-0.0316	0.0239	0.8385	0.8553	0.8714	0.895556	false	0	0	0	0
ENSMUSG00000069704	Taar7d	protein_coding	6.7012	6.6356	6.5659	6.6158	6.6431	6.519	6.6401	6.6088	6.5941	6.5507	6.5884	6.5721	-0.0639	-0.0199	-0.0222	0.0217	0.5074	0.8813	0.9105	0.895966	false	0	0	0	0
ENSMUSG00000029571	Tmem106b	protein_coding	7.0133	6.94	6.7947	6.8734	6.9637	6.7786	6.8598	6.9069	6.7943	7.065	6.7871	6.9877	0.0305	-0.0624	0.0747	-0.0182	0.915	0.7677	0.7978	0.964421	false	0	0	0	0
ENSMUSG00000079215	Zfp664	protein_coding	8.4264	8.7191	8.5949	8.7714	8.686	8.5563	8.6883	8.6716	8.6659	8.4834	8.6073	8.518	-0.0439	0.0951	-0.135	0.0041	0.8448	0.5384	0.408	0.992766	false	0	0	0	0
ENSMUSG00000030092	Cntn6	protein_coding	6.5944	6.5872	6.5735	6.6134	6.622	6.6618	6.5777	6.5593	6.6302	6.6285	6.6267	6.6387	0.0463	0.004	-0.001	-0.0433	0.579	0.9764	0.9959	0.648324	false	0	0	0	0
ENSMUSG00000051510	Mafg	protein_coding	9.2517	9.469	9.4339	9.2017	9.1889	8.9909	9.3308	9.1802	9.2584	8.9789	8.9816	9.3502	-0.2813	-0.1284	-0.0236	0.1293	0.1176	0.5642	0.9652	0.62274	false	0	0	0	0
ENSMUSG00000031766	Slc12a3	protein_coding	6.5801	6.6511	6.5496	6.5958	6.5871	6.5345	6.4713	6.4987	6.5874	6.5276	6.5647	6.5395	-0.0497	-0.0745	-0.0285	-0.0533	0.6107	0.3386	0.8634	0.607293	false	0	0	0	0
ENSMUSG00000038880	Mrps34	protein_coding	10.3804	10.6437	10.8195	10.6666	10.5971	10.7458	10.7397	11.1181	11.362	10.6414	11.0978	10.619	0.1716	0.4588	0.1162	0.4034	0.725	0.1532	0.8784	0.253668	false	0	0	0	0
ENSMUSG00000073102	Gm1060	protein_coding	6.7406	6.7337	6.7372	6.741	6.6898	6.641	6.749	6.6726	6.6522	6.728	6.7289	6.756	4.69612785069629E-4	-0.0459	0.047	6.45483599016394E-4	0.9976	0.5987	0.6889	0.997893	false	0	0	0	0
ENSMUSG00000058230	Grlf1	protein_coding	7.2248	7.3207	7.3661	7.252	7.2865	7.2594	7.2651	7.3609	7.3507	7.3094	7.2564	7.311	-0.0116	0.0217	0.0263	0.0596	0.9615	0.9099	0.9266	0.737344	false	0	0	0	0
ENSMUSG00000038167	Plekhg6	protein_coding	6.8026	6.7307	6.6915	6.6639	6.6057	6.6634	6.7192	6.6587	6.6048	6.8324	6.7488	6.7037	0.02	-0.0807	0.1173	0.0166	0.9012	0.3763	0.2008	0.936837	false	0	0	0	0
ENSMUSG00000023387	AC159106.1	protein_coding	6.6428	6.589	6.6705	6.6509	6.6397	6.6019	6.5891	6.6279	6.5809	6.6171	6.6139	6.5664	-0.035	-0.0348	-0.0317	-0.0315	0.7368	0.7188	0.8337	0.796955	false	0	0	0	0
ENSMUSG00000009681	Bcr	protein_coding	7.4295	7.3198	7.4385	7.3807	7.4824	7.4833	7.201	7.2755	7.1797	7.5351	7.4529	7.3525	0.0509	-0.1772	-0.002	-0.2301	0.7439	0.0697	0.9953	0.0176516	false	0	0	0	0
ENSMUSG00000025784	Clec3b	protein_coding	10.688	9.8372	10.4152	11.0269	10.2778	9.9036	9.6653	9.0793	9.6303	10.3046	9.6297	10.6286	-0.1258	-0.8551	-0.2151	-0.9444	0.9132	0.1314	0.8717	0.0959903	false	0	-1	0	0
ENSMUSG00000006728	Cdk4	protein_coding	10.7739	10.8123	10.7423	10.8476	10.1128	10.5959	10.5441	10.5803	10.6339	10.4856	10.5491	10.6838	-0.2033	-0.1901	0.0541	0.0673	0.6213	0.625	0.951	0.92717	false	0	0	0	0
ENSMUSG00000051401	Kctd16	protein_coding	6.6089	6.6854	6.6507	6.6669	6.5957	6.7223	6.7535	6.7549	6.8049	6.6994	6.6748	6.6631	0.0307	0.1228	0.0174	0.1095	0.8189	0.1119	0.9361	0.184901	false	0	0	0	0
ENSMUSG00000021256	Vash1	protein_coding	6.5844	6.6788	6.6162	6.53	6.5406	6.6127	6.6101	6.5461	6.6173	6.6216	6.6494	6.5774	-0.0103	-0.0353	0.055	0.0301	0.9456	0.7259	0.6212	0.81832	false	0	0	0	0
ENSMUSG00000071860	2900055J20Rik	protein_coding	6.9412	6.8058	6.7126	7.0438	6.6813	6.7716	6.7681	6.7003	6.6505	6.8073	6.7007	6.8756	-0.0253	-0.1136	-0.0377	-0.126	0.9409	0.5724	0.9301	0.581674	false	0	0	0	0
ENSMUSG00000021532	Fastkd3	protein_coding	7.4301	7.3613	7.4594	7.198	7.3255	7.4768	7.2314	7.1801	7.3262	7.218	7.2234	7.2788	-0.1769	-0.171	-0.0934	-0.0875	0.1947	0.1999	0.6695	0.662385	false	0	0	0	0
ENSMUSG00000030155	Clec2e	protein_coding	6.6942	6.7071	6.7254	6.7948	6.7705	6.8413	6.7969	6.7427	6.7965	6.8426	6.6918	6.7204	0.0427	0.0698	-0.0506	-0.0235	0.6903	0.3965	0.6848	0.876307	false	0	0	0	0
ENSMUSG00000056429	Tgoln1	protein_coding	6.7303	6.718	6.8747	6.8203	6.6778	6.7457	6.8021	6.7052	6.6762	6.6939	6.7759	6.7629	-0.0301	-0.0465	-0.0037	-0.0201	0.8794	0.7679	0.9918	0.942577	false	0	0	0	0
ENSMUSG00000031654	Cbln1	protein_coding	6.8136	6.7842	6.887	7.059	7.166	6.8792	7.2244	7.1247	7.1857	7.6342	7.1953	7.3462	0.5637	0.35	0.3572	0.1436	0.0038	0.0514	0.0641	0.593261	false	1	0	1	1
ENSMUSG00000028461	Ccdc107	protein_coding	8.4976	8.4564	8.6296	8.5235	8.298	8.4957	9.062	8.8424	9.185	9.344	9.0825	9.3142	0.7191	0.5019	0.8079	0.5907	0.0021	0.0165	0.0013	0.00604155	true	1	1	1	1
ENSMUSG00000025495	Ptdss2	protein_coding	8.6385	8.7316	8.9249	9.4983	9.5106	9.3337	8.7844	8.828	8.8903	8.8054	9.0983	9.0481	0.219	0.0693	-0.4636	-0.6133	0.361	0.8396	0.0297	0.00384432	false	-1	-1	0	0
ENSMUSG00000039285	Azi2	protein_coding	7.3344	7.2251	7.2929	7.3276	7.2849	7.2033	7.3396	7.3644	7.4223	7.1784	7.2697	7.2291	-0.0584	0.0913	-0.0462	0.1035	0.5806	0.2775	0.7626	0.228775	false	0	0	0	0
ENSMUSG00000013150	Gfod2	protein_coding	7.0944	7.1514	7.1418	7.0525	7.3386	7.1951	7.0611	7.0886	7.1691	7.0901	7.1688	7.0449	-0.0279	-0.0229	-0.0941	-0.0891	0.9111	0.9196	0.6413	0.627415	false	0	0	0	0
ENSMUSG00000037979	Ccdc92	protein_coding	8.8459	8.8135	8.8977	8.8947	8.9116	8.8563	8.8982	8.7695	8.5882	9.0786	8.9986	8.8348	0.1183	-0.1004	0.0831	-0.1356	0.6167	0.6655	0.8236	0.578723	false	0	0	0	0
ENSMUSG00000036478	Btg1	protein_coding	9.6741	9.9462	9.4578	9.5124	9.3673	9.1481	9.606	9.7342	9.3374	9.5998	9.3888	10.0079	-0.0272	-0.1335	0.3229	0.2166	0.9696	0.7772	0.4299	0.643299	false	0	0	0	0
ENSMUSG00000024797	1110014N23Rik	protein_coding	7.2411	7.4512	7.2246	7.1493	7.36	7.3905	7.3316	7.6106	7.6586	7.2274	7.6308	7.2611	0.0675	0.228	0.0732	0.2337	0.8605	0.3168	0.884	0.339794	false	0	0	0	0
ENSMUSG00000022312	Eif3h	protein_coding	6.7245	6.7306	6.6281	6.7086	6.6457	6.6432	6.6743	6.594	6.7035	6.7848	6.7264	6.6393	0.0225	-0.0372	0.051	-0.0086	0.8825	0.7544	0.7277	0.970979	false	0	0	0	0
ENSMUSG00000041762	Gpr155	protein_coding	6.6321	6.7437	6.7261	6.6393	6.7237	6.6373	6.608	6.669	6.6547	6.715	6.6957	6.7647	0.0245	-0.0567	0.0584	-0.0228	0.8435	0.4972	0.586	0.872875	false	0	0	0	0
ENSMUSG00000029228	Lnx1	protein_coding	6.5628	6.6047	6.6219	6.6762	6.6599	6.6052	6.575	6.6759	6.6858	6.5433	6.619	6.631	0.0013	0.0491	-0.0493	-0.0015	0.9941	0.6191	0.7221	0.995863	false	0	0	0	0
ENSMUSG00000041598	Cdc42ep4	protein_coding	8.1561	8.3364	8.5734	8.2573	8.9129	8.5194	8.7173	8.851	9.0314	9.1415	8.8786	8.5897	0.5146	0.5113	0.3068	0.3034	0.0955	0.09	0.459	0.429893	false	0	0	1	1
ENSMUSG00000044923	Olfr1030	protein_coding	6.6293	6.6317	6.776	6.6664	6.6552	6.686	6.6935	6.629	6.69	6.6805	6.8131	6.6183	0.0249	-0.0082	0.0347	0.0016	0.891	0.9669	0.8753	0.996168	false	0	0	0	0
ENSMUSG00000030307	Slc6a11	protein_coding	6.7483	6.83	6.6268	6.6019	6.6429	6.6641	6.6237	6.6611	6.6557	6.6045	6.7596	6.6507	-0.0634	-0.0882	0.0353	0.0105	0.6663	0.4612	0.8863	0.972444	false	0	0	0	0
ENSMUSG00000078670	Fam174b	protein_coding	6.7738	6.7079	6.7233	6.7765	6.7432	6.715	6.7329	6.7283	6.7308	6.7595	6.7104	6.7094	-0.0086	-0.0044	-0.0185	-0.0142	0.9431	0.9699	0.8921	0.912259	false	0	0	0	0
ENSMUSG00000024098	Twsg1	protein_coding	9.6508	9.2001	9.3767	9.3278	9.1517	9.1541	9.286	9.1008	9.052	9.1492	9.1004	9.3946	-0.1944	-0.2629	0.0035	-0.0649	0.4313	0.2131	0.9959	0.879261	false	0	0	0	0
ENSMUSG00000048922	Cdca2	protein_coding	9.7963	9.3236	10.0321	10.196	10.1672	10.084	10.7493	10.6181	10.6403	9.9302	9.5679	9.5117	-0.0474	0.9519	-0.4791	0.5202	0.9443	0.003	0.1655	0.0962146	false	0	1	0	1
ENSMUSG00000038417	Fig4	protein_coding	7.0922	7.057	7.303	6.865	7.0111	7.4181	7.3557	7.2855	7.4269	7.4573	7.2414	7.4251	0.2239	0.2053	0.2765	0.258	0.4943	0.5155	0.4158	0.427189	false	0	0	0	0
ENSMUSG00000020424	Gatsl3	protein_coding	9.529	9.5336	9.9999	9.871	9.9749	9.8726	10.1171	10.2299	9.529	9.9422	10.4608	9.8726	0.4044	0.2711	0.1857	0.0525	0.349	0.566	0.8188	0.96168	false	0	0	0	0
ENSMUSG00000055177	Cstl1	protein_coding	6.6976	6.6761	6.5962	6.6137	6.508	6.6306	6.666	6.6303	6.6118	6.6836	6.6662	6.6917	0.0239	-0.0206	0.0965	0.052	0.8406	0.8543	0.2006	0.592433	false	0	0	0	0
ENSMUSG00000064145	Arih2	protein_coding	9.4483	9.6073	9.4544	8.9822	9.1723	9.2604	10.2627	9.6639	9.599	10.8997	10.0348	10.1413	0.8553	0.3385	1.2203	0.7035	0.0271	0.4581	0.0039	0.0671469	false	1	1	1	0
ENSMUSG00000013158	4933405L10Rik	protein_coding	6.6066	6.6132	6.7433	6.6419	6.7127	6.7208	6.7583	6.7516	6.696	6.6975	6.6532	6.7662	0.0512	0.0809	0.0138	0.0435	0.6412	0.3496	0.9527	0.741293	false	0	0	0	0
ENSMUSG00000063268	Parp10	protein_coding	6.7217	6.8214	6.6563	6.642	6.648	6.5612	6.6447	6.6428	6.5944	6.5735	6.6011	6.6826	-0.1141	-0.1059	0.002	0.0102	0.185	0.2123	0.9944	0.966124	false	0	0	0	0
ENSMUSG00000072672	AC174479.4	protein_coding	6.666	6.7095	6.7614	6.5858	6.7258	6.7696	6.6282	6.6611	6.7011	6.6455	6.6684	6.6549	-0.056	-0.0489	-0.0374	-0.0303	0.6176	0.6543	0.8375	0.849595	false	0	0	0	0
ENSMUSG00000073608	Gm6086	protein_coding	6.5706	6.6348	6.574	6.5832	6.5988	6.4871	6.5595	6.5608	6.4981	6.6861	6.534	6.613	0.0179	-0.0537	0.0547	-0.0169	0.914	0.6093	0.7023	0.935435	false	0	0	0	0
ENSMUSG00000029309	Sparcl1	protein_coding	6.6802	6.6489	6.6165	6.5911	6.6199	6.6281	6.6294	6.6038	6.559	6.6024	6.6469	6.5806	-0.0386	-0.0511	-0.0031	-0.0156	0.6738	0.5029	0.9892	0.918304	false	0	0	0	0
ENSMUSG00000026655	Fam107b	protein_coding	7.2742	7.1709	7.0959	7.3761	7.0473	6.9619	6.9225	6.9748	6.9529	7.0509	6.8294	7.0874	-0.1911	-0.2303	-0.1392	-0.1784	0.3202	0.185	0.6027	0.387147	false	0	0	0	0
ENSMUSG00000066571	4931406P16Rik	protein_coding	9.223	9.3142	9.0592	9.0786	9.302	9.0727	9.1508	9.1969	9.0488	9.2048	9.2773	9.0034	-0.037	-0.0666	0.0107	-0.0189	0.9285	0.8359	0.9877	0.974919	false	0	0	0	0
ENSMUSG00000035295	Wdr38	protein_coding	6.8675	6.7678	6.7297	6.7423	6.7525	6.7046	6.7038	6.7168	6.6846	6.7807	6.7017	6.7136	-0.0563	-0.0866	-0.0011	-0.0313	0.5459	0.2491	0.9961	0.81469	false	0	0	0	0
ENSMUSG00000027068	Dhrs9	protein_coding	6.6122	6.652	6.6323	6.5321	6.5138	6.5274	6.5846	6.4604	6.6067	6.6361	6.5459	6.614	-0.0335	-0.0816	0.0743	0.0262	0.7568	0.2608	0.4034	0.844842	false	0	0	0	0
ENSMUSG00000006315	Tmem147	protein_coding	10.4491	10.7024	10.6647	10.5583	10.4591	10.5575	10.3744	10.6286	10.8195	10.584	10.7811	10.7423	0.0971	0.0021	0.1775	0.0826	0.7753	0.9961	0.5856	0.83964	false	0	0	0	0
ENSMUSG00000059873	Olfr1029	protein_coding	6.5122	6.5808	6.577	6.4789	6.5164	6.5427	6.5925	6.5891	6.6454	6.5197	6.5943	6.5773	0.0071	0.0523	0.0511	0.0964	0.9648	0.5519	0.6673	0.205342	false	0	0	0	0
ENSMUSG00000029149	Krtcap3	protein_coding	8.6809	8.9143	8.5479	8.9249	8.7565	8.4352	8.1805	8.5145	8.5091	8.1848	8.4108	8.6001	-0.3158	-0.313	-0.307	-0.3042	0.2816	0.2669	0.3559	0.321303	false	0	0	0	0
ENSMUSG00000061461	AC134463.1	protein_coding	8.5849	8.7459	8.6791	8.566	8.4669	8.8017	8.745	8.8222	8.9461	8.8419	8.813	8.8982	0.1811	0.1678	0.2395	0.2262	0.3338	0.3586	0.1957	0.198729	false	0	0	0	0
ENSMUSG00000044734	Serpinb1a	protein_coding	6.5635	6.6606	6.6041	6.6216	6.6702	6.652	6.6634	6.6922	6.6598	6.6329	6.6899	6.7559	0.0835	0.0624	0.045	0.0238	0.2725	0.4359	0.7217	0.863938	false	0	0	0	0
ENSMUSG00000031241	Tbx22	protein_coding	6.6477	6.6098	6.6167	6.5743	6.5796	6.6338	6.5475	6.585	6.6123	6.6106	6.6049	6.6347	-0.008	-0.0431	0.0208	-0.0143	0.947	0.5214	0.8729	0.910419	false	0	0	0	0
ENSMUSG00000006179	Prss16	protein_coding	6.7038	6.6958	6.7848	6.7224	6.681	6.7012	6.6663	6.5997	6.727	6.683	6.6819	6.7323	-0.0291	-0.0638	-0.0025	-0.0372	0.8036	0.4206	0.9918	0.755538	false	0	0	0	0
ENSMUSG00000004561	Mett11d1	protein_coding	7.9734	7.9345	8.3614	8.1554	8.4831	8.384	8.1776	8.4943	8.4739	8.0279	8.3367	8.2475	0.1142	0.2921	-0.1368	0.0411	0.7613	0.2409	0.7682	0.948889	false	0	0	0	0
ENSMUSG00000057207	Olfr1534-ps1	protein_coding	6.6561	6.5974	6.5988	6.5693	6.6076	6.5673	6.5537	6.5469	6.5582	6.5516	6.59	6.5921	-0.0395	-0.0645	-0.0035	-0.0285	0.5551	0.2214	0.9846	0.739879	false	0	0	0	0
ENSMUSG00000028194	Ddah1	protein_coding	9.5478	9.4096	9.4201	9.4024	9.1316	9.3544	10.0174	9.9907	10.2638	10.0508	9.7097	9.5443	0.3091	0.6315	0.4722	0.7945	0.2654	0.0115	0.0749	0.00263988	false	1	1	0	1
ENSMUSG00000016982	Pom121l2	protein_coding	6.661	6.5923	6.6002	6.5531	6.6268	6.5712	6.5446	6.5757	6.5283	6.5182	6.6573	6.5919	-0.0287	-0.0683	0.0054	-0.0342	0.8087	0.3836	0.9813	0.781115	false	0	0	0	0
ENSMUSG00000046618	Olfml2a	protein_coding	6.6734	6.6355	6.6337	6.6037	6.6932	6.8055	6.6712	6.621	6.5616	6.5493	6.6271	6.6954	-0.0236	-0.0296	-0.0769	-0.0829	0.8997	0.8506	0.6045	0.513803	false	0	0	0	0
ENSMUSG00000025774	Crisp4	protein_coding	6.6602	6.6518	6.6049	6.5662	6.6142	6.5852	6.6139	6.5595	6.5749	6.6062	6.6018	6.5066	-0.0675	-0.0562	-0.017	-0.0058	0.4374	0.5178	0.9301	0.978051	false	0	0	0	0
ENSMUSG00000059119	Nap1l4	protein_coding	11.1287	11.243	11.4431	11.3292	11.4906	11.5472	11.1837	11.2941	11.5023	11.1409	11.2834	11.2129	-0.0592	0.0551	-0.2433	-0.129	0.8695	0.8694	0.293	0.668178	false	0	0	0	0
ENSMUSG00000049173	Myoz3	protein_coding	6.6236	6.5941	6.6411	6.5063	6.6259	6.5936	6.4958	6.5588	6.6093	6.5407	6.5758	6.5934	-0.0496	-0.0649	-0.0053	-0.0206	0.5967	0.4052	0.9813	0.888806	false	0	0	0	0
ENSMUSG00000029426	Scarb2	protein_coding	7.8445	7.8976	7.8935	7.7358	7.8604	7.9059	7.9358	7.9723	7.529	7.6202	7.6071	7.6249	-0.2611	-0.0662	-0.2166	-0.0217	0.1437	0.8113	0.3012	0.966124	false	0	0	0	0
ENSMUSG00000046546	Fam43a	protein_coding	6.5533	6.6081	6.5629	6.5876	6.6648	6.5743	6.6301	6.641	6.5347	6.596	6.6324	6.5139	0.006	0.0272	-0.0281	-0.007	0.9786	0.8695	0.9104	0.98143	false	0	0	0	0
ENSMUSG00000028441	1110017D15Rik	protein_coding	6.5794	6.63	6.6164	6.5616	6.6436	6.613	6.6255	6.782	6.6782	6.6011	6.6263	6.6411	0.0142	0.0867	0.0168	0.0892	0.9306	0.3002	0.9384	0.318702	false	0	0	0	0
ENSMUSG00000024078	Ttc27	protein_coding	10.1284	10.0762	10.1982	10.2815	10.3383	10.2727	9.8715	9.9976	10.0088	9.1579	9.5612	9.8156	-0.6227	-0.175	-0.786	-0.3382	0.0188	0.6103	0.0056	0.250185	false	-1	0	-1	0
ENSMUSG00000038696	Mapkap1	protein_coding	8.5397	8.2059	8.6826	8.7242	8.7556	8.8284	8.7655	8.5378	8.7296	9.0588	8.518	8.969	0.3725	0.2016	0.0792	-0.0918	0.1684	0.5266	0.9053	0.859301	false	0	0	0	0
ENSMUSG00000073083	1700047I17Rik1	protein_coding	7.5558	7.4473	7.045	7.2696	7.2181	7.1881	7.6396	7.6246	7.5641	7.839	7.7923	7.7262	0.4365	0.26	0.5606	0.3841	0.0219	0.183	0.0059	0.0388236	false	1	1	1	0
ENSMUSG00000010760	Phlda2	protein_coding	10.9803	11.4326	11.2686	11.4247	11.6195	11.7366	9.928	10.6217	10.6598	9.8659	10.9371	10.6518	-0.7423	-0.8241	-1.1087	-1.1904	0.1103	0.0654	0.0194	0.00831001	false	-1	-1	0	-1
ENSMUSG00000042863	Olfr1026	protein_coding	6.573	6.5471	6.5989	6.6262	6.5977	6.5726	6.6322	6.5073	6.5971	6.5941	6.5916	6.4918	-0.0138	0.0059	-0.0397	-0.02	0.9306	0.97	0.8014	0.907831	false	0	0	0	0
ENSMUSG00000018727	Cpsf4l	protein_coding	6.686	6.6675	6.8147	6.7453	6.8002	6.7812	6.8307	6.888	6.8167	6.9345	6.9091	6.7219	0.1324	0.1224	0.0796	0.0696	0.2696	0.2981	0.6634	0.690114	false	0	0	0	0
ENSMUSG00000009828	Ick	protein_coding	7.5536	7.5742	7.502	7.7594	7.7601	7.5407	7.7197	7.7776	7.6859	7.7504	7.8024	7.6633	0.1954	0.1844	0.0519	0.041	0.0565	0.0673	0.8144	0.836747	false	0	0	0	0
ENSMUSG00000022440	C1qtnf6	protein_coding	6.5954	6.7533	6.7118	6.7323	6.6165	6.8566	6.5936	6.6491	6.7059	6.6315	6.6405	6.6862	-0.0341	-0.0373	-0.0824	-0.0856	0.8584	0.8256	0.6223	0.558481	false	0	0	0	0
ENSMUSG00000074264	Amy1	protein_coding	6.6654	6.848	6.7979	6.6674	6.759	6.789	6.7011	6.7645	6.775	6.6757	6.706	6.7636	-0.0553	-0.0235	-0.0234	0.0084	0.6785	0.8841	0.924	0.975126	false	0	0	0	0
ENSMUSG00000079419	Ms4a6c	protein_coding	6.5716	6.6444	6.6477	6.688	6.6347	6.6129	6.5622	6.5971	6.6115	6.5773	6.5423	6.5487	-0.0651	-0.0309	-0.0891	-0.0549	0.4075	0.7535	0.2446	0.549572	false	0	0	0	0
ENSMUSG00000057836	Xlr3a	protein_coding	7.4468	7.652	7.4308	7.6209	7.7594	7.7824	7.5773	7.794	7.6943	7.6336	8.0547	7.4025	0.1871	0.1787	-0.024	-0.0324	0.5343	0.5298	0.9743	0.96168	false	0	0	0	0
ENSMUSG00000034765	Dusp5	protein_coding	7.992	7.5851	7.8659	7.901	7.8233	7.6867	7.3186	7.3511	7.412	7.259	7.266	7.344	-0.5246	-0.4538	-0.514	-0.4431	0.0029	0.0063	0.0041	0.00711947	true	-1	-1	-1	-1
ENSMUSG00000042508	Dmtf1	protein_coding	7.4706	7.3091	7.5222	7.6121	7.2875	7.4107	7.4288	7.3097	7.2869	7.3259	7.3598	7.3548	-0.0872	-0.0922	-0.0899	-0.095	0.6617	0.6065	0.7231	0.655957	false	0	0	0	0
ENSMUSG00000039257	Vstm2b	protein_coding	6.6864	6.7278	6.8629	6.8942	6.7543	6.8111	6.6672	6.6802	6.6306	6.8561	6.6344	6.9304	0.0479	-0.0997	-0.0129	-0.1605	0.8488	0.5712	0.977	0.317598	false	0	0	0	0
ENSMUSG00000020280	Pus10	protein_coding	8.2403	8.1987	8.0608	7.8005	8.3568	7.9623	8.0192	8.0063	7.7948	8.1075	8.2895	7.9036	-0.0664	-0.2265	0.0603	-0.0998	0.8833	0.3979	0.924	0.823712	false	0	0	0	0
ENSMUSG00000021867	AC174479.3	protein_coding	8.8915	8.7508	9.2139	8.9568	8.8318	8.8265	8.8424	9.0856	8.927	8.814	8.9198	9.0748	-0.0159	-4.10921907082695E-4	0.0645	0.08	0.9738	0.9992	0.902	0.843421	false	0	0	0	0
ENSMUSG00000013155	E130303B06Rik	protein_coding	7.0166	7.1674	7.0726	7.0387	6.9983	7.1057	7.0145	6.9473	7.2104	7.04	7.1166	7.1488	0.0163	-0.0282	0.0542	0.0098	0.9493	0.8924	0.8358	0.976925	false	0	0	0	0
ENSMUSG00000069972	Rps13	protein_coding	13.308	13.2848	13.0805	13.3706	13.2356	13.2307	13.3585	13.2598	13.2848	13.2038	13.3319	13.2177	0.0267	0.0766	-0.0278	0.0221	0.9067	0.5995	0.9275	0.941805	false	0	0	0	0
ENSMUSG00000060657	4921513D23Rik	protein_coding	6.7236	6.6094	6.6412	6.6318	6.6712	6.5916	6.6456	6.616	6.6108	6.6332	6.6525	6.642	-0.0155	-0.0339	0.011	-0.0074	0.919	0.7614	0.9614	0.973566	false	0	0	0	0
ENSMUSG00000032178	Ilf3	protein_coding	7.2559	7.3411	7.291	7.42	7.0951	7.1152	7.0941	7.0974	7.1876	7.1461	6.9905	7.0838	-0.2225	-0.1696	-0.1366	-0.0837	0.1077	0.2343	0.4585	0.704624	false	0	0	0	0
ENSMUSG00000025701	Alox5	protein_coding	6.7141	6.5898	6.6176	6.7086	6.7066	6.6448	6.5823	6.6334	6.5907	6.6714	6.6687	6.7491	0.0559	-0.0384	0.0097	-0.0846	0.5591	0.7081	0.9648	0.307772	false	0	0	0	0
ENSMUSG00000079146	AC134581.3	processed_transcript	6.6102	6.589	6.6977	6.5815	6.6612	6.6398	6.6333	6.6655	6.5958	6.564	6.649	6.7612	0.0258	-7.07192799031198E-4	0.0306	0.0041	0.8897	0.9974	0.8982	0.990605	false	0	0	0	0
ENSMUSG00000029767	Calu	protein_coding	6.9671	6.8373	6.943	6.7925	6.8608	6.8827	6.9037	6.7463	6.7703	6.8202	7.0498	6.9552	0.0259	-0.109	0.0964	-0.0386	0.9195	0.453	0.6335	0.883519	false	0	0	0	0
ENSMUSG00000032572	Dvwa	protein_coding	6.5609	6.5277	6.538	6.6182	6.5678	6.5306	6.6328	6.6371	6.6056	6.5989	6.5236	6.5862	0.0274	0.083	-0.0026	0.053	0.8049	0.2218	0.9914	0.56732	false	0	0	0	0
ENSMUSG00000001911	Nfix	protein_coding	6.5869	6.6528	6.551	6.6425	6.6032	6.5796	6.6815	6.6666	6.6133	6.5857	6.61	6.5891	-0.002	0.0569	-0.0135	0.0454	0.9894	0.4323	0.9387	0.627143	false	0	0	0	0
ENSMUSG00000028116	Myoz2	protein_coding	6.7422	6.6979	6.628	6.6144	6.6627	6.5904	6.569	6.5917	6.5707	6.5871	6.6606	6.6093	-0.0704	-0.1122	-0.0035	-0.0453	0.486	0.1693	0.9908	0.737635	false	0	0	0	0
ENSMUSG00000021400	Wrnip1	protein_coding	6.5898	6.6337	6.6246	6.6894	6.5885	6.6448	6.6298	6.6053	6.6898	6.7233	6.6007	6.6344	0.0368	0.0256	0.0119	7.35727351710125E-4	0.7761	0.848	0.9612	0.997893	false	0	0	0	0
ENSMUSG00000005299	Letm1	protein_coding	7.9203	8.0168	7.8908	8.0682	7.9977	7.9402	7.9149	8.0227	8.0674	8.1062	8.1132	8.0944	0.1619	0.059	0.1026	-3.66380453140636E-4	0.1218	0.6757	0.4614	0.998947	false	0	0	0	0
ENSMUSG00000019256	Ahr	protein_coding	6.6003	6.5643	6.5064	6.5448	6.5834	6.5736	6.5942	6.5187	6.5427	6.5546	6.5854	6.5184	-0.0042	-0.0051	-0.0145	-0.0154	0.9765	0.9684	0.9303	0.917004	false	0	0	0	0
ENSMUSG00000035277	Arx	protein_coding	6.5548	6.6302	6.7003	6.6144	6.5972	6.6134	6.6184	6.6597	6.6343	6.5617	6.717	6.6153	0.0029	0.009	0.023	0.0291	0.9883	0.9595	0.9202	0.866577	false	0	0	0	0
ENSMUSG00000053720	Vmn2r43	protein_coding	6.6642	6.6269	6.5307	6.5836	6.6604	6.6388	6.7065	6.697	6.5923	6.6442	6.672	6.5925	0.029	0.058	0.0086	0.0376	0.8637	0.6308	0.977	0.829848	false	0	0	0	0
ENSMUSG00000026728	Vim	protein_coding	8.622	8.2652	8.8489	8.7371	8.2384	9.012	9.4772	9.5556	9.648	9.4171	9.5663	8.3007	0.516	0.9816	0.4322	0.8978	0.4172	0.0574	0.6045	0.0900134	false	0	1	0	1
ENSMUSG00000013663	Pten	protein_coding	7.821	7.7131	7.813	7.5847	7.6294	7.728	7.6078	7.4656	7.3631	7.6935	7.6039	7.6137	-0.1453	-0.3035	-0.0103	-0.1686	0.4704	0.054	0.986	0.394127	false	0	0	0	0
ENSMUSG00000039068	Zzz3	protein_coding	9.4255	9.7392	9.4696	9.894	9.9729	9.6563	9.9193	9.7841	9.707	9.9944	9.9585	9.45	0.2562	0.2587	-0.0401	-0.0376	0.5059	0.4676	0.9654	0.966124	false	0	0	0	0
ENSMUSG00000062101	BC031441	protein_coding	6.52	6.662	6.5947	6.5177	6.5678	6.5806	6.5291	6.5766	6.5142	6.5701	6.6684	6.5415	0.0011	-0.0523	0.038	-0.0154	0.9949	0.5958	0.8206	0.939416	false	0	0	0	0
ENSMUSG00000028460	Sit1	protein_coding	6.6415	6.4643	6.5849	6.4954	6.5731	6.5269	6.5926	6.5652	6.6289	6.6101	6.5789	6.5176	0.0053	0.032	0.0371	0.0638	0.979	0.8172	0.8514	0.617519	false	0	0	0	0
ENSMUSG00000053508	BC048502	protein_coding	6.5672	6.563	6.5637	6.6043	6.6257	6.6078	6.5284	6.5482	6.5787	6.6331	6.6242	6.5831	0.0488	-0.0128	8.74871505637032E-4	-0.0608	0.3635	0.8745	0.9957	0.23059	false	0	0	0	0
ENSMUSG00000034177	Rnf43	protein_coding	6.6222	6.661	6.6944	6.6646	6.5883	6.7194	6.6454	6.6418	6.6048	6.6649	6.6427	6.5888	-0.0271	-0.0285	-0.0253	-0.0267	0.833	0.8046	0.8859	0.852544	false	0	0	0	0
ENSMUSG00000032281	Acsbg1	protein_coding	6.5866	6.7197	6.7735	6.7161	6.7048	6.681	6.5079	6.6017	6.6667	6.6989	6.6558	6.6678	-0.0191	-0.1012	-0.0264	-0.1085	0.9247	0.3459	0.9187	0.337317	false	0	0	0	0
ENSMUSG00000030779	Rbbp6	protein_coding	7.6492	7.42	7.5322	7.3969	7.4473	7.4542	7.4258	7.3942	7.4336	7.4755	7.3583	7.3077	-0.1533	-0.116	-0.0523	-0.015	0.1941	0.3515	0.8355	0.963989	false	0	0	0	0
ENSMUSG00000026211	Obsl1	protein_coding	6.6925	6.7077	6.683	6.6515	6.6284	6.6417	6.59	6.6185	6.6683	6.5771	6.6374	6.6811	-0.0625	-0.0688	-0.0087	-0.0149	0.3493	0.263	0.9611	0.911608	false	0	0	0	0
ENSMUSG00000069705	Taar7b	protein_coding	6.7149	6.7777	6.7377	6.6278	6.6675	6.7327	6.6745	6.7602	6.7805	6.6911	6.8705	6.7052	0.0122	-0.005	0.0796	0.0624	0.9593	0.9819	0.6379	0.712179	false	0	0	0	0
ENSMUSG00000034744	Nagk	protein_coding	7.205	7.3301	7.3504	7.3564	7.3965	7.4126	7.5377	7.7609	7.7833	7.5308	7.5534	7.5012	0.2333	0.3988	0.14	0.3054	0.0537	0.0018	0.3612	0.0104597	false	0	0	0	1
ENSMUSG00000030306	Tmtc1	protein_coding	6.6629	6.6978	6.7101	6.6173	6.63	6.6151	6.6588	6.628	6.592	6.588	6.6385	6.6266	-0.0726	-0.064	-0.0031	0.0055	0.3105	0.3679	0.989	0.976326	false	0	0	0	0
ENSMUSG00000034403	Pja1	protein_coding	8.7778	8.6055	8.8103	8.7704	8.8116	8.7173	8.4972	8.4837	8.5594	8.5113	8.5417	8.4648	-0.2253	-0.2178	-0.2605	-0.253	0.0252	0.0263	0.013	0.0106835	false	0	0	0	0
ENSMUSG00000024759	Atl3	protein_coding	7.3586	7.2921	7.6189	7.4908	7.6834	7.7302	7.6988	7.5689	7.7014	7.7329	7.6268	7.5281	0.206	0.2332	-0.0056	0.0216	0.2283	0.1447	0.9918	0.963579	false	0	0	0	0
ENSMUSG00000079449	AC129188.2	protein_coding	9.6073	9.341	9.5302	9.6515	9.4584	9.2601	9.1603	9.3535	9.2099	9.1646	9.0236	9.6322	-0.2194	-0.2516	-0.1832	-0.2154	0.5504	0.4382	0.7173	0.597405	false	0	0	0	0
ENSMUSG00000031604	Sc4mol	protein_coding	9.0887	9.1001	9.2086	9.0324	9.0706	9.2024	9.0034	9.544	9.3848	9.2001	9.3405	9.2103	0.1178	0.1783	0.1485	0.2089	0.7181	0.4877	0.6885	0.44194	false	0	0	0	0
ENSMUSG00000023243	Kcnk5	protein_coding	9.3767	9.5492	9.5384	9.5645	9.7379	9.6786	9.4121	9.4249	9.3109	9.3923	9.3618	9.4578	-0.0842	-0.1055	-0.2564	-0.2777	0.7913	0.6942	0.253	0.169122	false	0	0	0	0
ENSMUSG00000066189	Cacng3	protein_coding	6.5508	6.577	6.5064	6.626	6.5242	6.6192	6.6479	6.6836	6.5025	6.6719	6.508	6.6021	0.0493	0.0666	0.0042	0.0215	0.7545	0.6057	0.9909	0.932351	false	0	0	0	0
ENSMUSG00000056666	Retsat	protein_coding	6.8541	7.0009	6.9704	7.0974	7.1568	7.0784	7.1843	7.2873	7.2049	7.1565	7.1581	7.2478	0.2457	0.2837	0.0766	0.1146	0.006	0.0019	0.5546	0.226981	false	0	0	0	0
ENSMUSG00000055515	Vmn2r81	protein_coding	6.4952	6.6971	6.5991	6.5166	6.5576	6.5341	6.4837	6.4539	6.5561	6.6118	6.5201	6.5201	-0.0465	-0.0992	0.0146	-0.0382	0.7319	0.2978	0.9579	0.818786	false	0	0	0	0
ENSMUSG00000045107	1810063B07Rik	protein_coding	8.3695	8.4516	8.3328	8.4951	8.372	8.676	8.827	8.8807	9.0293	8.6586	8.6826	8.7695	0.319	0.5277	0.1892	0.3979	0.0379	0.0014	0.3153	0.00900955	false	0	1	0	1
ENSMUSG00000031467	Agpat5	protein_coding	6.6542	6.638	6.6568	6.6151	6.6412	6.7458	6.7309	6.7166	6.6663	6.6989	6.5496	6.772	0.0238	0.055	0.0061	0.0373	0.9073	0.7018	0.9868	0.852792	false	0	0	0	0
ENSMUSG00000074653	Lrrc31	protein_coding	6.6538	6.6549	6.6751	6.7299	6.6901	6.6744	6.6306	6.5768	6.6109	6.6024	6.5905	6.6009	-0.0633	-0.0552	-0.1002	-0.092	0.2554	0.3227	0.0594	0.0676968	false	0	0	0	0
ENSMUSG00000079659	4930420K17Rik	protein_coding	6.6484	6.736	6.7871	6.7294	6.7068	6.7584	6.6679	6.7975	6.8012	6.6788	6.7713	6.7435	0.0074	0.0317	-3.02322576811953E-4	0.024	0.9699	0.814	0.9991	0.896704	false	0	0	0	0
ENSMUSG00000070345	Hsf5	protein_coding	6.6469	6.7483	6.7094	6.735	6.6879	6.5896	6.6589	6.6464	6.6668	6.7576	6.7356	6.7435	0.044	-0.0442	0.0747	-0.0135	0.7172	0.692	0.5121	0.950419	false	0	0	0	0
ENSMUSG00000035626	Olfr1509	protein_coding	6.5526	6.54	6.5418	6.5655	6.5944	6.578	6.5813	6.6039	6.5751	6.6136	6.6135	6.6104	0.0677	0.0419	0.0332	0.0075	0.0896	0.3354	0.5885	0.943549	false	0	0	0	0
ENSMUSG00000026985	Il1f8	protein_coding	6.6114	6.7511	6.6839	6.6586	6.5843	6.6755	6.8362	6.7858	6.6937	6.6728	6.6968	6.6306	-0.0154	0.0897	0.0273	0.1324	0.9298	0.3205	0.8933	0.114864	false	0	0	0	0
ENSMUSG00000032413	Rasa2	protein_coding	6.9154	6.9107	6.8798	6.989	6.8639	6.8191	6.8448	6.918	6.7704	6.853	6.927	6.8012	-0.0416	-0.0575	-0.0302	-0.0462	0.8129	0.6858	0.9104	0.807313	false	0	0	0	0
ENSMUSG00000075206	Olfr1024	protein_coding	6.5104	6.6045	6.6036	6.596	6.6131	6.6774	6.5627	6.6301	6.5679	6.6888	6.6823	6.5936	0.082	0.014	0.026	-0.042	0.306	0.915	0.8783	0.72227	false	0	0	0	0
ENSMUSG00000028223	Decr1	protein_coding	6.6706	6.7083	6.7058	6.7689	6.6699	6.6923	6.7458	6.6768	6.7701	6.6332	6.668	6.7084	-0.025	0.036	-0.0405	0.0205	0.8315	0.7037	0.7521	0.885453	false	0	0	0	0
ENSMUSG00000028378	Ptgr1	protein_coding	6.8125	6.7951	6.7868	6.6959	6.7257	6.8609	6.7145	6.7978	6.8788	6.7684	6.7012	6.7987	-0.042	-0.0011	-0.0047	0.0362	0.8194	0.9958	0.9908	0.866835	false	0	0	0	0
ENSMUSG00000046480	Scn4b	protein_coding	6.722	6.654	6.6463	6.6059	6.6438	6.6131	6.6665	6.58	6.5983	6.573	6.5718	6.6976	-0.06	-0.0592	-0.0068	-0.006	0.5313	0.5081	0.9771	0.977997	false	0	0	0	0
ENSMUSG00000062918	AC115970.1	protein_coding	6.6798	6.6912	6.7281	6.7045	6.6443	6.6886	6.6837	6.7407	6.7999	6.7647	6.7324	6.7563	0.0514	0.0417	0.072	0.0623	0.5366	0.6144	0.3752	0.441452	false	0	0	0	0
ENSMUSG00000036617	Etl4	protein_coding	10.3026	9.9896	10.0538	10.2147	10.0348	9.8573	9.8895	9.5952	9.721	9.8295	9.7995	10.2085	-0.1695	-0.3801	-0.0898	-0.3004	0.608	0.1087	0.8743	0.258038	false	0	0	0	0
ENSMUSG00000005958	Ephb3	protein_coding	6.5654	6.6115	6.5865	6.6087	6.6776	6.7258	6.6764	6.6892	6.666	6.6328	6.7772	6.6227	0.0898	0.0894	0.0069	0.0065	0.313	0.292	0.9789	0.977575	false	0	0	0	0
ENSMUSG00000025105	Bnc1	protein_coding	6.7654	6.6456	6.7063	6.5532	6.6582	6.6775	6.6988	6.6913	6.7662	6.7456	6.6163	6.6953	-0.0201	0.013	0.0561	0.0891	0.9073	0.9364	0.7186	0.395099	false	0	0	0	0
ENSMUSG00000022483	Col2a1	protein_coding	7.0337	7.1229	7.0547	7.0705	7.0463	7.0772	6.8952	6.8774	6.7994	7.1138	7.2117	7.0751	0.0632	-0.2131	0.0689	-0.2073	0.5952	0.0129	0.6223	0.0143258	false	0	0	0	0
ENSMUSG00000001998	Ap4e1	protein_coding	7.2011	7.2452	7.2065	7.1567	7.1563	7.1411	7.1007	7.1065	7.0841	7.1486	7.007	7.0889	-0.1361	-0.1206	-0.0699	-0.0543	0.1166	0.1625	0.6039	0.690736	false	0	0	0	0
ENSMUSG00000023832	Acat2	protein_coding	9.0898	9.3268	8.9822	9.0329	9.1341	9.1517	8.9283	9.2736	9.3154	9.0134	9.1922	9.0021	-0.0637	0.0394	-0.037	0.0662	0.8551	0.9098	0.9464	0.863697	false	0	0	0	0
ENSMUSG00000031450	Grk1	protein_coding	6.5542	6.5624	6.514	6.5656	6.5392	6.5838	6.6233	6.6221	6.5657	6.5681	6.5675	6.5612	0.0221	0.0602	0.0028	0.0409	0.8138	0.3113	0.9888	0.612026	false	0	0	0	0
ENSMUSG00000024487	Yipf5	protein_coding	6.7319	6.7135	6.7607	6.7189	6.7636	6.7054	6.6927	6.816	6.8094	6.7727	6.7487	6.7273	0.0142	0.0373	0.0203	0.0434	0.9189	0.693	0.9089	0.688354	false	0	0	0	0
ENSMUSG00000001674	Ddx18	protein_coding	11.6602	11.6055	11.5059	11.6808	11.7366	11.6123	11.5981	11.4473	11.4866	11.6485	11.6508	11.362	-0.0368	-0.0799	-0.1228	-0.1659	0.892	0.6748	0.5525	0.292522	false	0	0	0	0
ENSMUSG00000032548	Slco2a1	protein_coding	6.8464	6.9766	6.7623	7.0068	6.748	6.7502	6.7623	6.8422	6.7	6.8916	6.7016	6.8015	-0.0635	-0.0936	-0.0367	-0.0668	0.7995	0.6336	0.927	0.808428	false	0	0	0	0
ENSMUSG00000048003	Catsper4	protein_coding	6.6505	6.6269	6.6567	6.6733	6.6911	6.6375	6.6676	6.6375	6.7121	6.6951	6.6661	6.677	0.0347	0.0277	0.0121	0.0051	0.6748	0.7418	0.9412	0.975637	false	0	0	0	0
[truncated: 19,467 more rows]
