# Supplementary material for: Reduced Oct4 Expression Directs a Robust Pluripotent State with Distinct Signaling Activity and Increased Enhancer Occupancy by Oct4 and Nanog
Source: Cell Stem Cell. 2013 May 2;12(5):531–45. doi: 10.1016/j.stem.2013.04.023 (PMC3650585; doi:10.1016/j.stem.2013.04.023)
Supplement: Table S4. Spreadsheet of Oct4 and Nanog Chromatin Binding Data, Related to Figure 7 [file mmc3.xls]

## Sheet: Oct4 (OKO160 enriched)
Table S4. Oct4 and Nanog Binding Data, Related to Figure 7
Regions with increased occupancy of Oct4 or Nanog in Oct4+/- and Oct4+/+ mES cells. All coordinates refer to the mm9 reference genome.
The p value is shown as obtained from MACS, the fold changes are log-transformed and display differences between Oct4+/- and Oct4+/+ mES cells for either Oct4 or Nanog.
chr	start	end	pvalue	symbol.coding	distance.coding	fcRaw	fcQuantiles
chrX	50340994	50342007	489.73	Hprt	-83	5.46	2.63
chr14	71455922	71457203	2848.95	Gfra2	139837	2.66	2.3
chr6	118718971	118720374	1523.34	Cacna1c	10402	2.82	2.25
chr14	99453585	99455013	745.56	6720463M24Rik	8783	2.55	2.22
chr11	104166521	104168246	565.19	Mapt	23518	2.42	2.07
chr10	83880064	83881131	1663.06	Nuak1	22518	2.36	2.03
chr5	75972188	75973504	1273.26	Kit	2041	2.34	2.01
chr15	38242308	38243282	963.5	Klf10	-12521	2.45	2.01
chr19	10449017	10450293	494.17	Syt7	-13790	2.42	2.01
chr8	67717821	67719316	3100	BC030870	-65144	2.32	2
chr3	53851705	53852712	1749.27	Trpc4	-107703	2.34	2
chr14	99751904	99755588	3100	Klf5	54561	2.32	1.96
chr1	36825197	36826026	1344.19	Zap70	6879	2.25	1.93
chr4	124811052	124812236	1036.23	Zc3h12a	-6533	2.25	1.92
chr17	43695236	43696389	2279.57	Pla2g7	-9264	2.24	1.9
chr19	42965650	42966689	844.47	Hps1	-111739	2.67	1.9
chr12	88257716	88260789	606.65	2310044G17Rik	-30496	2.37	1.89
chr9	114943316	114944324	1023.98	Osbpl10	-32230	2.54	1.88
chr15	79246624	79248430	2646.77	Tmem184b	-13378	2.22	1.86
chr5	107538372	107539755	1802.27	Tgfbr3	22754	2.18	1.85
chr4	150746745	150747667	275.42	Camta1	-82991	2.64	1.84
chr9	61225216	61226362	1827.26	Tle3	2462	2.16	1.82
chr13	30879385	30880094	678.02	Irf4	38673	2.19	1.82
chr4	150484415	150486288	526.26	Camta1	-2748	2.18	1.82
chr12	19198846	19199302	526.2	Gm5784	-194633	2.2	1.82
chr1	156804562	156805252	1008.11	Ier5	141871	2.39	1.79
chr14	64611804	64612562	863.32	Rp1l1	800	2.29	1.79
chr4	124812308	124814507	1536.5	Zc3h12a	-8763	2.1	1.78
chr18	13900367	13901698	2248.65	Zfp521	230439	2.1	1.77
chr2	30715935	30716513	368.86	Prrx2	15642	2.46	1.77
chr14	118250178	118252905	3100	Dct	199199	2.1	1.76
chr1	14733044	14733796	933.73	Gm9947	-11921	2.26	1.75
chr14	99908737	99911967	3100	Klf5	211689	2.09	1.74
chr5	121344435	121345083	1748.7	Oas1g	-7187	2.05	1.74
chr5	24781007	24782274	1400.16	Mll3	24356	2.07	1.74
chr14	100857102	100861061	683.64	Klf12	-309355	2.07	1.74
chr14	100524937	100525778	418.23	Klf12	23714	2.27	1.74
chr2	171104151	171106630	3100	Dok5	547753	2.06	1.73
chr5	120028915	120030614	1763.88	Tbx3	-90625	2.1	1.73
chr4	125669260	125670097	975.62	Csf3r	-31901	2.51	1.73
chr17	45602104	45602825	146.91	Gm9104	-297	2.51	1.73
chr12	16015333	16016730	3112.33	Trib2	-192673	2.05	1.71
chr11	24530184	24531101	2303.02	Bcl11a	550008	2.03	1.71
chr1	193484817	193486220	1811.18	Lpgat1	-55834	2.03	1.71
chr4	83081407	83083176	1470.01	Snapc3	18861	2.03	1.71
chr2	165738367	165739160	1001.56	Zmynd8	-14259	2.04	1.71
chr9	46348835	46349765	896.49	4931429L15Rik	-221073	2.28	1.71
chr12	80979769	80981222	511.23	Zfp36l1	233152	2.36	1.71
chr12	41779090	41780467	2065.83	Immp2l	-15059	2.04	1.69
chr13	99687861	99688800	633.84	Tnpo1	8235	2.11	1.69
chr14	75766266	75768254	579.7	Zc3h13	39859	2.05	1.69
chr13	52284510	52286729	2375.2	Diras2	339801	2	1.68
chr5	73039296	73040285	544.61	Nipal1	828	2.01	1.68
chr1	37622064	37622759	1295.04	Mgat4a	-24606	2.04	1.67
chr12	102244967	102247849	1013.67	Ccdc88c	20167	2.08	1.67
chr12	103963072	103964776	810.16	Moap1	18286	2.04	1.67
chr7	77384415	77384617	601.89	Nr2f2	120962	2	1.67
chr12	53332980	53333367	497.3	Nubpl	134350	2.3	1.67
chr12	88733785	88734739	269.77	Sptlc2	-4842	2.56	1.67
chr2	87355708	87357479	3100	Pramel6	7452	1.99	1.65
chr2	166018974	166021326	1997.89	Sulf2	-38949	1.98	1.65
chr14	100969059	100970544	618.67	Klf12	-420599	2.12	1.63
chr4	140194945	140197683	549.8	Arhgef10l	8319	1.99	1.63
chr12	21209800	21211274	444.7	Itgb1bp1	67343	2.08	1.63
chr14	101288743	101289746	163.18	1700110M21Rik	310031	2.33	1.63
chr4	154047759	154049534	1111.3	Actrt2	-6368	1.94	1.62
chr5	36112510	36114641	862.28	Ablim2	13362	1.94	1.62
chr18	44538448	44538986	679.99	Dcp2	-1513	2.01	1.62
chr12	86956150	86956982	433.18	Jdp2	15624	1.97	1.62
chr10	110368040	110369353	2965.67	Csrp2	11383	1.95	1.61
chr13	114605626	114606790	1716.9	Arl15	21632	1.94	1.61
chr5	129893130	129894428	868.6	Sfswap	-113730	2.09	1.61
chr9	104824042	104824947	2190.19	Mrpl3	-131046	1.92	1.6
chr12	17898501	17899183	1722.31	Gm9222	9915	1.93	1.6
chr17	75344332	75345352	1081.35	Ltbp1	-60075	1.96	1.6
chr14	87439626	87440769	556.01	Diap3	52781	1.98	1.6
chr6	120541816	120542512	319.94	Cecr5	-60741	2.15	1.6
chr12	92882401	92883274	124.93	Gtf2a1	-53821	2.35	1.6
chr14	12766736	12767819	3100	Ptprg	-156362	1.93	1.59
chrX	135121822	135122222	193.42	Nrk	-326846	2.53	1.59
chr1	121253294	121253998	3174.6	Inhbb	65155	1.92	1.58
chr5	127950429	127951337	2206.6	Tmem132c	-82830	1.91	1.58
chr17	31725690	31726841	913.22	Pknox1	24193	2.02	1.58
chr9	75279689	75280859	499.28	Leo1	-9177	2.03	1.58
chr17	47644276	47645574	1606.95	Ccnd3	2970	1.89	1.57
chr5	145825618	145826596	1356.97	Arpc1a	-18473	2.01	1.57
chr12	41380408	41381617	1345.38	Dock4	42352	1.89	1.57
chr3	89668654	89669528	509.45	She	33825	2.12	1.57
chr14	99745973	99749581	825.44	Klf5	49661	1.95	1.56
chr17	10558805	10559992	3001.56	Qk	-45874	1.87	1.55
chr12	59573879	59575913	2654.89	Clec14a	-204561	1.89	1.55
chr12	39455639	39457359	2133.33	Etv1	-49584	1.87	1.55
chr17	31561298	31563428	1932.39	Pde9a	-7105	1.88	1.55
chr13	110046721	110048027	1539.49	Pde4d	-3812	1.95	1.55
chr13	94284028	94284884	1128.84	Jmy	-14786	1.92	1.55
chr4	154536408	154538402	422.56	Ski	59005	1.88	1.55
chr7	126086621	126087568	412.42	Gprc5b	51819	2.15	1.55
chr11	115697564	115698808	299.95	Llgl2	2463	2.11	1.55
chr3	133186936	133188499	3100	Tet2	19572	1.84	1.54
chr9	116225104	116226570	2075.33	Tgfbr2	-141515	1.87	1.54
chr13	97977191	97978406	1698.85	Hexb	-9201	1.86	1.54
chr5	60312750	60313818	912.69	G6pd2	-1886801	2.02	1.54
chr18	76230972	76233097	529.17	Zbtb7c	13677	2.11	1.54
chr14	121708218	121710135	182.8	Stk24	69282	1.96	1.54
chr12	33904964	33906120	165.82	Atxn7l1	72866	2.13	1.54
chr4	138349455	138350980	1890.03	Pla2g2d	16721	1.86	1.53
chr9	61112892	61113849	571.31	Gm10655	106657	1.97	1.53
chr14	99738032	99740446	3100	Klf5	41219	1.83	1.52
chr4	127021761	127022765	2268.2	Gjb4	8906	1.85	1.52
chr11	23701563	23702993	1943.81	Rel	-31551	1.89	1.52
chr11	63902806	63903652	1468.53	Cox10	-10391	1.84	1.52
chr1	154260231	154260771	1337.79	Glt25d2	13536	1.87	1.52
chr12	44326760	44327498	1038.79	Dnajb9	983883	1.92	1.52
chr7	20160726	20161734	1037.83	Zfp296	-1483	1.85	1.52
chr4	58733307	58734048	1019.47	Olfr267	64900	1.85	1.52
chr13	65275213	65275939	761.67	Olfr466	22073	1.86	1.52
chr14	60168937	60170423	473.67	Cdadc1	46725	2.01	1.52
chr14	76477712	76478912	234.94	1200011I18Rik	32297	1.91	1.52
chr12	73816721	73817862	647.29	Ppm1a	-45107	2.14	1.51
chr14	100611208	100613950	234.27	Klf12	-63220	1.92	1.51
chr12	87795562	87796383	221.13	Esrrb	-14958	2.32	1.51
chr1	63183836	63186160	3100	Ino80d	-23577	1.82	1.5
chr12	111938636	111942222	3100	Hsp90aa1	-44	1.81	1.5
chr14	86843575	86845017	2938.49	Diap3	648731	1.81	1.5
chr15	76932769	76933787	2308.29	Rbfox2	30337	1.83	1.5
chr7	137743367	137744702	1225.66	Tacc2	23336	1.83	1.5
chr9	25174892	25175784	1191.3	Eepd1	-113750	1.9	1.5
chr8	24272957	24275070	3100	Nkx6-3	9945	1.82	1.49
chr14	100749034	100749994	1824.2	Klf12	-200455	1.82	1.49
chr16	38558394	38560170	1343.23	Tmem39a	-217	1.91	1.49
chr14	87487085	87489712	644.79	Diap3	4997	1.91	1.49
chr10	84660205	84661044	1327.4	Cry1	-12826	1.82	1.48
chr19	42396130	42396991	1019.18	Golga7b	66262	1.86	1.48
chr3	88449602	88450963	619.33	Rxfp4	6379	1.96	1.48
chr4	124841974	124842830	554.72	Zc3h12a	-37221	1.84	1.48
chr14	70229230	70231455	321.49	Pebp4	-9340	1.88	1.48
chr15	79349607	79350670	283.05	Kdelr3	3297	1.94	1.48
chr12	102055783	102056143	73.8	9030617O03Rik	31526	2.32	1.48
chr13	110400966	110402874	1252.18	Pde4d	-20859	1.93	1.47
chr14	100712282	100713916	871.12	Klf12	-164601	1.8	1.47
chr5	23675506	23676371	820.97	Nupl2	5167	1.8	1.47
chr15	82876827	82877799	623.92	Nfam1	-13669	1.99	1.47
chr8	122014332	122015724	294.94	Slc38a8	6051	1.79	1.47
chr2	18416362	18416751	250.46	Dnajc1	-102166	2.21	1.47
chr5	69880227	69881045	3100	Yipf7	53496	1.79	1.46
chr4	130213442	130214275	1291	Pum1	-5403	1.83	1.46
chr4	82962348	82964408	819.98	Ttc39b	7361	1.94	1.46
chr2	71556843	71557923	683.21	Gm1631	-206	1.79	1.46
chr2	20614923	20616227	593.85	Etl4	-28598	1.99	1.46
chr18	39066813	39068344	380.99	Fgf1	11207	1.8	1.46
chr19	42944509	42945166	270.86	Hps1	-90307	2.3	1.46
chr9	99319916	99321609	3111.96	Mras	-343	1.78	1.45
chr11	100394785	100396544	2069.04	Acly	-6660	1.78	1.45
chr14	118767977	118769468	1796.51	Gm9376	102100	1.78	1.45
chr14	91877185	91880860	1653.8	Gm10110	-1579672	1.78	1.45
chr12	41084601	41085337	1033.31	Zfp277	-14958	1.83	1.45
chr5	100770797	100772719	867.68	Sec31a	73027	1.85	1.45
chr14	106302900	106304698	608.81	Spry2	-8166	1.78	1.45
chr8	128003141	128003921	235.62	Sipa1l2	13174	2.03	1.45
chr3	107153439	107154255	1768.15	Rbm15	-17316	1.78	1.44
chr12	52820832	52821995	1515.24	Strn3	-28699	1.76	1.44
chr11	49403442	49403908	1312.2	Flt4	-19101	1.81	1.44
chr4	63137835	63138780	1119.67	Whrn	-4618	1.78	1.44
chr10	125806331	125807764	1056.1	Lrig3	403646	1.89	1.44
chr2	178831358	178832390	878.54	4930591A17Rik	-317790	1.9	1.44
chr19	37272582	37273063	647.26	Cpeb3	-197	1.89	1.44
chr14	67539925	67540768	531.16	Pnma2	10248	1.88	1.44
chr14	99723343	99726591	3100	Klf5	26063	1.74	1.43
chr5	118951347	118952716	1307.13	Med13l	-58787	1.77	1.43
chr12	58199836	58200544	1190.23	Slc25a21	60107	1.76	1.43
chr12	106957877	106960594	997.93	Ak7	14309	1.76	1.43
chr5	129085015	129085722	986.69	Fzd10	-21485	1.76	1.43
chr14	91857270	91859224	745.16	Gm10110	-1560310	1.99	1.43
chr12	112750720	112751432	543.4	Eif5	-25308	1.78	1.43
chr14	68378268	68379359	3159.16	Gnrh1	15482	1.75	1.42
chr6	101928672	101929926	3100	Gm9871	183174	1.73	1.42
chr14	100750056	100751457	880.84	Klf12	-201373	1.76	1.42
chr12	10446228	10447375	865.93	Rdh14	49186	1.77	1.42
chr8	11704326	11705391	681.79	Arhgef7	-23015	1.8	1.42
chr14	100665697	100667660	529.68	Klf12	-117466	1.81	1.42
chr12	86961809	86962516	495.95	Jdp2	21208	1.84	1.42
chr14	87509337	87511401	447.46	Diap3	-17576	1.78	1.42
chr12	111742243	111744822	383.82	Ppp2r5c	19336	1.75	1.42
chr12	106337128	106338475	249.06	Tcl1b2	-46241	1.81	1.42
chr14	119094217	119097074	1824.56	Abcc4	9177	1.73	1.41
chr6	112987768	112989518	1556.49	Thumpd3	-7429	1.73	1.41
chr7	81016860	81017596	1312.57	Gm10619	-55925	1.74	1.41
chr12	81323466	81326023	1117.32	Actn1	35590	1.74	1.41
chr2	150773446	150773949	695.11	Ninl	4917	1.78	1.41
chr12	81228187	81229022	453.19	Zfp36l1	-14340	1.74	1.41
chr2	28364673	28365692	170.76	Gm10134	3336	2.02	1.41
chr12	34111964	34113093	2958.97	Twistnb	-2094	1.71	1.4
chr9	14827130	14828052	2558.92	Panx1	20470	1.73	1.4
chr5	97401214	97402447	2528.93	Bmp2k	-24771	1.73	1.4
chr14	117267718	117269762	2156.63	Gpc6	-55612	1.69	1.4
chr1	121293578	121296320	2044.71	Inhbb	23249	1.73	1.4
chr12	103951976	103953913	2014.26	Itpk1	-9328	1.73	1.4
chr10	38929364	38930487	2012.88	Wisp3	-46176	1.73	1.4
chr5	122718784	122720057	1394.58	Tctn1	-4783	1.79	1.4
chr1	181534463	181535090	1295.29	Cnst	58288	1.75	1.4
chr14	112023665	112024448	1046.72	Slitrk5	-50170	1.72	1.4
chr4	138004693	138006283	640.08	Camk2n1	-4888	1.84	1.4
chr19	19293676	19294457	576.59	Rorb	-108285	1.98	1.4
chr6	121476145	121476610	463.61	Iqsec3	-52731	2.12	1.4
chr12	111925852	111927325	408.93	1700001K19Rik	-5584	1.8	1.4
chr9	43387865	43388985	393.24	Pvrl1	-163976	2.12	1.4
chr12	25408799	25409723	392.53	Rrm2	15630	1.91	1.4
chr12	111725643	111727050	166.57	Ppp2r5c	2183	1.75	1.4
chr7	128423712	128424840	2972.91	Hs3st2	-110938	1.72	1.39
chr2	151837151	151839756	2500.27	2310046K01Rik	13026	1.72	1.39
chr17	88745993	88747043	1486.99	Foxn2	-93655	1.71	1.39
chr8	87204766	87206031	1084.98	Nacc1	6085	1.78	1.39
chr17	83866213	83867529	840.54	Cox7a2l	46999	1.74	1.39
chr15	101063306	101064845	652.87	Grasp	9661	1.71	1.39
chr17	84141660	84142572	494.78	Mta3	36749	1.87	1.39
chr2	158409260	158410112	301.39	Slc32a1	-26987	2.4	1.39
chr14	87506444	87507244	293.52	Diap3	-13767	1.9	1.39
chr10	60698163	60699272	73.29	Adamts14	37135	1.84	1.39
chr12	113514640	113516420	68.25	Kif26a	130834	1.9	1.39
chr8	128222651	128225245	3100	4933403G14Rik	29789	1.7	1.38
chr18	61435795	61436982	848.6	Pde6a	1689	1.78	1.38
chr12	106138708	106141328	843.97	4930408O17Rik	37233	1.71	1.38
chr10	117242462	117243765	2686.84	Nup107	-13450	1.7	1.37
chr6	32176465	32177487	1425.63	1700012A03Rik	176676	1.7	1.37
chr15	83159439	83160490	1290.29	Arfgap3	20591	1.69	1.37
chr14	100175970	100179003	1269.9	Klf12	370381	1.7	1.37
chr12	67376673	67377351	1215.69	Rpl10l	8343	1.72	1.37
chr1	154878130	154879917	1067.59	Nmnat2	76476	1.7	1.37
chr8	24678161	24679194	941.11	Zmat4	-67869	1.84	1.37
chr9	116377591	116378638	745.78	Tgfbr2	-293853	1.81	1.37
chr5	119759858	119760903	659.38	Tbx3	-360308	1.74	1.37
chr17	44380650	44381884	496.61	Clic5	55673	1.78	1.37
chr12	18147412	18147885	288.08	Gm4983	147749	2.3	1.37
chr7	124957040	124957695	156.4	Rps15a	301308	2.63	1.37
chr11	117179583	117182261	100.16	Sept9	-5922	1.7	1.37
chr12	55147586	55148924	2426.45	Egln3	156945	1.69	1.36
chr15	51844409	51845740	2106.05	Rad21	-21523	1.69	1.36
chr14	102175579	102176907	1951.83	Lmo7	46977	1.68	1.36
chr14	113568767	113569708	1798.99	Tpm3-rs7	-144606	1.69	1.36
chr12	87817732	87820564	1471.23	Esrrb	8938	1.66	1.36
chr6	125451703	125452821	1371.18	Cd9	-7330	1.7	1.36
chr7	91171720	91172610	1168.56	9930013L23Rik	62828	1.76	1.36
chr5	140543988	140545250	896.47	Mad1l1	106194	1.7	1.36
chr5	139734204	139735379	775.55	Get4	4888	1.73	1.36
chr13	40947179	40948312	647.29	Gcnt2	-8018	1.9	1.36
chr10	59624835	59626428	529.54	Chst3	26340	1.94	1.36
chr14	103868589	103871669	500.04	Scel	-42318	1.75	1.36
chr2	65274410	65275542	277.38	Scn3a	57990	2.41	1.36
chr2	13689024	13690411	2061.69	St8sia6	25712	1.68	1.35
chr16	33818730	33819928	1760.95	Itgb5	-10692	1.68	1.35
chr9	30817047	30818608	1340.04	Zbtb44	-20407	1.7	1.35
chr6	99895108	99897520	1329.5	Prok2	-220696	1.69	1.35
chr1	72536617	72538404	1122.07	March4	45970	1.69	1.35
chr4	152933156	152934076	919.07	Ajap1	-76867	1.71	1.35
chr6	118720402	118720988	865.26	Cacna1c	9671	1.79	1.35
chr7	119359828	119360871	784.2	Mical2	-8846	1.78	1.35
chr7	103296528	103297548	709.4	Odz4	-22618	1.89	1.35
chr3	51019551	51020074	678.69	Ccrn4l	-8605	1.86	1.35
chr14	99436623	99438957	659.53	Mzt1	6650	1.7	1.35
chr12	106323922	106324524	377.66	Glrx5	53253	1.83	1.35
chr8	12928271	12929652	318.08	Mcf2l	2513	1.72	1.35
chr17	43848562	43849528	3031.86	Cyp39a1	44656	1.66	1.34
chr2	30611812	30616874	2371.71	1700001O22Rik	41404	1.66	1.34
chr17	7096274	7097336	1998.03	Rsph3b	56069	1.67	1.34
chr12	84910038	84911598	1979.6	Zfyve1	27093	1.67	1.34
chr12	73834416	73835785	1826.39	Ppm1a	-27033	1.67	1.34
chr12	83293365	83295124	1770.97	Sipa1l1	23475	1.65	1.34
chr14	95195815	95196901	1603.58	Pcdh9	-908464	1.67	1.34
chr19	28892144	28893563	1345.08	Slc1a1	-16851	1.74	1.34
chr5	128578353	128579670	1011.67	Tmem132d	360178	1.74	1.34
chr6	120461110	120462145	638.16	Cecr5	19661	1.67	1.34
chr12	74423031	74423957	638.11	Slc38a6	35247	1.79	1.34
chr12	71650180	71651142	611.14	Tmx1	96595	1.67	1.34
chr3	21748799	21749200	386.26	Tbl1xr1	-226621	2.08	1.34
chr5	116946852	116947820	315.94	Srrm4	-29573	1.84	1.34
chr2	166028331	166030374	215.51	Sulf2	-48493	1.95	1.34
chr18	83002419	83003016	183.57	Zfp516	-77515	2.18	1.34
chr5	120034308	120035601	3100	Tbx3	-85446	1.65	1.33
chr14	106250075	106251452	2955.7	Spry2	45303	1.65	1.33
chr12	54163378	54164730	2819	Npas3	-185419	1.66	1.33
chr17	27739443	27740697	2311.21	Nudt3	19872	1.65	1.33
chr14	47011201	47012035	1806.47	Bmp4	-1152	1.65	1.33
chr12	55146189	55147536	1263.03	Egln3	157848	1.7	1.33
chr7	34949367	34950843	1208.9	Uba2	3171	1.66	1.33
chr12	80951997	80954006	958.38	Zfp36l1	260877	1.68	1.33
chr13	61715500	61716480	897.32	Cts3	-44473	1.81	1.33
chr14	99664740	99666933	848.06	Klf5	-31740	1.66	1.33
chr7	134993879	134995046	738.43	Stx4a	9084	1.7	1.33
chr15	88722924	88723895	606.56	Pim3	30616	1.71	1.33
chr1	39320949	39321635	452.17	Npas2	70426	1.9	1.33
chr9	61592891	61593935	340.09	Rplp1	169069	1.75	1.33
chr9	21119721	21120315	326.7	Ap1m2	-3185	1.86	1.33
chr14	77058859	77061346	325.52	Serp2	-104115	1.81	1.33
chr2	121183003	121183707	271.55	Ckmt1	-55	1.79	1.33
chr4	115504511	115505333	244.36	Mob3c	3438	1.96	1.33
chr12	103895977	103897018	231.5	Itpk1	46476	1.73	1.33
chr1	134877405	134878579	3205.22	Mdm4	43937	1.6	1.32
chr8	49281305	49282195	1156.7	Dctd	85947	1.67	1.32
chr17	83876059	83877337	1108.83	Cox7a2l	36937	1.65	1.32
chr9	64068323	64069051	1074.93	Uchl4	-14257	1.69	1.32
chr14	76354147	76355349	955.47	Kctd4	32	1.66	1.32
chr14	89784908	89785952	805.95	Gm10110	512733	1.69	1.32
chr1	51536076	51537131	756.61	Obfc2a	-1462	1.73	1.32
chr5	64321695	64322779	608.1	Rell1	37918	1.84	1.32
chr13	9106517	9107487	492.48	Larp4b	13935	1.92	1.32
chr5	117560993	117562184	475.45	Suds3	4374	1.65	1.32
chr2	30716998	30718354	229.56	Prrx2	17250	1.81	1.32
chr17	10624559	10626289	3100	Qk	-112459	1.59	1.31
chr1	59785117	59785811	1615.08	Bmpr2	-35928	1.64	1.31
chr14	93261000	93263053	1070.53	Pcdh9	1023229	1.64	1.31
chr14	98988364	98989766	700.46	Dach1	-420457	1.64	1.31
chr14	103476810	103479091	671.53	Cln5	8291	1.64	1.31
chr5	75918878	75919748	616.39	Kit	-51772	1.79	1.31
chr9	41905235	41906802	553.1	Sorl1	26628	1.88	1.31
chr4	134582599	134583696	500.74	Runx3	-93381	1.68	1.31
chr14	62481712	62482247	407.7	Kcnrg	255651	1.93	1.31
chr15	84065137	84066945	304.58	Parvb	3816	1.72	1.31
chr4	46655391	46657000	156.74	Tbc1d2	6725	2.31	1.31
chr1	121301066	121301929	138.49	Inhbb	17195	1.87	1.31
chr6	7702501	7703736	3100	Asns	-59949	1.62	1.3
chr14	100184165	100186277	1791.09	Klf12	363287	1.61	1.3
chr8	81060453	81062385	1641.14	Slc10a7	28486	1.63	1.3
chr14	41771277	41772870	1425.35	Tspan14	8085	1.65	1.3
chr8	111985990	111986846	1063.68	Pmfbp1	-31480	1.66	1.3
chr3	9100826	9102633	891.74	Tpd52	-96974	1.65	1.3
chr7	146523834	146524399	782.59	Inpp5a	-50877	1.74	1.3
chr6	115647861	115648586	748.57	Raf1	-21466	1.65	1.3
chr3	101290901	101292236	741.93	Igsf3	110430	1.68	1.3
chr11	79544691	79545923	692.97	Rab11fip4	70959	1.69	1.3
chr14	118199419	118200268	534.77	Dct	251464	1.72	1.3
chr17	27366424	27368212	401.92	Lemd2	-26030	1.72	1.3
chr5	76477345	76477780	348.34	Srd5a3	-91790	1.91	1.3
chr18	7671480	7672460	302.15	Mpp7	-45253	2.22	1.3
chr4	135733011	135734243	224.04	E2f2	-3321	1.63	1.3
chr2	178151594	178152150	135.47	9030418K01Rik	2664	1.96	1.3
chr2	165965869	165968572	99.15	Sulf2	14145	1.63	1.3
chr3	86997265	86999870	3136.17	Kirrel	-20184	1.62	1.29
chr2	116767429	116768653	3100	Tmco5	63874	1.56	1.29
chr7	78600569	78601866	1468.08	Gm10295	-105020	1.7	1.29
chr4	126877359	126879443	1383.04	Dlgap3	6723	1.62	1.29
chr4	123367208	123368116	978.05	Macf1	-6032	1.63	1.29
chr4	44561381	44562528	855.56	Pax5	161207	1.65	1.29
chr7	129911571	129912730	830.94	Cacng3	97083	1.62	1.29
chr2	165632816	165634545	785.54	Zmynd8	49743	1.62	1.29
chr7	133531544	133532248	621.17	Nfatc2ip	8273	1.76	1.29
chr10	119825499	119826211	508	Hmga2	87613	1.84	1.29
chr2	30106872	30108052	79.89	Lrrc8a	14221	1.77	1.29
chr14	93224951	93226603	3100	Pcdh9	1059466	1.64	1.28
chr12	45020279	45022287	3100	Dnajb9	289456	1.59	1.28
chr11	6967907	6969163	1795.1	Adcy1	5189	1.59	1.28
chr3	101148554	101149644	1750.05	Igsf3	-31989	1.6	1.28
chr14	13980920	13982809	1424.54	Gm5087	21063	1.67	1.28
chr2	153409890	153410703	1370.91	Commd7	48176	1.61	1.28
chr7	72301912	72303056	1066.93	Fam189a1	-955	1.63	1.28
chr11	60817330	60818077	652.91	Kcnj12	-18371	1.64	1.28
chr11	71835705	71836448	511.15	Aipl1	14954	1.66	1.28
chr2	49329019	49329773	460.41	Epc2	22418	1.78	1.28
chr6	144949925	144951317	306.96	Bcat1	30329	1.97	1.28
chr12	52837298	52838415	247.77	Strn3	-45129	1.78	1.28
chr2	166004409	166005920	166.88	Sulf2	-23952	1.77	1.28
chr14	100595368	100597022	121.1	Klf12	-47046	1.67	1.28
chr4	139776161	139777040	74.41	Igsf21	26056	1.82	1.28
chr9	116370909	116372157	3100	Tgfbr2	-287115	1.57	1.27
chr12	82021954	82023413	3100	Srsf5	-24099	1.55	1.27
chr11	55497068	55499339	3100	Glra1	-76873	1.57	1.27
chr12	12825039	12827778	2903.62	Rpl36-ps3	-91973	1.56	1.27
chr12	55325751	55328234	2882.34	Egln3	-21492	1.57	1.27
chr14	27424700	27425352	1370.31	Fam116a	25847	1.62	1.27
chr17	17551103	17551567	1293.84	Lix1	11692	1.62	1.27
chr10	36643549	36644543	1290.78	Hdac2	-50250	1.62	1.27
chr8	114111871	114112598	1070.66	Znrf1	-20928	1.63	1.27
chr9	62208493	62209147	800.67	Anp32a	18556	1.65	1.27
chr7	137742379	137742990	525.84	Tacc2	21645	1.69	1.27
chr2	180687242	180689931	433.5	Nkain4	705	1.63	1.27
chr16	33019101	33019804	396.99	Lrch3	33388	1.67	1.27
chr19	40528117	40529239	342.82	Sorbs1	-51933	1.79	1.27
chr5	139168801	139169554	235.4	Fam20c	-61193	1.98	1.27
chr14	118248896	118249722	220.6	Dct	201978	1.72	1.27
chr14	24963528	24964612	199.67	Dlg5	-334	1.68	1.27
chr16	32484305	32485154	177.23	Osta	3108	2.01	1.27
chr1	137364532	137365139	149.14	Ipo9	-37668	1.94	1.27
chr5	122025745	122027148	144.42	Aldh2	17356	1.77	1.27
chr11	117727569	117728141	71.15	Cldn27	5971	1.84	1.27
chr6	37774936	37776354	1911.67	Trim24	-45424	1.7	1.26
chr19	42980382	42981802	1570.7	Hps1	-126504	1.59	1.26
chr2	28360623	28363286	1137.21	Gm10134	367	1.59	1.26
chr11	68592812	68593708	1123.85	Ndel1	73403	1.61	1.26
chr14	62414233	62415421	993.22	Kcnrg	188686	1.64	1.26
chr15	66852750	66853518	866.5	Ndrg1	-51923	1.65	1.26
chr4	98511942	98513665	814.37	I0C0044D17Rik	-22062	1.59	1.26
chr12	72731267	72732200	752.04	Daam1	-200519	1.64	1.26
chr5	28763708	28764239	735.57	Rbm33	26726	1.68	1.26
chr13	57333976	57334763	707.9	Trpc7	-337229	1.72	1.26
chr7	39038305	39039496	393.73	Pop4	17702	1.73	1.26
chr19	42397032	42397774	375.7	Golga7b	66925	1.72	1.26
chr12	52822501	52823338	334.36	Strn3	-29953	1.9	1.26
chr12	53597886	53598706	151.8	Arhgap5	-18877	1.96	1.26
chr4	53349754	53354409	3100	AI427809	-77291	1.52	1.25
chr1	38880374	38881632	3100	Lonrf2	-2923	1.56	1.25
chr14	111826999	111829340	3100	Slitrk5	-245492	1.57	1.25
chr12	87841902	87846538	3100	Esrrb	31458	1.52	1.25
chr3	83386350	83387780	2685.68	Sfrp2	-183045	1.58	1.25
chr10	36655378	36656201	1970.34	Hdac2	-38446	1.59	1.25
chr8	49531622	49532343	1442.57	Odz3	-29359	1.6	1.25
chr2	122177261	122178493	1214.42	Shf	5000	1.55	1.25
chr5	45886372	45887545	1048.1	Lap3	2476	1.59	1.25
chr1	158913484	158914173	992.22	Ralgps2	-44145	1.63	1.25
chr13	98128603	98129431	948.13	Enc1	117854	1.63	1.25
chr11	97873804	97874699	767.49	Cacnb1	5370	1.58	1.25
chr2	122159923	122160626	684.85	Duox1	18672	1.79	1.25
chr9	116359596	116360438	619.34	Tgfbr2	-275787	1.75	1.25
chr10	60521380	60523081	611.56	Pcbd1	-30091	1.7	1.25
chr2	172835580	172836521	572.39	Rbm38	-9960	1.68	1.25
chr5	113627924	113629368	483.56	Tmem211	-27653	1.65	1.25
chr14	35476574	35477653	388.56	Wapal	-10347	1.79	1.25
chr4	122978402	122978818	327.23	Pabpc4	18246	1.81	1.25
chr3	96396123	96397019	188.32	Polr3gl	1380	1.91	1.25
chr14	87863498	87864437	186.9	Tdrd3	7040	1.7	1.25
chr5	116832908	116833338	178.64	Hspb8	39681	2.01	1.25
chr6	82562755	82563836	3145.82	Pole4	39612	1.57	1.24
chr3	100966543	100968260	3100	Ptgfrn	-53290	1.51	1.24
chr10	84370910	84374378	3100	Ric8b	-6494	1.51	1.24
chr12	73749835	73751539	3100	Dhrs7	14811	1.51	1.24
chr5	91206373	91207479	1406.64	Pf4	5706	1.61	1.24
chr4	130177429	130180316	1372.79	Pum1	-39559	1.54	1.24
chr19	41531373	41532696	1311.73	Lcor	-25243	1.57	1.24
chr13	112728770	112730015	1052.2	Map3k1	-130097	1.6	1.24
chr5	97411173	97411875	994.76	Bmp2k	-15174	1.59	1.24
chr5	86673158	86673868	952.59	Tmprss11c	44870	1.66	1.24
chr8	122931359	122933164	824.31	Gse1	-80549	1.57	1.24
chr10	101833141	101833879	470.79	Mgat4c	-3696	1.75	1.24
chr17	68043170	68044022	409.81	Lama1	-3144	1.74	1.24
chr12	53712543	53713032	297.42	Arhgap5	69191	1.95	1.24
chr7	144005522	144006210	211	Mgmt	-80370	1.84	1.24
chr12	33886306	33887144	206.53	Atxn7l1	54031	1.75	1.24
chr3	89258435	89259139	179.9	Pmvk	-4173	1.92	1.24
chr4	41035924	41037549	143.26	Aqp3	8362	1.91	1.24
chr5	139776087	139777088	106.24	Adap1	2626	1.72	1.24
chr7	86934026	86934891	81.38	Mesp1	4195	1.82	1.24
chr16	59545055	59546122	3100	Crybg3	8277	1.54	1.23
chr8	25154058	25157340	3100	A730045E13Rik	-129522	1.5	1.23
chr8	126721428	126723355	2652.77	Galnt2	-33067	1.5	1.23
chr18	81373063	81374017	2485.62	Sall3	-190289	1.55	1.23
chr8	91462684	91464117	2066.3	Sall1	104725	1.56	1.23
chr7	133534544	133536549	1554.67	Nfatc2ip	4006	1.57	1.23
chr12	66317062	66318532	1541	Wdr20b	-8744	1.55	1.23
chr11	72099165	72100040	1134.28	Xaf1	-15556	1.61	1.23
chr5	145082000	145083153	875.41	Baiap2l1	36247	1.57	1.23
chr13	35013984	35014710	737.35	4933417A18Rik	-1986	1.68	1.23
chr2	5992515	5993574	611.86	Upf2	49010	1.86	1.23
chr3	30545604	30546234	538.98	Lrrc34	840	1.61	1.23
chr9	118964613	118965398	524.65	Vill	2842	1.67	1.23
chr10	110770988	110771731	465.45	Bbs10	35435	1.81	1.23
chr17	28893102	28893928	398.25	Mapk13	-12740	1.76	1.23
chr10	60411351	60412161	221.42	Pldi	-10858	1.72	1.23
chr17	31938782	31940843	2361.69	Sik1	52898	1.54	1.22
chr6	135698403	135699592	1690.81	Emp1	381311	1.56	1.22
chr12	16032605	16034068	1568.39	Trib2	-210000	1.56	1.22
chr9	120585363	120587554	1444.28	5830454E08Rik	99731	1.55	1.22
chr6	128230572	128231851	1236.11	Tead4	-5418	1.56	1.22
chr12	101429901	101431507	742.73	Calm1	-6658	1.55	1.22
chr12	105687163	105687778	661.37	Gsc	24070	1.55	1.22
chr3	122194560	122195521	628.29	Bcar3	72506	1.73	1.22
chr2	132026353	132026908	621.89	5730494N06Rik	46735	1.72	1.22
chr12	107377785	107378853	521.54	Vrk1	129849	1.55	1.22
chr9	46290310	46291638	471.73	4931429L15Rik	-162612	1.69	1.22
chr12	44313189	44313988	470.82	Dnajb9	997572	1.74	1.22
chr10	52008673	52009716	422.54	Dcbld1	55933	1.87	1.22
chr3	46491662	46491951	210.54	Pabpc4l	-239989	1.85	1.22
chr12	53636593	53637180	208.37	Arhgap5	-6578	1.93	1.22
chr6	117997786	117998923	161.04	Rasgef1a	-18090	1.85	1.22
chr1	184033360	184034520	2500.75	Srp9	-21027	1.5	1.21
chr4	143902462	143903281	2225.61	Gm13128	-17457	1.54	1.21
chr3	102911359	102912585	2220.83	Dennd2c	5448	1.53	1.21
chr14	47031445	47033048	1961.51	Bmp4	-21969	1.54	1.21
chr6	127053311	127054336	1942.44	9630033F20Rik	5769	1.54	1.21
chr12	88155409	88159414	1912.72	6430527G18Rik	69873	1.5	1.21
chr6	28974912	28977290	1556.4	Lep	-33783	1.54	1.21
chr2	116774019	116776445	1061.71	Tmco5	71499	1.64	1.21
chr11	95991123	95992929	732.91	Ttll6	-3036	1.6	1.21
chr5	29849756	29850234	658.81	Mnx1	-44952	1.74	1.21
chr14	94445017	94446659	591.13	Pcdh9	-157445	1.66	1.21
chr16	14194301	14195473	524.47	Nde1	11183	1.74	1.21
chr10	83881136	83882419	520.87	Nuak1	21966	1.66	1.21
chr8	25341736	25342501	512.13	A730045E13Rik	57715	1.74	1.21
chr18	39237863	39238548	374.37	Arhgap26	85119	1.84	1.21
chr15	97595060	97596331	312.97	Rapgef3	1441	1.58	1.21
chr6	88432751	88433611	299.79	Ruvbl1	17601	1.63	1.21
chr12	107376352	107377334	263.83	Vrk1	128454	1.58	1.21
chr19	59663709	59664690	250.67	Emx2	131088	1.74	1.21
chr12	27339015	27339732	211.99	Cmpk2	185295	1.83	1.21
chr5	125906554	125907283	160.96	Dhx37	7518	1.66	1.21
chr17	14334873	14335693	148.69	Dact2	5540	1.73	1.21
chr9	42743041	42743919	92.78	Grik4	9068	2.04	1.21
chr1	153390399	153393300	2605.83	Fam129a	-26402	1.53	1.2
chr4	137561591	137562560	2307.82	Eif4g3	1250	1.54	1.2
chr12	42112908	42113754	2118.93	Lrrn3	98848	1.52	1.2
chr10	20810228	20811683	1599.49	Ahi1	50199	1.53	1.2
chr3	21932592	21934277	1588.93	Tbl1xr1	-42193	1.52	1.2
chr17	24276094	24277039	1496.9	Pdpk1	1144	1.53	1.2
chr8	7286094	7287215	1496.28	Efnb2	1352500	1.56	1.2
chr12	16291296	16292973	1323.33	Lpin1	304487	1.53	1.2
chr4	9683898	9685157	1179.85	Gdf6	-87163	1.55	1.2
chr11	64213565	64214754	1112.04	Hs3st3a1	-34482	1.62	1.2
chr6	6089934	6090994	1070.15	Slc25a13	51944	1.62	1.2
chr1	193261909	193263673	1013.04	Ppp2r5a	-42197	1.6	1.2
chr6	111435916	111436670	997.28	Grm7	-9577	1.58	1.2
chr15	12585991	12586666	931.36	Pdzd2	-57519	1.54	1.2
chr17	48573594	48574365	907.46	Apobec2	-1954	1.57	1.2
chr12	12915742	12918212	879.53	Rpl36-ps3	-1962	1.53	1.2
chr8	108966393	108967164	789.95	Zfp90	27479	1.53	1.2
chr4	41033161	41034974	789.89	Aqp3	10856	1.59	1.2
chr9	70104705	70106037	760.29	Myo1e	50190	1.55	1.2
chr18	3480922	3482256	709.5	Bambi	-26500	1.7	1.2
chr12	81161130	81162314	619.77	Zfp36l1	52314	1.59	1.2
chr11	120711470	120713574	567.31	Fasn	-27619	1.62	1.2
chr1	59981177	59981858	561.39	Fam117b	11697	1.59	1.2
chr4	53026802	53027790	334.03	Nipsnap3b	2721	1.7	1.2
chr9	99324230	99325286	234.98	Mras	1525	1.67	1.2
chr12	78157689	78158264	210.18	Max	-94738	1.7	1.2
chr12	52621994	52623164	3100	Coch	-71590	1.48	1.19
chr13	57425826	57427103	2922.38	Spock1	371064	1.5	1.19
chr14	117296763	117298030	2559.98	Gpc6	-27041	1.49	1.19
chr1	166432859	166434443	2421.44	Atp1b1	-45376	1.52	1.19
chr5	114045558	114047903	2047.26	Cmklr1	30317	1.5	1.19
chr10	44110059	44110900	1838.14	Atg5	44679	1.52	1.19
chr3	103223542	103225142	1542.66	Trim33	141546	1.52	1.19
chr12	71811847	71812639	1441.81	Frmd6	-114291	1.52	1.19
chr16	13084639	13085499	1100.99	Ercc4	-24575	1.57	1.19
chr17	28130715	28132279	1058.24	Anks1	85121	1.56	1.19
chr2	27427030	27428720	618.27	Wdr5	52442	1.61	1.19
chr4	3981435	3982175	464.5	Sdr16c6	22393	1.74	1.19
chr15	10572690	10573465	431.25	Rai14	70107	1.63	1.19
chr4	117025469	117026519	166.54	Rnf220	22225	1.76	1.19
chr4	136320915	136322581	165.07	Ephb2	70570	1.61	1.19
chr14	99521005	99521723	161.75	Dis3	-22378	1.58	1.19
chr14	87767655	87768321	126.84	Tdrd3	-48554	1.85	1.19
chr2	165951000	165952266	101.33	Sulf2	29194	1.65	1.19
chr2	166076000	166078104	57.76	Sulf2	-96697	1.69	1.19
chr9	49559177	49560260	3100	Ncam1	47113	1.48	1.18
chr14	106257976	106260809	3100	Spry2	35613	1.46	1.18
chr2	165978218	165983855	3100	Sulf2	-1649	1.48	1.18
chr3	84442693	84444535	2990.51	Tmem154	-27115	1.51	1.18
chr16	23030577	23031371	2872	Kng2	-1668	1.48	1.18
chr12	111709262	111711125	2371.75	Ppp2r5c	-13354	1.51	1.18
chrX	98676709	98677765	1957.16	Itgb1bp2	32696	1.51	1.18
chr16	75979198	75980192	1865.73	Samsn1	-26524	1.51	1.18
chr11	54767213	54767989	1391.46	Tnip1	1897	1.51	1.18
chr3	35620470	35621499	1366.46	Atp11b	-32072	1.52	1.18
chr11	19885114	19885870	1356.46	Spred2	31020	1.52	1.18
chr9	14484727	14485592	1305.18	Piwil4	24276	1.52	1.18
chr17	24270743	24271744	1299.07	Pdpk1	6567	1.51	1.18
chr4	147463082	147463997	1194.12	Agtrap	-1553	1.54	1.18
chr1	120538832	120540356	1147.33	Tcfcp2l1	14815	1.55	1.18
chr8	114149672	114150807	632.22	Ldhd	3923	1.52	1.18
chrX	70805898	70806697	543.4	Atp2b3	37969	1.75	1.18
chr18	36539012	36539950	522.74	0610010O12Rik	14230	1.6	1.18
chr6	30145455	30146585	521.23	Nrf1	79790	1.58	1.18
chr4	82153923	82154876	508.13	Nfib	-2779	1.52	1.18
chr8	12499399	12500172	486.16	Spaca7	-73227	1.53	1.18
chr3	107151047	107151610	457.34	Rbm15	-14680	1.72	1.18
chr16	29764287	29764994	343.87	Opa1	177641	1.79	1.18
chr9	62316365	62317571	343.02	Coro2b	-20090	1.57	1.18
chr9	43935325	43936091	298.73	Mcam	-6983	1.61	1.18
chr8	87996526	87997952	3220.51	Gpt2	-19284	1.46	1.17
chr14	48192254	48193653	2821.25	Gm6616	3677	1.5	1.17
chr12	33956746	33959081	2778.74	Atxn7l1	-29611	1.49	1.17
chr5	122901903	122904283	2575.04	Anapc7	11930	1.44	1.17
chr2	59222615	59225407	2426.62	Dapl1	-98954	1.51	1.17
chr3	14620992	14622142	2311.63	1810022K09Rik	-10215	1.49	1.17
chr9	57013806	57014804	2216.25	Commd4	-8094	1.49	1.17
chr5	113789374	113790381	1962.78	Aym1	3702	1.49	1.17
chr4	10959793	10961198	1582.25	Plekhf2	-25492	1.5	1.17
chr8	25522081	25523555	1519.72	1810011O10Rik	26699	1.52	1.17
chr5	5700091	5700974	1286.1	Steap2	-6082	1.53	1.17
chr16	13722823	13723609	1231.82	Pla2g10	7493	1.54	1.17
chr12	56486306	56488224	1150.93	Psma6	1998	1.51	1.17
chr3	32528995	32529656	1147.45	Gnb4	-13815	1.54	1.17
chr1	20898615	20900008	1087.81	Paqr8	-9134	1.52	1.17
chr15	59435546	59436294	1062.9	Trib1	-44065	1.55	1.17
chr9	121244545	121245681	982.8	Trak1	-31246	1.52	1.17
chr6	115285450	115286382	962.83	Pparg	-25450	1.56	1.17
chrX	20511583	20512436	720.57	Cfp	-3303	1.58	1.17
chr15	79999815	80000602	719.71	Mgat3	-3837	1.55	1.17
chr14	92115942	92118242	649.17	Gm10110	-1818660	1.5	1.17
chr7	26220543	26222262	576.8	Cxcl17	-23534	1.59	1.17
chr14	111515472	111517178	531.8	Gm6280	146001	1.55	1.17
chr12	30800977	30801573	496.35	Tpo	15537	1.67	1.17
chr11	88664894	88665519	466.65	Akap1	47419	1.71	1.17
chr14	118328940	118330767	370.01	Dct	121505	1.57	1.17
chr10	17438713	17439782	329.93	Cited2	-3839	1.54	1.17
chr1	74137858	74139458	284.07	Tns1	31989	1.62	1.17
chr1	153151712	153152443	270.1	Ivns1abp	-39404	1.79	1.17
chr5	136517439	136518058	234.71	Upk3b	3409	1.67	1.17
chr1	163089984	163090990	179.38	Ankrd45	17531	1.67	1.17
chr9	103968627	103968963	72.52	Acad11	2844	1.97	1.17
chr2	24767599	24768619	3100	Ehmt1	7173	1.43	1.16
chr2	65679480	65680732	2873.43	Csrnp3	-3905	1.46	1.16
chr10	96179104	96180518	2664.03	Btg1	100416	1.45	1.16
chr14	76786412	76788576	2635.09	Tsc22d1	-26834	1.46	1.16
chr14	55704096	55706299	2284.36	Zfhx2	5918	1.44	1.16
chr18	36574749	36576323	1914.13	Pfdn1	38825	1.48	1.16
chr7	26217888	26219140	1787.64	Cxcl17	-20548	1.5	1.16
chr2	101950064	101951089	1463.8	Ldlrad3	3658	1.48	1.16
chr1	188084701	188085790	1435.98	Lyplal1	-144418	1.55	1.16
chr10	96183409	96185587	1350.16	Btg1	104289	1.51	1.16
chr2	116760025	116760846	1200.2	Tmco5	55723	1.5	1.16
chr1	123019752	123020787	1192.97	Insig2	199747	1.54	1.16
chr12	43092100	43093005	709.38	Lrrn3	-880065	1.63	1.16
chr12	111654958	111656836	576.94	Ppp2r5c	-29379	1.51	1.16
chr5	121956741	121957494	469.54	Adam1b	-4116	1.65	1.16
chr12	31892303	31893180	455.57	6030469F06Rik	36569	1.61	1.16
chr13	53279559	53280157	443.96	Ror2	101173	1.61	1.16
chr2	59239836	59240408	342.98	Dapl1	-82604	1.58	1.16
chr2	165993824	165994937	250.94	Sulf2	-13447	1.6	1.16
chr5	115595024	115596179	233.43	Unc119b	-10617	1.65	1.16
chr14	112370897	112371672	231.06	Slitrk5	293125	1.63	1.16
chr14	96697349	96698223	217.52	Klhl1	220570	1.93	1.16
chr11	106409462	106410315	201.2	Tex2	30387	1.86	1.16
chr14	106221510	106224711	132.06	Spry2	72494	1.65	1.16
chr12	107464066	107466082	79.01	Vrk1	216936	1.56	1.16
chr12	41721554	41723293	3100	Immp2l	-28337	1.5	1.15
chr16	35587091	35589456	3100	Sema5b	46598	1.48	1.15
chr14	118236386	118238526	2867.73	Dct	214349	1.41	1.15
chr14	106318458	106323221	2656.37	Spry2	-24155	1.44	1.15
chr14	12392668	12394316	2112.27	Ptprg	7302	1.48	1.15
chr13	36605317	36606022	1724.9	Nrn1	216812	1.49	1.15
chr8	87202113	87202973	1689.37	Nacc1	9429	1.49	1.15
chr18	66083773	66085232	1645.73	Rax	14606	1.5	1.15
chr13	7523245	7524597	1547.19	Gm9742	513376	1.5	1.15
chr16	14021139	14021876	1420.67	Ifitm7	-34517	1.48	1.15
chr9	37198373	37199254	1321.71	Robo4	-10809	1.5	1.15
chr10	43209215	43210066	1185.25	Bend3	10641	1.48	1.15
chr10	51999554	52000626	1015.15	Dcbld1	46799	1.56	1.15
chr11	109212818	109213565	1004.69	Gna13	-11028	1.51	1.15
chr14	79982427	79984697	820.63	Sugt1	-4007	1.49	1.15
chr4	91030433	91031185	641.06	Elavl2	7851	1.58	1.15
chr5	147708446	147709442	595.67	Gm10858	-50	1.61	1.15
chr6	100374587	100375432	561.73	Rybp	-137594	1.53	1.15
chr12	81074377	81075090	544.58	Zfp36l1	139261	1.53	1.15
chr14	75333513	75334723	472.02	Lrch1	13390	1.53	1.15
chr17	24336520	24337469	405.27	Tbc1d24	90	1.52	1.15
chr16	33379317	33380246	403.97	Zfp148	-969	1.56	1.15
chr9	28294092	28294532	365.92	Opcml	82813	1.77	1.15
chr2	179811976	179813137	330.18	Gtpbp5	-677	1.52	1.15
chr12	12833103	12834731	324.44	Rpl36-ps3	-85331	1.74	1.15
chr4	119943512	119944554	258.41	Foxo6	15795	1.53	1.15
chr10	127027168	127028076	253.09	Lrp1	-7255	1.57	1.15
chr6	7694281	7694700	189.22	Asns	-51267	2.08	1.15
chr5	65879760	65880567	128.05	1110003E01Rik	3983	1.77	1.15
chr15	100933841	100934583	128.02	Ankrd33	-12073	1.77	1.15
chr17	10558285	10558756	81.25	Qk	-45544	1.57	1.15
chr14	99457799	99458842	66.71	6720463M24Rik	12689	1.72	1.15
chr11	27699672	27700684	3100	Gm6685	539759	1.4	1.14
chr8	33154468	33155810	3100	Nrg1	-35402	1.47	1.14
chr2	171055984	171057833	3100	Dok5	499560	1.47	1.14
chr11	62242090	62243070	1962.4	Ncor1	9215	1.46	1.14
chr2	165792588	165796180	1872.82	Ncoa3	-23631	1.48	1.14
chr9	46699636	46700966	1791.28	4931429L15Rik	-571908	1.47	1.14
chr1	194590480	194591262	1723.26	Hhat	6350	1.47	1.14
chr1	128649514	128650813	1338.43	Nckap5	-15485	1.54	1.14
chr10	62360676	62361436	1077.53	Tet1	956	1.5	1.14
chr7	127300311	127302534	1049.57	Zp2	-13275	1.47	1.14
chr15	82400112	82400761	969.06	Cyp2d12	14806	1.51	1.14
chr2	124777892	124779492	928.85	Slc24a5	-115057	1.57	1.14
chr15	35933325	35934520	913.51	Rgs22	36386	1.52	1.14
chr19	16024698	16025379	879.95	Psat1	-2985	1.52	1.14
chr14	76860874	76861696	673.81	Tsc22d1	-26829	1.48	1.14
chr1	51457309	51457890	636.81	Obfc2a	77644	1.52	1.14
chr4	44556383	44557192	613.78	Pax5	166354	1.53	1.14
chr10	41898138	41899007	496.53	Foxo3	97735	1.6	1.14
chr12	32888094	32889051	402.22	Pik3cg	2421	1.6	1.14
chr11	54771778	54772777	388.26	Tnip1	-2604	1.54	1.14
chr2	31322719	31324174	291.56	Ass1	-2628	1.63	1.14
chr14	118253033	118254646	277.22	Dct	197609	1.62	1.14
chr14	94964068	94964800	243.71	Pcdh9	-676513	1.7	1.14
chr14	119090280	119091990	206.24	Abcc4	14645	1.63	1.14
chr18	24709957	24710533	197.82	Rprd1a	-21519	1.93	1.14
chr14	100534335	100535076	163.69	Klf12	14414	1.62	1.14
chr14	91832725	91833489	157.22	Gm10110	-1534876	1.8	1.14
chr11	4705659	4707298	3100	Nf2	8835	1.42	1.13
chr12	87836573	87840522	2836.07	Esrrb	28834	1.42	1.13
chrX	6329992	6331263	2663.76	Dgkk	-25680	1.45	1.13
chr1	193753601	193755234	2220.68	1700034H15Rik	-23218	1.43	1.13
chr12	55265042	55266488	2085.4	Egln3	38861	1.44	1.13
chr14	87792616	87793576	1909.07	Tdrd3	-23323	1.41	1.13
chr9	30826074	30826972	1830.37	Zbtb44	-11798	1.46	1.13
chr10	119267375	119268706	1659.53	Grip1	11206	1.46	1.13
chr1	181017636	181018402	1418.63	Kif26b	289407	1.47	1.13
chr8	63721416	63722927	1190.28	Sh3rf1	19496	1.46	1.13
chr14	105825039	105827584	1063.97	4930449E01Rik	-71198	1.39	1.13
chr6	122612432	122614334	995.78	Dppa3	36290	1.46	1.13
chr5	123606673	123608779	919.44	Setd1b	-5173	1.4	1.13
chr1	153318240	153319147	764.59	Rnf2	29129	1.5	1.13
chr5	32526803	32527363	737.98	Plb1	-7853	1.52	1.13
chr11	46686335	46686854	723.41	Timd4	62388	1.51	1.13
chr19	45374136	45374892	625.55	Btrc	-63776	1.51	1.13
chr9	41908537	41909435	506.98	Sorl1	23508	1.58	1.13
chr12	25543256	25543995	399.33	Mboat2	27224	1.58	1.13
chr11	107859492	107860754	318.59	Prkca	-19394	1.63	1.13
chr2	51624357	51625189	271.33	Tas2r134	141623	1.71	1.13
chr10	60486768	60487397	240.07	Pcbd1	-64988	1.71	1.13
chr1	129404872	129405311	210.81	Tmem163	169464	1.92	1.13
chr14	121715179	121715941	176.05	Stk24	63050	1.64	1.13
chr17	87159420	87160175	146.42	Epas1	6630	1.96	1.13
chr3	89740270	89740923	70.77	Atp8b2	7133	1.92	1.13
chr12	55210746	55212878	3100	Egln3	92704	1.38	1.12
chr12	112074786	112076312	2959.01	Stk30	-3139	1.39	1.12
chrX	67965408	67966793	2802.71	BC023829	-236024	1.45	1.12
chr13	105369940	105372274	2281.37	Adamts6	135435	1.45	1.12
chr12	41563140	41564742	2013.23	Immp2l	-186883	1.43	1.12
chr5	147704387	147705079	1872.65	Gm10858	4092	1.45	1.12
chr12	71875097	71877656	1808.98	Frmd6	-50418	1.45	1.12
chr6	100448304	100449409	1753.24	Shq1	172224	1.45	1.12
chr9	115555070	115556085	1702.44	Gm5921	-207943	1.46	1.12
chr19	10447295	10448331	1545.59	Syt7	-15665	1.45	1.12
chr14	92054739	92057389	1526.09	Gm10110	-1757141	1.45	1.12
chr14	105900130	105903297	1394.76	4930449E01Rik	3717	1.41	1.12
chr13	95438066	95438926	1383.78	Tbca	-120398	1.46	1.12
chr2	160485761	160486720	1370.21	Top1	-8952	1.46	1.12
chr19	42738225	42739260	1046.59	Loxl4	-51614	1.45	1.12
chr11	114432247	114433528	997.7	Rpl38	-96751	1.46	1.12
chr17	64181456	64182089	994.09	A930002H24Rik	31364	1.5	1.12
chr10	56121233	56122401	929.59	Gja1	14015	1.46	1.12
chr9	42665622	42666510	770.85	Grik4	-49275	1.46	1.12
chr3	129277694	129278618	753.73	Elovl6	42862	1.51	1.12
chr9	41723015	41724192	740.4	Sorl1	208832	1.5	1.12
chr12	80136177	80136963	682.62	Plekhh1	6429	1.51	1.12
chr5	23713614	23714618	589.55	Nupl2	43203	1.57	1.12
chr13	99806809	99807743	587.59	1700024P04Rik	-52676	1.54	1.12
chr13	58576860	58577668	520.14	Hnrnpk	-72842	1.54	1.12
chr4	142925760	142926525	456.56	Lrrc38	-13391	1.65	1.12
chr14	78615597	78617931	455.05	Tnfsf11	90042	1.65	1.12
chr13	98359128	98360037	431.54	Gm10260	170942	1.59	1.12
chr5	45906283	45906856	429.44	Med28	-4895	1.54	1.12
chr14	99907626	99908725	357.16	Klf5	210511	1.56	1.12
chr5	73543147	73544142	303.65	Fryl	-4362	1.66	1.12
chr9	30820185	30821001	275.51	Zbtb44	-17817	1.71	1.12
chr19	47566157	47566841	242.69	Obfc1	16568	1.65	1.12
chr2	39091065	39091577	172.74	Ppp6c	-9368	1.85	1.12
chr16	30171164	30172655	170.83	Cpn2	96001	1.47	1.12
chr8	122070668	122071674	130.95	Mbtps1	11486	1.55	1.12
chr12	84918191	84920837	2968.21	Zfyve1	18667	1.39	1.11
chr10	62823276	62824757	2811.46	Sirt1	21066	1.37	1.11
chr14	104305229	104307020	2720.86	Ednrb	-62467	1.4	1.11
chr7	97123882	97124928	2516.75	Eed	5145	1.41	1.11
chr4	11696096	11697133	2109.59	Cdh17	11299	1.44	1.11
chr3	118797956	118798866	2059.89	Dpyd	96793	1.45	1.11
chr9	31796230	31798125	1517.54	Barx2	-76230	1.44	1.11
chr14	79083397	79084468	1304.43	Dgkh	41037	1.45	1.11
chr2	127430756	127432098	1189.32	Mrps5	14874	1.46	1.11
chr4	83868239	83869435	1168.34	Bnc2	323149	1.46	1.11
chr1	174252834	174254071	917.27	Kcnj9	5754	1.41	1.11
chr2	61014674	61015588	914.74	Rbms1	-213800	1.48	1.11
chr18	80344919	80345807	878.66	Adnp2	2816	1.44	1.11
chr18	39082452	39083706	816.99	Fgf1	-4554	1.47	1.11
chr10	60069209	60070427	693.14	Cdh23	-10410	1.47	1.11
chr1	5768234	5768791	635.78	Npbwr1	139019	1.52	1.11
chr7	3522086	3522694	627.71	Gm3144	12150	1.45	1.11
chr18	75503492	75506117	620.84	Smad7	-22487	1.47	1.11
chr2	165846533	165848598	614.37	Ncoa3	29859	1.46	1.11
chr16	8767160	8769544	595.43	Usp7	-10462	1.47	1.11
chr17	30016801	30017737	480.81	Mdga1	7057	1.49	1.11
chr13	51189844	51191210	472.48	Spin1	-5541	1.64	1.11
chr12	107269460	107270548	401.94	Vrk1	21477	1.48	1.11
chr14	106147137	106148489	328.69	Gm10076	66659	1.52	1.11
chr8	82265371	82266011	284.73	Anapc10	29767	1.73	1.11
chr16	87603681	87604842	266.58	ORF63	50751	1.58	1.11
chr12	21139716	21140783	241.12	Asap2	22439	1.53	1.11
chr4	126851350	126852423	240.48	Dlgap3	1858	1.62	1.11
chr14	117332868	117334047	231.29	Gpc6	8498	1.52	1.11
chr11	46557254	46557975	199.37	Havcr1	4148	1.87	1.11
chr17	14336598	14337420	192.99	Dact2	3974	1.53	1.11
chr6	145383241	145384716	182.06	Ifltd1	-400	1.66	1.11
chr12	106459959	106462020	162.51	Tcl1	-312	1.46	1.11
chr9	99335114	99335954	150.47	Mras	1724	1.58	1.11
chr3	103400354	103401215	121.69	Syt6	20844	1.75	1.11
chr8	122240485	122241250	104.82	Atp2c2	16869	1.72	1.11
chr17	45631726	45632930	97.65	Aars2	-11260	1.56	1.11
chr11	117795066	117796364	54.1	Socs3	34530	1.76	1.11
chr14	84622756	84624274	3121.24	Pcdh17	-220260	1.43	1.1
chr4	99302308	99304240	3100	Foxd3	-20111	1.4	1.1
chr10	75344335	75345646	2347.79	Derl3	-11300	1.4	1.1
chr12	74196736	74197787	1848.56	Six4	16972	1.41	1.1
chr19	53166312	53167349	1845.62	Add3	-48059	1.42	1.1
chr17	66453282	66453995	1761.95	Ndufv2	-2700	1.43	1.1
chr9	100941823	100943201	1224.69	Pccb	-7121	1.48	1.1
chr10	41717220	41718279	959.05	Armc2	-4751	1.46	1.1
chr16	87625482	87626464	953.35	ORF63	72382	1.5	1.1
chr9	53840198	53840840	845.99	Elmod1	-17444	1.49	1.1
chr7	31000854	31002289	714.45	Polr2i	-15868	1.44	1.1
chr13	113105551	113106248	658.72	Ankrd55	-2718	1.52	1.1
chr13	39615438	39616449	532.83	Slc35b3	-563160	1.59	1.1
chr1	154261476	154262457	522.63	Glt25d2	15017	1.46	1.1
chr2	20632450	20633158	518.44	Etl4	-11545	1.56	1.1
chr17	29991041	29993277	484.98	Mdga1	-14948	1.49	1.1
chr18	75935046	75935636	375.3	Zbtb7c	-44428	1.63	1.1
chr12	88748441	88750809	306.27	Sptlc2	-19741	1.44	1.1
chr8	74672705	74673471	275.29	Rab8a	-12152	1.71	1.1
chr17	28316683	28318055	207.91	Zfp523	3167	1.6	1.1
chr4	141126825	141127785	153.91	Fblim1	26639	1.44	1.1
chr11	116750966	116751892	135.9	Mgat5b	-28832	1.6	1.1
chr5	144796520	144797309	107.86	Ocm	-9576	2.15	1.1
chr17	31913706	31914351	79.03	Sik1	78740	1.6	1.1
chr8	8983426	8985193	3100	Arglu1	-293915	1.35	1.09
chr11	84090050	84091288	3100	Gm17722	13521	1.34	1.09
chr9	113101593	113102719	3100	Pdcd6ip	515160	1.36	1.09
chr12	118285607	118286970	3100	Rapgef5	-468714	1.34	1.09
chr1	155946727	155949003	2283.21	Zfp648	-103286	1.42	1.09
chr16	72699263	72701142	1728.38	Robo1	36307	1.44	1.09
chr2	166243431	166245343	1100.12	Prex1	163568	1.42	1.09
chr12	46935410	46936397	956.4	Stxbp6	-760343	1.51	1.09
chr2	40830871	40831538	816.5	Lrp1b	-272906	1.5	1.09
chr12	41669945	41670833	807.99	Immp2l	-80237	1.42	1.09
chr17	12357506	12358691	762.95	Agpat4	32228	1.46	1.09
chr5	116845675	116846723	647.31	Hspb8	26594	1.46	1.09
chr2	73636684	73637416	644.26	Chn1	-23600	1.48	1.09
chr5	124630297	124631159	529.95	Pitpnm2	4517	1.48	1.09
chr14	77015199	77017156	524.14	Serp2	-59497	1.7	1.09
chr3	27597195	27597892	399.33	Fndc3b	11686	1.61	1.09
chr8	129959596	129960403	393.78	Pard3	-11583	1.6	1.09
chr6	121091046	121091815	389.99	Pex26	-42127	1.6	1.09
chr16	97168163	97168782	370.82	Dscam	223923	1.6	1.09
chr1	9510375	9510747	369.88	Rrs1	-25018	1.55	1.09
chr14	99605743	99606360	345.36	Pibf1	30510	1.5	1.09
chr14	63790349	63790896	338.58	Fdft1	6021	1.6	1.09
chr8	50059164	50060069	313.65	Odz3	-299601	1.68	1.09
chr16	92213848	92214519	274.26	Kcne2	-78353	1.7	1.09
chr18	60820205	60821524	253.09	Synpo	-13115	1.6	1.09
chr4	58049820	58050580	240.02	Txndc8	-28086	1.66	1.09
chr17	7097630	7098270	218.4	Rsph3b	54985	1.62	1.09
chr13	16189014	16189608	211.27	Inhba	82979	1.81	1.09
chr14	121728407	121729505	201.04	Stk24	49868	1.85	1.09
chr1	93503232	93504536	191.37	Asb1	66035	1.77	1.09
chr14	78474476	78475060	179.02	AU021034	14066	1.81	1.09
chr4	150748016	150748812	143.6	Camta1	-84328	1.79	1.09
chr7	80679633	80680828	3100	Chd2	2368	1.33	1.08
chr8	91514944	91517254	3091.98	Sall1	52011	1.35	1.08
chr18	33994058	33996584	2987.89	Epb4.1l4a	171089	1.37	1.08
chr13	29369214	29371030	2730.05	Cdkal1	196275	1.45	1.08
chr13	20476546	20477889	1858.82	Elmo1	-87425	1.42	1.08
chr4	154055405	154057984	1762.63	Actrt2	-14679	1.41	1.08
chr1	136466669	136468125	1747.81	Kdm5b	10511	1.42	1.08
chr12	106462356	106463896	1704.88	Tcl1	-1977	1.41	1.08
chr10	18353474	18354872	1401.51	Hebp2	-88463	1.42	1.08
chr14	87443611	87444808	1387.31	Diap3	48407	1.41	1.08
chr16	48308988	48309798	1302.05	Dppa2	-1381	1.43	1.08
chr8	97667159	97668201	1160.61	Kifc3	-1185	1.41	1.08
chr2	109151401	109152177	929.17	Mettl15	-30903	1.45	1.08
chr5	118959231	118960450	855.81	Med13l	-50573	1.49	1.08
chr9	66124454	66125333	828.86	Herc1	-73568	1.45	1.08
chr9	116409694	116410593	822.51	Rbms3	321663	1.5	1.08
chr3	83773426	83774101	804.67	D930015E06Rik	70324	1.46	1.08
chr12	81908362	81909154	786.09	4933426M11Rik	17149	1.45	1.08
chr15	98375489	98376102	738.66	2310037I24Rik	-11082	1.48	1.08
chr14	69174835	69175497	725.82	Adam7	-23410	1.5	1.08
chr1	172824715	172825663	663.1	Dusp12	-9290	1.47	1.08
chr13	53278139	53279543	609.64	Ror2	102157	1.49	1.08
chr12	20812325	20812955	593.46	1700030C10Rik	8996	1.52	1.08
chr9	115620519	115621348	576.88	Gadl1	-196875	1.51	1.08
chr14	47030128	47031376	518.99	Bmp4	-20195	1.54	1.08
chr12	114352337	114353979	511.26	Mta1	16895	1.44	1.08
chr14	106639491	106640293	488.06	Trim52	134441	1.43	1.08
chr16	4405217	4405873	457.79	Adcy9	13939	1.59	1.08
chr13	24998330	24999428	416.48	Aldh5a1	30564	1.48	1.08
chr6	52751990	52752931	394.63	Tax1bp1	88170	1.54	1.08
chr9	99316909	99318101	370.91	Mras	3173	1.58	1.08
chr12	74458060	74458835	345.61	D830013O20Rik	52239	1.5	1.08
chr7	39042619	39043470	292.23	Pop4	13203	1.59	1.08
chr2	166180593	166181755	267.92	Sulf2	-199981	1.48	1.08
chr14	107032035	107032724	258.27	Gm4666	154881	1.54	1.08
chr4	10901685	10902516	244.44	Plekhf2	32865	1.68	1.08
chr12	16022371	16023521	228.15	Trib2	-198941	1.61	1.08
chr12	110626925	110627469	216.08	Dlk1	-63850	1.73	1.08
chr18	67427605	67428128	211.51	Impa2	-21203	1.76	1.08
chr17	43694388	43695148	186.48	Pla2g7	-10145	1.63	1.08
chr12	17713589	17714988	177.4	Hpcal1	16547	1.67	1.08
chr12	96780688	96781516	163.32	Flrt2	-149161	1.73	1.08
chr2	166078902	166080728	92.76	Sulf2	-98042	1.6	1.08
chr9	102982611	102983100	66.76	Rab6b	-31658	2.24	1.08
chr15	97423919	97425712	3100	Rpap3	111927	1.32	1.07
chr12	12993342	12994994	3045.71	Mycn	-45671	1.33	1.07
chr12	46714892	46716730	2871.9	Stxbp6	-540445	1.37	1.07
chr4	118931760	118932582	2826.41	Cldn19	4049	1.33	1.07
chr9	76160990	76162231	2737.23	Hcrtr2	9535	1.39	1.07
chr2	165833779	165835082	2327.7	Ncoa3	16114	1.37	1.07
chr2	30740106	30741731	2206.2	Ptges	16779	1.35	1.07
chr8	87173874	87174741	2178.98	Ier2	12550	1.38	1.07
chr5	26771001	26771999	1853.78	4930584F24Rik	48206	1.4	1.07
chr11	50204364	50205486	1737.91	Hnrnph1	13776	1.4	1.07
chr14	46064649	46066076	1379.44	Fermt2	32231	1.4	1.07
chr7	152036599	152037973	1280.11	Fgf4	-9923	1.41	1.07
chr8	37024853	37025556	1140.03	Gm10063	-63609	1.44	1.07
chr4	136149585	136150383	994.42	Kdm1a	8249	1.44	1.07
chr3	122173918	122175081	969.96	Bcar3	51977	1.45	1.07
chr9	116547912	116549659	915.1	Rbms3	182655	1.48	1.07
chr11	26058983	26059926	882.44	5730522E02Rik	50984	1.48	1.07
chr7	30995762	30996662	866.51	Capns1	-16011	1.46	1.07
chr5	54341127	54342184	840.42	Stim2	-47902	1.46	1.07
chr9	14662946	14663894	837.26	Gpr83	-1193	1.42	1.07
chr11	117793265	117794214	804.28	Socs3	36851	1.41	1.07
chr4	83874849	83876016	802.27	Bnc2	316839	1.45	1.07
chr11	118846632	118847521	797.12	Enpp7	-2438	1.45	1.07
chr17	47872405	47873423	763.83	Tcfeb	-1192	1.4	1.07
chr2	79196542	79197295	733.93	Cerkl	-18136	1.46	1.07
chr14	24967621	24968686	725.48	Dlg5	-2732	1.4	1.07
chr16	96284997	96285752	719.75	Brwd1	-2666	1.52	1.07
chr9	99315248	99316854	702.27	Mras	4875	1.6	1.07
chr14	99618411	99619591	700.31	Pibf1	43629	1.39	1.07
chr6	117905837	117907688	675.45	Fxyd4	-19116	1.5	1.07
chr12	35730549	35731302	649.52	Snx13	-1007	1.4	1.07
chr12	52635461	52636994	607.25	Coch	-57951	1.4	1.07
chr7	51071833	51072569	583.13	Klk7	5334	1.47	1.07
chr14	8972055	8973820	537.29	Pdhb	32435	1.42	1.07
chr13	116800352	116801156	519.94	Gm6404	-143339	1.58	1.07
chr9	14923975	14924473	500.38	Hephl1	-7683	1.48	1.07
chr1	193757082	193757557	488.95	1700034H15Rik	-25947	1.54	1.07
chr7	80957046	80957611	467.68	Gm10619	4135	1.56	1.07
chr4	43415001	43416003	414.17	Rusc2	1273	1.51	1.07
chr14	12544608	12545246	391.23	Ptprg	158793	1.63	1.07
chr16	23098154	23098523	345.21	Eif4a2	-9191	1.52	1.07
chr8	34939947	34940625	327.65	Gtf2e2	97509	1.55	1.07
chr7	146764837	146766242	317.89	Nkx6-2	3073	1.41	1.07
chr12	86959315	86961659	277.64	Jdp2	20330	1.55	1.07
chr10	39222840	39223820	212.25	Fyn	-8142	1.65	1.07
chr9	69985887	69986695	175.2	Fam81a	3105	1.65	1.07
chr11	114176133	114176787	132.15	1700092K14Rik	116844	1.66	1.07
chr17	45961743	45962324	130.04	Tmem63b	-138255	1.55	1.07
chr4	139783600	139784524	118.32	Igsf21	18762	1.62	1.07
chr13	44946457	44947487	2827.18	Jarid2	10897	1.35	1.06
chr19	38119541	38120322	2662.73	Myof	-1841	1.35	1.06
chr19	17121287	17122696	2658.74	Prune2	49268	1.35	1.06
chr12	34113217	34115453	2157.65	Twistnb	-706	1.36	1.06
chr4	98513792	98515001	1896.21	I0C0044D17Rik	-23982	1.39	1.06
chr9	114939273	114940134	1837.09	Osbpl10	-36561	1.39	1.06
chr6	92760902	92762270	1828.3	A730049H05Rik	-4815	1.39	1.06
chr16	35236619	35237983	1785.31	Adcy5	82381	1.33	1.06
chr2	27500029	27500908	1635.58	Rxra	-31487	1.33	1.06
chr2	72352892	72354875	1473.46	Cdca7	39589	1.39	1.06
chr12	100581111	100583316	1373.48	3300002A11Rik	-1912	1.39	1.06
chr6	143105117	143107461	1285.42	Etnk1	-8809	1.43	1.06
chr11	77269295	77270132	1200.19	Ssh2	-2567	1.4	1.06
chr2	75250385	75251332	1109.07	Hnrnpa3	-246584	1.43	1.06
chr12	54162417	54163183	1079.02	Npas3	-186876	1.44	1.06
chr16	94014502	94015678	943.84	Cldn14	-6005	1.49	1.06
chr12	105690831	105692000	902.91	Gsc	20226	1.39	1.06
chr15	31284919	31285664	852.08	Ankrd33b	12060	1.44	1.06
chr5	120036297	120037810	747.88	Tbx3	-84049	1.48	1.06
chr12	83503525	83504263	610.7	Sipa1l1	91525	1.39	1.06
chr2	178927474	178928056	569.48	4930591A17Rik	-221918	1.45	1.06
chr7	134355409	134358025	564.75	Mylpf	-16	1.42	1.06
chr8	90404484	90405381	538.57	Zfp423	14491	1.54	1.06
chr17	10342846	10343482	487.34	Qk	169083	1.56	1.06
chr14	47994788	47995703	445.29	Lgals3	1427	1.52	1.06
chr1	120546143	120547581	423.2	Tcfcp2l1	22508	1.47	1.06
chr4	130198192	130198785	420.83	Pum1	-20708	1.49	1.06
chr15	25718880	25719638	400.56	Myo10	15522	1.5	1.06
chr12	25468362	25469169	376.82	Mboat2	-47553	1.48	1.06
chr5	120144285	120145481	334.76	Tbx3	13748	2.34	1.06
chr14	78911315	78912646	319.56	Akap11	24809	1.64	1.06
chr4	124821757	124823198	301.91	Zc3h12a	-16853	1.51	1.06
chr3	113357151	113357646	300.11	Rnpc3	-24353	1.71	1.06
chr1	39486835	39487694	292.99	Tbc1d8	48423	1.68	1.06
chr5	131691270	131691986	275.32	Wbscr17	92058	1.71	1.06
chr14	67700397	67700881	260.09	Ppp2r2a	-9443	1.5	1.06
chr18	26157551	26158154	240.19	Celf4	-245411	1.74	1.06
chr16	21202668	21203579	187.39	Ephb3	-1787	1.5	1.06
chr18	36676699	36678367	181.79	Hbegf	-1686	1.53	1.06
chr10	35807278	35807696	172.4	Amd2	-375718	1.76	1.06
chr1	94220976	94221690	168.06	Ndufa10	149116	1.61	1.06
chr12	33888051	33888968	152.33	Atxn7l1	55585	1.79	1.06
chr4	150714028	150714762	125.03	Camta1	-50150	1.57	1.06
chr12	86924227	86925082	105.21	Jdp2	-15596	1.67	1.06
chr4	138563167	138563723	68.2	Tmco4	34680	2.07	1.06
chr5	114069925	114070625	59.77	Cmklr1	7452	2.07	1.06
chr19	28256674	28258085	3100	Glis3	117358	1.31	1.05
chr3	149147044	149148187	3100	Gm10287	-258778	1.3	1.05
chr1	120521751	120523676	3100	Tcfcp2l1	-2367	1.31	1.05
chr7	52806176	52808039	3100	Hsd17b14	-3166	1.33	1.05
chr7	73018015	73019560	3100	Pcsk6	11423	1.3	1.05
chr12	12793310	12796330	3100	Rpl36-ps3	-123913	1.31	1.05
chr4	83084394	83085756	2511.52	Snapc3	21666	1.33	1.05
chr11	97496418	97497638	2321.04	E130012A19Rik	-5865	1.34	1.05
chr11	89103013	89103974	1818.94	Nog	60211	1.35	1.05
chr13	59005995	59006911	1674.54	Ntrk2	96227	1.38	1.05
chr11	62659003	62660132	1532.7	Fbxw10	-1084	1.38	1.05
chr5	23720062	23721101	1332.36	Nupl2	49739	1.4	1.05
chr18	42096260	42096900	1147.22	Prelid2	14277	1.41	1.05
chr10	44913131	44913866	1063.4	Popdc3	-95615	1.43	1.05
chr5	147727714	147728977	1031.97	Gm10858	-19974	1.42	1.05
chr12	96758062	96758834	967.96	Flrt2	-172068	1.43	1.05
chr14	105406950	105408593	804.95	Rbm26	121780	1.4	1.05
chr2	166348246	166349407	793.48	Prex1	58812	1.42	1.05
chr11	44051259	44052070	732.46	Il12b	-161777	1.48	1.05
chr6	31322051	31323453	709.75	Mkln1	-26237	1.44	1.05
chrX	158490304	158490984	671.1	Nhs	106599	1.46	1.05
chr5	97388752	97389419	649.79	Bmp2k	-37570	1.47	1.05
chr14	117911795	117912597	632.54	Dct	539227	1.41	1.05
chr16	34175422	34176549	540.79	Kalrn	-12525	1.46	1.05
chr14	22277809	22278480	451.8	Myst4	-40885	1.45	1.05
chr17	45960333	45961058	332.37	Tmem63b	-136793	1.45	1.05
chr3	153599657	153600707	304.78	Acadm	6971	1.66	1.05
chr13	31820580	31821240	286.02	Foxc1	-77669	1.65	1.05
chr1	74824821	74826293	232.25	Wnt6	7378	1.44	1.05
chr11	6459440	6460018	204.4	Ccm2	-466	1.67	1.05
chr7	20547410	20548618	183.93	Ceacam20	-2341	1.92	1.05
chr11	33075124	33075680	162.4	Npm1	-12176	1.7	1.05
chr11	22995817	22996305	126.67	Fam161a	75464	1.97	1.05
chr7	147705804	147706154	105.78	Olfr536	-12759	1.92	1.05
chr12	111757730	111758402	57.46	Ppp2r5c	34288	1.67	1.05
chr5	112682115	112682755	56.23	Cryba4	-858	1.67	1.05
chr3	61599400	61600527	3100	B430305J03Rik	-430244	1.31	1.04
chr3	88379318	88379996	3100	Ssr2	-3950	1.29	1.04
chr11	45833365	45834388	3100	Gm12166	31823	1.29	1.04
chr14	103379801	103383385	2685.69	Irg1	-64119	1.33	1.04
chr10	88088817	88089588	2227.68	Mybpc1	-21187	1.36	1.04
chr9	49604407	49606706	1966.33	Ncam1	1902	1.31	1.04
chr8	31758713	31759532	1577.02	Dusp26	-440786	1.38	1.04
chr6	134644550	134645882	1483.01	Loh12cr1	54268	1.38	1.04
chr10	91751776	91753913	1447.17	Nedd1	432124	1.43	1.04
chr12	48230019	48231367	1314.46	Nova1	-311151	1.38	1.04
chr7	152074414	152075402	1054.06	Fgf15	-7769	1.35	1.04
chr9	21572454	21573567	897.1	Spc24	-8298	1.37	1.04
chr12	113754958	113756295	888.68	Tmem179	-5927	1.38	1.04
chr18	21187170	21187753	837.98	Rnf138	27621	1.46	1.04
chr2	35878543	35879457	803.66	Ndufa8	25857	1.38	1.04
chr8	37211556	37212720	750	D8Ertd82e	54179	1.39	1.04
chr10	75539788	75540303	735.72	Slc5a4b	33694	1.46	1.04
chr1	130240699	130241328	670.51	Mcm6	15163	1.46	1.04
chr16	90416529	90417324	669.66	Hunk	16221	1.43	1.04
chr18	65426120	65427235	597.41	F730048M01Rik	-39297	1.48	1.04
chr8	114288997	114290549	564.42	Bcar1	-21932	1.4	1.04
chr11	68076235	68077170	546.17	Ntn1	123418	1.41	1.04
chr16	14366392	14367253	541.34	Abcc1	776	1.5	1.04
chr6	91640311	91641517	532.06	Slc6a6	7045	1.44	1.04
chr12	16016769	16019626	526.08	Trib2	-193677	1.45	1.04
chr1	135222390	135223132	469.6	Kiss1	4237	1.44	1.04
chr3	122199813	122201113	433.35	Bcar3	78148	1.68	1.04
chr8	48849033	48850111	380.43	Cdkn2aip	-50346	1.5	1.04
chr2	152562949	152563843	344.69	Id1	1484	1.42	1.04
chr14	87209221	87210341	261.05	Diap3	283329	1.48	1.04
chr14	76893999	76896317	251.63	Tsc22d1	6592	1.4	1.04
chr19	10087311	10088313	244	Rab3il1	-1477	1.52	1.04
chr12	106995366	106996853	228.38	Papola	-22317	1.44	1.04
chr12	86984603	86985493	179.24	Batf	-42745	1.46	1.04
chr10	39337928	39338746	177.55	Traf3ip2	5681	1.62	1.04
chr10	88039667	88040272	177.03	Mybpc1	-23842	1.72	1.04
chr2	154249063	154249578	171.85	Cbfa2t2	-12738	1.5	1.04
chr4	148287002	148288269	155.85	Casz1	12183	1.49	1.04
chr14	70327077	70327976	135.86	Pebp4	87454	1.62	1.04
chr5	129649361	129650167	128.23	Gpr133	46850	1.5	1.04
chr12	106802852	106804188	123.9	Bdkrb2	2364	1.52	1.04
chr6	118725584	118726141	102.76	Cacna1c	4458	1.72	1.04
chr12	30041111	30042419	90.31	Myt1l	-171582	1.52	1.04
chr1	134980646	134982259	87.37	Pik3c2b	38308	1.43	1.04
chr14	118511833	118512850	67.73	Tgds	19473	1.62	1.04
chr16	10332536	10333398	52.88	Emp2	-19108	1.59	1.04
chr7	129422585	129423806	3100	Prkcb	-9652	1.3	1.03
chr13	47950488	47952257	3100	4931429P17Rik	163364	1.36	1.03
chr12	53494354	53497092	2834.13	Arhgap5	-120735	1.29	1.03
chr19	42459150	42460057	2732.84	Crtac1	46748	1.3	1.03
chr8	35142470	35143883	2715.46	Dctn6	26714	1.31	1.03
chr14	56486540	56488047	2184.71	Nynrin	13944	1.36	1.03
chr12	17199696	17200633	2140.22	Kcnf1	-16609	1.35	1.03
chrX	20239188	20240353	1959.77	Uba1	-390	1.32	1.03
chr8	91690714	91691330	1491.12	Gm5356	20363	1.38	1.03
chr1	62813784	62814703	1387.73	Nrp2	63974	1.36	1.03
chr1	90696561	90697664	1342.72	Arl4c	-98387	1.37	1.03
chr11	35300823	35301885	1251.37	Pank3	-281266	1.39	1.03
chr1	94015725	94016720	1239.96	Hdac4	28967	1.38	1.03
chr2	160341785	160343088	1220.73	Gm14221	103297	1.37	1.03
chr4	129179826	129181135	1175.88	Marcksl1	-10348	1.38	1.03
chr4	152290177	152291485	1086.28	Nphp4	432490	1.42	1.03
chr14	93021804	93022909	1007.38	Pcdh9	1263019	1.38	1.03
chr9	55072707	55073908	989.66	Fbxo22	11668	1.39	1.03
chr12	64907856	64909045	949.36	Fscb	667412	1.39	1.03
chr10	62699854	62700706	901.3	Herc4	-6419	1.42	1.03
chr6	127219002	127220305	895.39	Gm4968	35633	1.41	1.03
chr18	38751932	38753368	748.03	Spry4	8228	1.37	1.03
chr14	68900618	68901653	688.53	Nefm	-158323	1.44	1.03
chr7	88172734	88173389	680.12	Zfp592	18904	1.45	1.03
chr12	119886888	119888280	665.6	Sp8	-197551	1.41	1.03
chr15	100994239	100995232	604.65	Acvr1b	-9657	1.43	1.03
chr4	33628757	33629505	586.89	Rngtt	231967	1.47	1.03
chr12	36962884	36963518	578.79	1700108M19Rik	16796	1.45	1.03
chr5	143560753	143561423	519.93	Tnrc18	-10882	1.44	1.03
chr15	12642559	12643485	506.46	Pdzd2	26479	1.42	1.03
chr9	50549460	50551741	504.24	2310030G06Rik	3346	1.45	1.03
chr17	28603109	28604179	495.28	Fkbp5	19103	1.51	1.03
chr4	43588007	43588751	468.77	Gba2	3109	1.41	1.03
chr17	12397471	12399007	465.66	Map3k4	-26758	1.45	1.03
chr11	54784938	54786055	412.74	Tnip1	-8920	1.47	1.03
chr11	72114519	72116144	409.44	Xaf1	-131	1.41	1.03
chr6	112155128	112156224	292.56	Lmcd1	-68039	1.41	1.03
chr6	100571381	100571775	240.38	Shq1	49613	1.79	1.03
chr14	121460667	121461510	206.09	Farp1	26353	1.48	1.03
chr19	10475382	10476379	183.93	Syt7	11739	1.61	1.03
chr2	73637743	73638077	159.18	Chn1	-24562	1.79	1.03
chr14	70071696	70073033	157.7	R3hcc1	34714	1.61	1.03
chr8	49299008	49300343	153.33	Odz3	85579	1.55	1.03
chr14	106251468	106252852	121.28	Spry2	44060	1.48	1.03
chr16	23922235	23922752	116.38	Rtp2	8397	1.96	1.03
chr6	134811328	134811916	81.69	Gpr19	26237	1.71	1.03
chr14	87433884	87434839	72.67	Diap3	58392	1.71	1.03
chr12	28005274	28006556	3100	Sox11	21868	1.28	1.02
chr18	21081137	21082083	2446.05	Rnf125	-21542	1.29	1.02
chr12	111184644	111190056	2270.77	Dio3	-330561	1.39	1.02
chr14	46842377	46843437	2249.13	Gm15217	-156255	1.34	1.02
chr17	31944942	31945922	1992.41	Sik1	47553	1.32	1.02
chr14	99506672	99507569	1955.97	Dis3	-8234	1.27	1.02
chr16	32311992	32314710	1779	Ubxn7	-19659	1.37	1.02
chr8	89299085	89300390	1244.41	Siah1a	-29779	1.37	1.02
chr13	39629068	39630427	1165.29	Slc35b3	-577046	1.35	1.02
chr16	28818818	28819645	1161.04	1600021P15Rik	17242	1.39	1.02
chr19	5361735	5362654	1088.74	Banf1	3918	1.35	1.02
chr14	119135674	119137550	967.68	Abcc4	-31234	1.32	1.02
chr19	54187616	54188578	958.54	Adra2a	68510	1.4	1.02
chr16	25049895	25050995	951.15	Tprg	-236648	1.41	1.02
chr3	30546352	30547954	943.63	Lrriq4	752	1.35	1.02
chr14	100608037	100611160	804.22	Klf12	-60214	1.39	1.02
chr1	57836228	57837159	767	Spats2l	5110	1.41	1.02
chr15	8784042	8784722	633.53	Slc1a3	-123573	1.44	1.02
chr17	87279154	87280296	589.52	1700090G07Rik	-36979	1.43	1.02
chr10	52875242	52875858	582.85	Pln	-181907	1.45	1.02
chr16	3777220	3778663	515.02	Zfp263	30203	1.54	1.02
chr1	92320428	92322076	482.15	Cops8	-179153	1.43	1.02
chr13	110020167	110021224	453.08	Pde4d	-29907	1.54	1.02
chr5	115843917	115844914	444.71	Msi1	-35280	1.42	1.02
chr10	98671722	98672760	439.29	Dusp6	-53588	1.47	1.02
chr14	86317972	86318777	415.36	Diap3	1174506	1.46	1.02
chr1	52335987	52336613	392.41	Gls	-46250	1.54	1.02
chr17	9803202	9803651	387.74	Pabpc6	59196	1.46	1.02
chr7	120329015	120331039	369.33	Arntl	-21119	1.62	1.02
chr12	8891118	8892686	361.21	Laptm4a	-36023	1.38	1.02
chr5	122339881	122340559	356.49	Cux2	-15895	1.44	1.02
chr8	94406684	94407455	345.87	Irx3	-81604	1.49	1.02
chr8	112060332	112061200	339.45	Dhx38	28803	1.44	1.02
chr2	51882173	51882933	293.3	Tnfaip6	-11075	1.61	1.02
chr14	27376892	27377574	283.63	Fam116a	-21692	1.57	1.02
chr11	60818136	60819204	265.65	Kcnj12	-17568	1.55	1.02
chr17	3078409	3078775	265.24	Scaf8	-36462	1.45	1.02
chr2	166091589	166093070	222.34	Sulf2	-111501	1.5	1.02
chr2	55075159	55075612	200.79	Kcnj3	-213033	1.85	1.02
chr11	114733639	114735422	185.63	Gprc5c	8934	1.39	1.02
chr12	109718574	109719857	180.09	Eml1	58319	1.64	1.02
chr13	48259787	48260355	121.36	Id4	-96736	1.78	1.02
chr14	99011292	99011832	115.37	Mzt1	433825	1.55	1.02
chr8	13209490	13210183	114.92	Grtp1	-9276	1.6	1.02
chr12	112688213	112689090	57.38	Tnfaip2	6194	1.43	1.02
chr10	62357858	62360620	3113.81	Tet1	2168	1.36	1.01
chr16	90657980	90658899	3100	2610039C10Rik	69160	1.26	1.01
chr13	34200843	34202685	3100	Tubb2b	20475	1.29	1.01
chr6	30221905	30223645	3100	Ube2h	31942	1.29	1.01
chr3	133194954	133197654	3100	Tet2	11599	1.34	1.01
chr5	129747769	129748783	3100	Gpr133	145374	1.28	1.01
chr12	36622807	36624437	2873.55	Agr3	-28749	1.26	1.01
chr12	107684113	107686469	2572.25	Vrk1	436986	1.26	1.01
chr2	4998316	4999842	2465.24	Optn	-14270	1.27	1.01
chr2	87320988	87322350	2286.05	Pramel7	11091	1.31	1.01
chr14	106027211	106029001	1670.13	9330188P03Rik	39238	1.26	1.01
chr14	26410126	26410877	1654.39	Zmiz1	-16675	1.3	1.01
chr4	125211160	125212612	1549.08	Grik3	44015	1.31	1.01
chr7	136563937	136565351	1408.07	Ppapdc1a	164254	1.38	1.01
chr16	31890483	31892013	1366.73	Mfi2	12332	1.27	1.01
chr6	51483133	51484098	1230.3	Snx10	9464	1.38	1.01
chr7	91050874	91051991	1148	Mesdc2	10838	1.39	1.01
chr16	36651211	36652307	1118.91	Cd86	-8607	1.38	1.01
chr6	125397004	125397807	1087.41	Cd9	47323	1.34	1.01
chr12	56606205	56607358	856.64	Nfkbia	-12862	1.4	1.01
chr13	99860229	99860842	798.12	Zfp366	-94209	1.38	1.01
chr13	95134828	95135883	717.5	Ap3b1	6562	1.39	1.01
chr11	4364262	4365131	710.92	Hormad2	-23368	1.43	1.01
chr16	30203974	30204820	703.35	Cpn2	63159	1.39	1.01
chr16	92103697	92104835	671.89	Slc5a3	45608	1.4	1.01
chr14	78026151	78027468	634.11	Gm6994	-120357	1.4	1.01
chr19	26214969	26215741	632.63	Smarca2	-464189	1.44	1.01
chr18	75624307	75625559	619.71	Smad7	95138	1.34	1.01
chr6	29782981	29783641	587.04	Ahcyl2	-20428	1.4	1.01
chr6	116589586	116590346	577.33	8430408G22Rik	-10647	1.48	1.01
chr12	49612240	49613076	518.75	Gm1818	48250	1.44	1.01
chr17	66539674	66540832	499.68	Ddx11	67302	1.46	1.01
chr14	79133304	79134007	495.52	Dgkh	-8852	1.4	1.01
chr17	34574008	34574898	491.49	BC051142	19264	1.53	1.01
chrX	154253171	154253978	483.01	Klhl34	-2830	1.48	1.01
chr14	95294440	95295439	478.34	4921530L21Rik	-985711	1.42	1.01
chr11	94482083	94482734	462.49	Lrrc59	-8706	1.46	1.01
chr5	29706542	29707614	441.47	Lmbr1	-1927	1.45	1.01
chr16	55787078	55787923	409.65	Nfkbiz	34733	1.43	1.01
chr9	30955413	30956362	409	St14	-16261	1.53	1.01
chr9	31489421	31490171	386.67	Tmem45b	-217823	1.46	1.01
chr14	27943687	27944377	353.44	Il17rd	63354	1.5	1.01
chr12	74405410	74406052	351.98	Slc38a6	17645	1.47	1.01
chr2	129245012	129245791	344.01	Il1b	-48488	1.55	1.01
chr13	98572139	98573213	342.34	Gm10260	-41958	1.48	1.01
chr18	20926783	20927420	322.29	B4galt6	-22324	1.58	1.01
chr13	95632230	95633040	298.15	Otp	-12837	1.56	1.01
chr9	92718609	92718998	243.89	Plod2	281789	1.63	1.01
chr12	103948691	103950221	226.11	Itpk1	-6169	1.43	1.01
chr9	123365843	123366518	213.12	Limd1	-21614	1.47	1.01
chr1	133509900	133510537	210.71	Avpr1b	14416	1.47	1.01
chr12	12817015	12818532	192.85	Rpl36-ps3	-100669	1.44	1.01
chr10	75028047	75029081	190.5	Ggt1	-724	1.73	1.01
chr17	71835279	71836343	169.54	Smchd1	-11437	1.57	1.01
chr17	31920824	31921265	158.11	Sik1	71713	1.8	1.01
chr12	34037453	34037834	140.75	Atxn7l1	-14524	1.89	1.01
chr3	84087134	84087830	128.8	Trim2	-12836	1.8	1.01
chr2	170353244	170354104	126.6	Pfdn4	13296	1.52	1.01
chr14	41729922	41730462	99.32	Sh2d4b	-23645	1.53	1.01
chr2	31035509	31036205	88.32	Gpr107	28140	1.65	1.01
chr1	136431253	136432966	3176.67	4931440L10Rik	11693	1.25	1
chr17	4947983	4949140	3100	Arid1b	-46375	1.29	1
chr15	25699074	25700524	2776.44	Myo10	1525	1.27	1
chr7	36252608	36253804	2554.92	Slc7a9	18915	1.3	1
chr3	129253881	129255858	2537.01	Elovl6	19632	1.26	1
chr8	77549630	77550983	1566.97	Tom1	-7191	1.37	1
chr4	47737259	47738656	1531.11	Sec61b	250289	1.3	1
chr7	86542203	86544140	1232.33	Fanci	-458	1.33	1
chr9	48769009	48770692	1206.26	Htr3b	3465	1.33	1
chr10	41120794	41121983	1181.07	Akd1	12338	1.33	1
chr14	22293784	22294474	1086.49	Myst4	-25082	1.33	1
chr12	100578099	100580961	1005.36	3300002A11Rik	30	1.4	1
chr10	60699444	60702371	844.26	Adamts14	34392	1.28	1
chrX	162054309	162055296	746.57	Glra2	-289243	1.42	1
chr11	94024077	94025288	745.22	Tob1	-48133	1.34	1
chr8	25314153	25315368	622.26	A730045E13Rik	30463	1.4	1
chr1	34909706	34910403	580.9	Plekhb2	1374	1.43	1
chr4	59434224	59435489	566.58	Susd1	17043	1.48	1
chr2	132031983	132032766	558.1	5730494N06Rik	41033	1.4	1
chr12	16515695	16517265	522.09	Lpin1	80369	1.42	1
chr14	103491868	103493503	450.88	Fbxl3	2331	1.35	1
chr13	98075289	98075958	355.31	Enc1	64638	1.44	1
chr11	70603793	70604384	335.37	A430084P05Rik	21906	1.54	1
chr17	9957442	9958204	331.15	Pabpc6	-95338	1.44	1
chr15	10688427	10689315	315.95	Rai14	-44348	1.59	1
chr12	80128905	80129504	311.93	Plekhh1	-1011	1.43	1
chr18	75690859	75691678	261.66	Smad7	161595	1.47	1
chr5	111540216	111540989	258.2	Pitpnb	-219330	1.57	1
chr14	118769640	118770873	249.19	Gm9376	103584	1.47	1
chr3	121994598	121995326	186.08	Dnttip2	17616	1.45	1
chr13	96896367	96897038	170.57	Sv2c	5742	1.7	1
chr3	96990497	96991242	145.67	Acp6	27847	1.55	1
chr11	32837055	32837690	143.89	1700008A04Rik	-112688	1.7	1
chr3	79335462	79336420	135.72	Fnip2	35430	1.56	1
chr4	125730359	125730859	98.31	Oscp1	-5190	1.68	1
chr16	31465006	31465530	96.99	Bdh1	29105	1.63	1
chr6	53509453	53511083	3198.26	Creb5	-13645	1.24	0.99
chr4	137333516	137334533	3100	Alpl	4162	1.3	0.99
chr4	140837820	140841918	3100	Epha2	-18365	1.25	0.99
chr16	84778740	84781128	2865.7	Jam2	4856	1.31	0.99
chr12	38000318	38001731	2828.99	Agmo	32790	1.26	0.99
chr8	67110357	67111653	2628.29	Cpe	60631	1.33	0.99
chr14	111660472	111661900	2098.57	Gm6280	291117	1.29	0.99
chr1	120543948	120545748	1998.7	Tcfcp2l1	20333	1.28	0.99
chr11	62326115	62327435	1843.82	Cenpv	25964	1.28	0.99
chr17	31942948	31944381	1459.93	Sik1	49052	1.33	0.99
chr1	179648393	179649861	1392.69	1700016C15Rik	-10627	1.36	0.99
chr1	121243953	121246641	1162.07	Inhbb	74280	1.31	0.99
chr15	50416709	50417471	1089.85	Trps1	241777	1.35	0.99
chr14	110170485	110172130	1034.15	Slitrk1	-858141	1.42	0.99
chr14	96059984	96061009	722.54	4921530L21Rik	-220202	1.34	0.99
chr14	121903441	121906846	700.07	Slc15a1	-1143	1.3	0.99
chr18	45788150	45789064	606.34	Kcnn2	68907	1.46	0.99
chr16	17216903	17217767	589.57	Rimbp3	8938	1.49	0.99
chr14	97943384	97944542	576.5	Dach1	624596	1.35	0.99
chr17	87930324	87932344	567.28	Calm2	-84665	1.33	0.99
chr11	62243735	62244530	566.59	Ncor1	7734	1.39	0.99
chr2	60213083	60213716	546.77	Ly75	8006	1.46	0.99
chr10	67694024	67694883	543.23	Arid5b	47093	1.43	0.99
chr14	70178655	70180257	521.62	Tnfrsf10b	12631	1.45	0.99
chr3	53365535	53366447	495.58	Frem2	-18001	1.49	0.99
chr6	47982654	47983136	464.08	Zfp777	11363	1.49	0.99
chr13	110028132	110029149	463.47	Pde4d	-22329	1.42	0.99
chr12	29635073	29635768	436.59	Tssc1	198691	1.46	0.99
chr11	110944042	110944652	423.16	Kcnj2	16792	1.5	0.99
chr5	104093858	104094609	421.3	1700016H13Rik	-9301	1.38	0.99
chr1	172897462	172898216	393.99	Fcgr2b	8562	1.48	0.99
chr1	73436504	73437131	386.26	Tnp1	-374360	1.42	0.99
chr1	172892504	172894228	371.13	Fcgr2b	13004	1.42	0.99
chr5	120064037	120064997	352.4	Tbx3	-56071	1.4	0.99
chr6	28969816	28970921	352.23	Lep	-39685	1.39	0.99
chr13	9309672	9310664	326.39	Dip2c	33992	1.45	0.99
chr11	21104988	21105431	321.54	Vps54	-33719	1.55	0.99
chr8	36480169	36480842	302.63	Ppp1r3b	41751	1.53	0.99
chr12	66215659	66216435	293.22	Mis18bp1	37743	1.43	0.99
chr7	25998961	25999667	278.83	Dedd2	5643	1.42	0.99
chr4	119308873	119309557	278.57	Guca2a	-1194	1.4	0.99
chr14	76120125	76121207	278.24	Cog3	33914	1.5	0.99
chr10	60453800	60455041	263.65	Pldi	-53642	1.41	0.99
chr12	27779950	27780770	256.79	Gm9866	65150	1.71	0.99
chr12	103566148	103567462	251.43	Rin3	44577	1.59	0.99
chr14	10717791	10718369	224.22	Fhit	567800	1.61	0.99
chr10	80973067	80973648	220.22	S1pr4	-10907	1.4	0.99
chr6	113550393	113551489	175.66	4931417G12Rik	-165	1.41	0.99
chr12	54136433	54137030	137.02	Npas3	-212943	1.53	0.99
chr14	93877631	93878569	113.36	Pcdh9	407582	1.57	0.99
chr19	4835981	4836612	87.23	Ccs	3033	1.64	0.99
chr5	136136399	136137549	69.14	Por	-9175	1.69	0.99
chr16	94013617	94014106	58.77	Cldn14	-4803	1.72	0.99
chr13	56717568	56718085	55.98	Tgfbi	6849	1.61	0.99
chr12	52606239	52607281	52.13	Coch	-87500	1.44	0.99
chr11	48509807	48511422	3135.48	Gnb2l1	-102994	1.22	0.98
chr18	66574078	66575347	3100	Pmaip1	-43640	1.24	0.98
chr18	25027040	25028225	3100	Fhod3	159348	1.23	0.98
chr18	77276148	77277776	3100	Katnal2	8829	1.27	0.98
chr12	55278360	55281822	3100	Egln3	25394	1.23	0.98
chr10	119958456	119960837	3100	Hmga2	-45611	1.26	0.98
chr14	119111721	119113995	2711.17	Abcc4	-7900	1.28	0.98
chr10	92826508	92829145	2643.85	Elk3	-53634	1.32	0.98
chr9	36601612	36602692	2505.44	Ei24	2418	1.25	0.98
chr14	10150922	10152593	2434.56	4930452B06Rik	-652939	1.31	0.98
chr9	57850439	57852393	1957.84	Cyp11a1	-11480	1.32	0.98
chr14	121202175	121203623	1561.61	Gm17613	53989	1.32	0.98
chr9	22536934	22537949	1469.01	Bbs9	97102	1.32	0.98
chr12	106364013	106365498	1329.35	Tcl1b2	-19895	1.39	0.98
chr3	101518180	101519808	1249.27	Atp1a1	-110466	1.36	0.98
chr16	78275068	78275828	1168.4	Cxadr	-26277	1.35	0.98
chr3	103487076	103488101	1094.44	BC027582	49205	1.34	0.98
chr15	39849575	39851076	845.45	Lrp12	-74924	1.4	0.98
chr2	71487781	71488860	626.78	Gm1631	-69183	1.39	0.98
chr19	3578561	3579102	575.21	Ppp6r3	-3096	1.38	0.98
chr6	100375461	100376164	525.55	Rybp	-138341	1.38	0.98
chr3	66249861	66250937	501.61	Veph1	-149577	1.44	0.98
chr18	38550441	38551160	499.16	Ndfip1	-27843	1.38	0.98
chr3	153603332	153603984	492.61	Acadm	3710	1.36	0.98
chr16	90903015	90903857	469.89	1110004E09Rik	26657	1.48	0.98
chr19	53791554	53792061	440.61	Rbm20	39987	1.43	0.98
chr13	98369923	98370796	437.5	Gm10260	160382	1.37	0.98
chr4	134208293	134209389	437.1	Man1c1	51460	1.39	0.98
chr16	90711653	90712094	418.94	2610039C10Rik	15672	1.42	0.98
chr12	86683176	86683845	414.08	Nek9	-3166	1.35	0.98
chr15	36070740	36071769	410	Rgs22	-815	1.48	0.98
chr5	112235054	112235699	345.59	C130026L21Rik	224847	1.44	0.98
chr11	117749323	117750869	345.04	Tha1	-14827	1.33	0.98
chr6	84565983	84566712	331.23	Cyp26b1	-22674	1.46	0.98
chr14	93259644	93260898	304.2	Pcdh9	1025348	1.37	0.98
chr5	122918117	122918983	304.05	Anapc7	27362	1.47	0.98
chr14	88174868	88176166	298.65	Tdrd3	303754	1.4	0.98
chr12	66211362	66212983	286.26	Fancm	35561	1.54	0.98
chr19	38578735	38579760	250.55	Plce1	-19192	1.4	0.98
chr2	73597350	73598355	233.49	Chn1	9321	1.63	0.98
chr3	46711057	46711711	227.37	Pabpc4l	-459605	1.63	0.98
chr14	38905542	38906023	215.47	Gm3386	-287891	1.66	0.98
chr14	103938760	103940307	176.18	Scel	26583	1.44	0.98
chr14	99439034	99440429	166.11	Mzt1	5374	1.42	0.98
chr7	4845941	4847319	164.88	Isoc2a	18361	1.4	0.98
chr10	41190115	41190913	162.59	Mical1	-5744	1.78	0.98
chr10	75901795	75902707	143.89	Pcnt	3170	1.43	0.98
chr18	80463942	80464510	139.38	Pqlc1	11106	1.48	0.98
chr17	31723140	31723677	101.49	Pknox1	21705	1.56	0.98
chr12	103916828	103917523	73.36	Itpk1	25771	1.5	0.98
chr14	99541909	99542714	59.46	Pibf1	-33325	1.46	0.98
chr14	100618043	100619004	50.56	Klf12	-69721	1.54	0.98
chr6	4968714	4970907	3100	Ppp1r9a	-93494	1.22	0.97
chr1	120971428	120974025	3100	Gli2	-22670	1.22	0.97
chr2	51608385	51609962	3100	Tas2r134	126259	1.25	0.97
chr8	119196796	119199129	3100	Cdyl2	59406	1.22	0.97
chr9	13977901	13979429	3100	Sesn3	-102156	1.22	0.97
chr3	34658324	34660668	3086.64	Sox2	111162	1.23	0.97
chr17	25891754	25894428	3083.39	Msln	-982	1.33	0.97
chr17	82671779	82672797	3052.94	Slc8a1	-623374	1.27	0.97
chr17	46948153	46949986	2504.07	BC032203	18745	1.21	0.97
chr12	72447838	72450147	1822.81	Dact1	38586	1.31	0.97
chr16	36707233	36709228	1687.58	Ildr1	14160	1.3	0.97
chr18	35202251	35203683	1528.42	Gm6724	-72704	1.29	0.97
chr16	59567366	59568220	1503.52	Crybg3	-12339	1.33	0.97
chr11	22848669	22849734	1355.59	Zrsr1	-24146	1.33	0.97
chr6	82652087	82654483	1336.52	Pole4	-50983	1.25	0.97
chr18	69819941	69821393	1241.3	Tcf4	67732	1.33	0.97
chr18	29862797	29863985	1154.56	Pik3c3	-568905	1.32	0.97
chr9	53946120	53946969	966.78	Tnfaip8l3	-30392	1.33	0.97
chr5	75761489	75762305	927.5	Kit	-209021	1.34	0.97
chr9	62050054	62050964	922.14	Spesp1	79680	1.37	0.97
chr19	46111197	46112317	768.47	Ldb1	2033	1.31	0.97
chr11	102956163	102957403	672.26	Plcd3	6193	1.3	0.97
chr4	57706973	57707715	653.59	Akap2	-47580	1.36	0.97
chr13	48303083	48303988	639.28	Id4	-53429	1.38	0.97
chr4	124894472	124895389	617.18	Zc3h12a	-89812	1.36	0.97
chr5	124626177	124627568	574.16	Pitpnm2	8147	1.26	0.97
chr9	99304141	99304895	503.73	Mras	15816	1.42	0.97
chr10	111061476	111062197	482.14	Phlda1	118464	1.39	0.97
chr16	15759814	15760518	480.26	Mzt2	103275	1.41	0.97
chr8	98133166	98133980	466.64	Gins3	-23850	1.4	0.97
chr18	76017364	76018466	444.07	Zbtb7c	38012	1.4	0.97
chr4	34681469	34682296	429.71	1700003M02Rik	-4408	1.41	0.97
chr14	120761650	120763269	424.17	Mbnl2	87197	1.43	0.97
chr13	100321637	100322084	418.36	Mtap1b	-35318	1.5	0.97
chr1	178734449	178735034	379.67	Cep170	2487	1.46	0.97
chr13	83230845	83231492	359.97	Mef2c	-411905	1.46	0.97
chr5	117791863	117792441	354.05	Wsb2	-15234	1.44	0.97
chr8	122068258	122068959	333.8	Mbtps1	13868	1.41	0.97
chr12	55990599	55991130	278.68	Cfl2	-27029	1.45	0.97
chr17	47705944	47706850	266.99	Ccnd3	-24136	1.48	0.97
chrX	83264033	83264398	246.42	1700072E05Rik	-25404	1.67	0.97
chr12	33882195	33882678	245.16	Atxn7l1	49769	1.5	0.97
chr9	5460542	5460972	213.11	Casp12	115260	1.64	0.97
chr7	74990802	74993155	201.92	Synm	-88236	1.49	0.97
chr1	3435627	3436117	155.93	Xkr4	225755	1.67	0.97
chr14	76958901	76959842	149.46	Serp2	-2633	1.46	0.97
chr12	76813301	76814052	147.42	Sgpp1	23100	1.59	0.97
chr12	88408621	88409100	105.8	Tmem63c	29461	1.64	0.97
chr14	103531023	103531837	98.22	Mycbp2	23057	1.38	0.97
chr4	46650161	46650865	90.34	Tbc1d2	12776	1.4	0.97
chr4	154026226	154027407	86.06	Actrt2	15181	1.43	0.97
chr1	173056212	173056717	68.72	1700009P17Rik	1450	2.25	0.97
chr17	71213692	71216400	3100	Tgif1	-13240	1.2	0.96
chr12	55202192	55204564	3100	Egln3	101139	1.25	0.96
chr1	154820016	154822590	3100	Nmnat2	18931	1.22	0.96
chr14	73245270	73247020	3100	Fndc3a	-136078	1.21	0.96
chr10	6396542	6397607	3100	Mthfd1l	-23559	1.22	0.96
chrX	7341714	7342850	2506.5	Tcfe3	971	1.25	0.96
chr14	98847951	98850302	2279.51	Dach1	-280214	1.2	0.96
chr3	9008171	9009443	2274.11	Tpd52	-4065	1.21	0.96
chr5	65450590	65451614	2216.06	Tmem156	31568	1.28	0.96
chr15	12353551	12355243	2079.81	Golph3	102820	1.28	0.96
chr15	37011387	37013153	2022.92	Zfp706	-74816	1.3	0.96
chr7	87274872	87276091	1496	Idh2	-15230	1.25	0.96
chr18	61787576	61789017	1326.16	Csnk1a1	52654	1.33	0.96
chr12	102069635	102071229	1245.63	9030617O03Rik	-35357	1.28	0.96
chr14	41677645	41678937	1118.91	Sh2d4b	-11575	1.34	0.96
chr1	90706117	90707451	1107.61	Arl4c	-107869	1.28	0.96
chr7	35583308	35584821	1104.6	Chst8	13717	1.35	0.96
chr12	114058455	114059401	944.23	Cdca4	1336	1.28	0.96
chr10	75464918	75466048	940.42	Zfp280b	-29766	1.33	0.96
chr2	173050195	173052823	912.52	Zbp1	-7180	1.28	0.96
chr11	109219867	109222552	911.98	Gna13	-3307	1.3	0.96
chr7	86367128	86368427	892.58	Abhd2	-50497	1.37	0.96
chr7	128004313	128005151	840.4	Eef2k	9978	1.35	0.96
chr4	111355241	111355899	806.37	Spata6	-37035	1.36	0.96
chr12	38001740	38002753	783.42	Agmo	33845	1.36	0.96
chr8	88917538	88918208	708.73	Abcc12	172578	1.38	0.96
chr16	87690735	87692141	632.74	Bach1	-7526	1.35	0.96
chr12	66213321	66214324	525.51	Fancm	37373	1.36	0.96
chr4	119486109	119487032	523.11	Hivep3	-791	1.41	0.96
chr7	37387015	37387718	521.51	Tshz3	-95772	1.4	0.96
chr12	66274478	66275398	512.14	Mis18bp1	-1327	1.36	0.96
chr14	77549802	77550878	511.81	Enox1	-6059	1.35	0.96
chr7	140270474	140271232	507.94	Ctbp2	32579	1.4	0.96
chr9	29458177	29459721	501.41	Ntm	-239241	1.47	0.96
chr8	114415647	114416620	469.49	Tmem170	-15583	1.34	0.96
chr17	10598574	10599346	465.4	Qk	-85946	1.39	0.96
chr11	99518298	99519106	444.17	Gm11563	1714	1.36	0.96
chr6	28966033	28967943	443.61	Lep	-42614	1.38	0.96
chr12	12284972	12285960	406.22	Fam49a	16508	1.35	0.96
chr19	10750705	10751748	321.79	Pga5	1025	1.54	0.96
chr7	137855351	137855983	304.68	Tacc2	19107	1.39	0.96
chr7	88633167	88634095	296.08	Ap3b2	5111	1.46	0.96
chr11	89485238	89485814	295.67	Ankfn1	15427	1.54	0.96
chr17	64194765	64195441	295.67	A930002H24Rik	17857	1.49	0.96
chr5	75918087	75918821	291.82	Kit	-52485	1.46	0.96
chr9	58091198	58092379	262.8	Pml	5789	1.47	0.96
chr1	153964465	153965162	262.14	1700025G04Rik	-27445	1.5	0.96
chr2	166239970	166240360	238.85	Prex1	167472	1.41	0.96
chr11	52294067	52294495	236.17	9530068E07Rik	84361	1.51	0.96
chr14	104901761	104902519	146.33	Rnf219	19657	1.48	0.96
chr13	48284104	48284781	142.69	Id4	-72316	1.48	0.96
chr11	119809036	119809743	118.5	Baiap2	5355	1.46	0.96
chr12	111735342	111738907	96.24	Ppp2r5c	13655	1.38	0.96
chr12	41530227	41530743	91.1	Dock4	191653	1.58	0.96
chr3	117831398	117831835	76.13	Snx7	-259694	1.89	0.96
chr17	14337942	14339147	51.17	Dact2	2654	1.75	0.96
chr11	78815786	78817872	3169.45	Lgals9	-18836	1.24	0.95
chr5	75933531	75934871	3123.52	Kit	-37051	1.26	0.95
chr11	43764722	43766548	3100	Adra1b	-51131	1.19	0.95
chr2	65258456	65260242	3100	Slc38a11	-57385	1.19	0.95
chr12	12809989	12811419	3100	Rpl36-ps3	-108176	1.25	0.95
chr3	135208718	135210619	3100	Manba	60848	1.2	0.95
chr1	57526930	57528078	3100	1110034B05Rik	-63357	1.2	0.95
chr11	88928590	88930392	3100	Dgke	-1271	1.22	0.95
chr13	64125688	64126889	3100	Hsd17b3	64125	1.2	0.95
chr1	155927392	155929294	3100	Zfp648	-122768	1.21	0.95
chr2	27401071	27402580	2521.27	Wdr5	26814	1.29	0.95
chr12	109972382	109973491	2450.11	Degs2	-32397	1.23	0.95
chr11	5842599	5844113	2345.83	Gck	6895	1.23	0.95
chr12	105485511	105486349	1976.24	Serpina3g	11278	1.29	0.95
chr19	48724162	48725025	1952.74	Sorcs3	444006	1.28	0.95
chr10	4785092	4786445	1812.06	Syne1	-10085	1.28	0.95
chr10	44664877	44665863	1592.57	Gm4795	-60592	1.29	0.95
chr11	26070350	26071046	1496.61	5730522E02Rik	39818	1.28	0.95
chr1	194339100	194340181	1368.6	Hhat	173733	1.31	0.95
chr2	156516350	156517897	1360.52	Dlgap4	-9583	1.2	0.95
chr2	55073675	55074989	1332.69	Kcnj3	-213906	1.29	0.95
chr6	100371415	100373267	1300.47	Rybp	-134858	1.21	0.95
chr9	45431697	45432783	1292.31	Dscaml1	-59488	1.29	0.95
chr10	44914182	44915330	1111.44	Popdc3	-94464	1.32	0.95
chr6	50379252	50379844	1060.75	Osbpl3	26728	1.31	0.95
chr14	65213493	65215119	1042.64	Kif13b	-57362	1.31	0.95
chr7	120182476	120183398	961.61	Arntl	-167922	1.31	0.95
chr14	98471785	98472688	900.06	Dach1	96418	1.29	0.95
chr3	153021974	153023880	891.92	St6galnac3	364789	1.34	0.95
chr19	4058523	4060206	883.09	BC021614	-117	1.31	0.95
chr18	38539376	38540612	866.79	Ndfip1	-38924	1.26	0.95
chr1	88543702	88544751	841.13	Nppc	22840	1.34	0.95
chr2	26466391	26467177	818.87	Agpat2	-6966	1.31	0.95
chr4	140200193	140200946	675.79	Arhgef10l	3858	1.32	0.95
chr14	76480762	76483144	635.07	1200011I18Rik	28779	1.37	0.95
chr18	53424805	53425478	562.24	Snx24	19668	1.38	0.95
chr14	12469680	12470789	507.89	Ptprg	84326	1.35	0.95
chr6	90402344	90403197	495.58	Klf15	-9771	1.39	0.95
chr11	31636398	31637104	472.06	Bod1	-64894	1.38	0.95
chr13	24609527	24610190	458.18	Fam65b	-64149	1.37	0.95

## Sheet: Oct4 (E14 enriched)
chr	start	end	pvalue	symbol.coding	distance.coding	fcRaw	fcQuantiles
chr2	65122233	65123149	2096.93	Cobll1	-45419	-2.08	-2.14
chr2	166267105	166267705	239.62	Prex1	140155	-2.04	-2.08
chr8	17653979	17654801	896.05	Csmd1	-119231	-2.35	-2.05
chr6	136965828	136967251	2090.6	Pde6h	58549	-1.85	-2.04
chr7	63674410	63675652	2057.97	Oca2	179656	-1.91	-2
chr6	64152490	64153242	1864.01	Atoh1	-526137	-1.94	-1.9
chr3	16840788	16842229	1855.41	Ythdf3	758222	-1.71	-1.87
chr1	65486647	65487245	644.1	Pth2r	129091	-1.94	-1.79
chr11	40386635	40387628	1983.54	Mat2b	119221	-1.68	-1.78
chr8	10971464	10973347	923.55	Irs2	36263	-1.68	-1.77
chr1	114851017	114851869	1346.81	Dsel	-1089915	-1.63	-1.76
chr15	90141070	90142289	626.79	Alg10b	87117	-1.85	-1.69
chr5	62538545	62539286	1093.57	G6pd2	338742	-1.75	-1.68
chr1	184616322	184617191	198.54	4922505E12Rik	61956	-1.93	-1.66
chr11	121567653	121568447	253.23	Metrnl	4065	-1.87	-1.65
chr18	66862666	66863351	747.34	Mc4r	157078	-1.8	-1.64
chr1	71495026	71495712	211.44	Abca12	-33757	-2.5	-1.64
chr16	70049262	70050442	1745.42	Speer2	-185794	-1.55	-1.61
chr7	63673534	63674363	506.75	Oca2	178667	-2.03	-1.61
chr2	55889794	55890493	411.4	Kcnj3	600740	-2	-1.61
chr4	74858422	74859249	1720.52	3110001D03Rik	65325	-1.48	-1.6
chr15	40786680	40787643	868.47	Zfpm2	203912	-1.76	-1.6
chr8	111661032	111661959	1487.4	4922502B01Rik	112567	-1.47	-1.57
chr17	52702740	52703535	1664.41	Kcnh8	-161975	-1.41	-1.56
chr2	78230493	78231312	1100.53	Cwc22	-446429	-1.55	-1.56
chr6	114634236	114634850	299.44	Atg7	41389	-2	-1.56
chr15	32595874	32596801	2990.11	Sema5a	64883	-1.32	-1.55
chr3	113845104	113845768	481.13	Col11a1	111952	-1.81	-1.55
chr1	65353299	65353874	190.34	Pth2r	-4231	-2.13	-1.53
chr13	53921131	53922007	1633.94	Drd1a	229524	-1.34	-1.52
chr1	102342563	102343441	1190.63	Cntnap5b	673772	-1.47	-1.52
chr5	113138687	113139413	1051.77	Sez6l	-132865	-1.47	-1.51
chr3	141455657	141456258	959.72	Bmpr1b	138441	-1.48	-1.51
chr15	22182795	22183439	461.65	Cdh18	-295646	-1.73	-1.51
chr13	43122762	43123461	1336.85	Tbc1d7	143611	-1.39	-1.5
chr17	69747297	69747978	927.07	Zfp161	14467	-1.52	-1.5
chr10	25999637	26000444	3100	L3mbtl3	33924	-1.21	-1.49
chr13	118199994	118200627	897.09	Gm17509	-190413	-1.47	-1.49
chr1	3550487	3551094	225.86	Xkr4	110794	-1.86	-1.49
chr2	65134463	65135110	787.18	Cobll1	-57631	-1.49	-1.48
chr2	133495770	133496417	660.14	Bmp2	118244	-1.53	-1.48
chr17	23712770	23713966	400.79	Zfp13	9973	-1.31	-1.48
chr1	66489259	66490263	2125.48	Mtap2	9551	-1.3	-1.47
chr19	22938347	22938705	360.96	Trpm3	97326	-1.92	-1.47
chr2	146374639	146375519	661.34	Ralgapa2	-37137	-1.58	-1.46
chr8	78660499	78661170	456	1700007B14Rik	687960	-1.67	-1.46
chr3	40427347	40427950	271.89	Intu	-2541	-1.62	-1.46
chr4	35333539	35335078	1190.53	3110043O21Rik	-161221	-1.44	-1.45
chrX	104070763	104071409	676.23	Zcchc5	-35091	-1.46	-1.45
chr10	23768361	23769027	446.18	Taar7f	-605	-1.68	-1.45
chr6	42394370	42395030	225.1	Tas2r126	10039	-1.88	-1.45
chr3	95589332	95590036	566.6	Tars2	-30660	-1.49	-1.44
chr6	76417854	76418785	499.63	Gm9008	29355	-1.6	-1.43
chr2	102365899	102366775	705.09	Pamr1	-23833	-1.45	-1.42
chr7	135009885	135011936	471.65	Zfp668	7802	-1.24	-1.42
chr7	77728750	77729378	414.95	B130024G19Rik	197616	-1.67	-1.42
chr5	85330384	85331230	1406.58	Gm17312	-349802	-1.26	-1.41
chr5	5540062	5540888	831.35	Gtpbp10	18998	-1.41	-1.41
chr6	51716054	51717017	538.7	Snx10	222053	-1.53	-1.41
chr5	98911876	98912845	279.36	Gm11111	-69429	-1.94	-1.41
chr14	9569165	9570217	769.19	4930452B06Rik	-70742	-1.4	-1.4
chr1	17496457	17497331	732.86	Pi15	-94971	-1.4	-1.4
chr4	114805931	114806870	533.42	Cyp4x1	104	-1.32	-1.4
chr16	97460711	97461532	904.72	Dscam	-68785	-1.38	-1.39
chr5	99416581	99417276	450.85	Prkg2	49130	-1.56	-1.39
chr15	87741506	87742181	933.63	Fam19a5	286256	-1.35	-1.38
chr8	78751175	78751729	241.11	Nr3c2	-671863	-1.81	-1.38
chrX	13009794	13010423	542.83	Nyx	-33141	-1.56	-1.37
chr2	50042048	50043150	244	Lypd6	21894	-1.67	-1.37
chrX	34702978	34703732	1037.77	Gm17273	-162	-1.26	-1.36
chr18	9554729	9555433	333.49	Cetn1	64366	-1.23	-1.36
chr6	57530782	57531383	127.82	Herc6	79	-1.55	-1.36
chr15	53191104	53191789	92.34	Ext1	-13686	-1.5	-1.36
chr11	66117682	66118828	1852.62	Dnahc9	-136188	-1.16	-1.35
chr14	122666785	122667483	898.81	Clybl	86033	-1.37	-1.35
chr14	80680056	80680969	876.39	Olfm4	280282	-1.32	-1.35
chr1	102313148	102313905	440.32	Cntnap5b	644086	-1.43	-1.35
chr7	110718121	110718617	191.79	Olfr616	-4501	-1.71	-1.35
chr3	45230551	45231456	1317.43	Pcdh10	48619	-1.21	-1.34
chr16	69568007	69568702	920.17	Speer2	292490	-1.29	-1.34
chr14	55000216	55000786	777.44	Oxa1l	19974	-1.23	-1.34
chr6	76410484	76411494	425.9	Gm9008	36555	-1.52	-1.34
chr15	53247657	53248420	1836.59	Ext1	-70263	-1.15	-1.33
chr2	114258415	114259042	480.32	Atpbd4	221829	-1.44	-1.33
chr7	138031095	138032062	476.39	Plekha1	-16715	-1.29	-1.33
chr16	72071957	72073139	3100	Robo1	-590897	-1.01	-1.32
chr15	40785010	40786039	979.21	Zfpm2	202085	-1.31	-1.32
chr18	68912918	68913846	876.13	4930546C10Rik	196590	-1.24	-1.32
chr15	22841237	22842290	513.38	Cdh18	-124489	-1.31	-1.32
chr7	29086076	29087666	441.12	Dll3	-101	-1.14	-1.32
chr11	26831624	26832211	172.24	Vrk2	-337955	-1.91	-1.32
chr10	10848170	10848796	552.48	Shprh	-20839	-1.38	-1.31
chr4	52570834	52571401	543.6	4930547C10Rik	-38042	-1.42	-1.31
chr1	101804206	101804874	412.17	Cntnap5b	135218	-1.45	-1.31
chr6	12783118	12783930	363.74	Thsd7a	-84099	-1.46	-1.31
chr5	152208021	152208646	344.36	D730045B01Rik	-36579	-1.58	-1.31
chr8	18023270	18024402	618.33	Csmd1	-488784	-1.34	-1.3
chr6	32555531	32556244	354.12	Plxna4	-17527	-1.47	-1.3
chr12	119803011	119803705	353.39	Sp4	-263477	-1.44	-1.3
chr18	26322998	26323723	346.5	Celf4	-410898	-1.48	-1.3
chr18	43311982	43312590	142.61	Gm8181	-18486	-1.81	-1.3
chr2	19383169	19384149	2046.1	Ptf1a	16451	-1.09	-1.29
chr9	91281588	91282298	1903.15	Zic4	4724	-1.09	-1.29
chr5	84815417	84816161	579.92	Epha5	30106	-1.31	-1.29
chr15	17922498	17923279	448.27	Cdh10	-825661	-1.38	-1.29
chrX	17172049	17172646	427.74	Fundc1	-22909	-1.42	-1.29
chr3	47466181	47466911	292.44	1700018B24Rik	946411	-1.53	-1.29
chr15	90139194	90139849	268.57	Alg10b	84747	-1.54	-1.29
chr14	12872113	12872697	210.31	Ptprg	-51199	-1.64	-1.29
chr17	13062556	13063293	524.73	Mas1	-1926	-1.3	-1.28
chr11	55656291	55656921	393.02	Nmur2	197930	-1.4	-1.28
chr6	114380492	114381115	327.08	Hrh1	26906	-1.42	-1.28
chr11	55979958	55980689	302.21	Nmur2	-125848	-1.56	-1.28
chr17	27090789	27091272	139.15	Syngap1	-3318	-1.37	-1.28
chr7	68162672	68163079	76.99	A230006K03Rik	204028	-1.88	-1.28
chr2	160178889	160179994	1269.77	Mafb	13377	-1.1	-1.27
chr17	24115511	24116061	170.84	Prss30	-3673	-1.62	-1.27
chr2	170901175	170901707	117.2	Dok5	344152	-1.83	-1.27
chr16	81366128	81366606	703.36	Ncam2	-66660	-1.25	-1.26
chr2	115705013	115705890	474.48	Meis2	-6700	-1.29	-1.26
chr11	14276453	14277052	453.58	Gm17624	1728684	-1.31	-1.26
chr15	53730703	53731574	294.39	Samd12	2971	-1.31	-1.26
chr7	30577579	30578613	211.7	Zfp30	8218	-1.12	-1.26
chr15	52635760	52636258	124.7	Med30	92095	-2.03	-1.26
chr10	21869671	21870352	99.01	E030030I06Rik	-1336	-1.35	-1.26
chr3	86668182	86668572	454.15	Dclk2	55795	-1.53	-1.25
chr13	89431064	89431719	447.16	Hapln1	-248840	-1.36	-1.25
chr7	124852818	124854057	396.9	Xylt1	329293	-1.43	-1.25
chr7	120972030	120972818	365.08	Spon1	62671	-1.37	-1.25
chr5	51823104	51823918	337.68	Ppargc1a	121634	-1.37	-1.25
chr1	117828376	117829136	294.24	Cntnap5a	247074	-1.42	-1.25
chr13	40714949	40715552	261.28	Gm9979	-84122	-1.65	-1.25
chr11	78670930	78671591	243.57	1810012P15Rik	31199	-1.3	-1.25
chr5	75337406	75338014	238.72	Chic2	103102	-1.28	-1.25
chr1	173305637	173306227	169.01	Pvrl4	5389	-1.18	-1.25
chr13	20593447	20594507	2352.87	Elmo1	29060	-1.04	-1.24
chr1	78225049	78225847	2008.9	Pax3	-31643	-1.05	-1.24
chr14	24265506	24266233	585.98	Kcnma1	-82743	-1.21	-1.24
chr9	54414600	54415450	409.26	Cib2	-6932	-1.22	-1.24
chr3	61145064	61145707	349.63	Rap2b	-23036	-1.29	-1.24
chr1	187717367	187718008	298.9	Lyplal1	223469	-1.46	-1.24
chr9	107608996	107609641	70.18	Sema3f	3496	-1.2	-1.24
chr3	121974249	121974897	975.59	Dnttip2	-2782	-1.1	-1.23
chr18	59185798	59186492	626.82	A730017C20Rik	-35759	-1.2	-1.23
chr7	139453835	139454814	599.47	Chst15	53967	-1.11	-1.23
chr3	57741783	57742481	490.55	Pfn2	-90625	-1.3	-1.23
chr3	63297127	63297902	408.44	Mme	197399	-1.35	-1.23
chr15	19044595	19045237	383.82	Cdh10	294844	-1.27	-1.23
chr13	16897213	16898091	357.9	Inhba	791349	-1.44	-1.23
chr10	29428151	29428911	261.86	Rspo3	-172753	-1.53	-1.23
chr11	66387280	66387914	192.87	Shisa6	-48150	-1.69	-1.23
chr16	56241165	56241655	178.36	Impg2	36962	-1.69	-1.23
chr7	69521454	69522660	162.61	Magel2	61	-1.11	-1.23
chr7	17432840	17433326	144.86	Prkd2	4613	-1.34	-1.23
chr19	41808979	41809650	57.51	Slit1	8711	-1.45	-1.23
chr2	71058969	71059638	915.61	Dync1i2	9214	-1.15	-1.22
chr12	45636420	45637257	634.56	Nrcam	-47239	-1.19	-1.22
chr3	86504045	86504711	563.27	Mab21l2	-152187	-1.15	-1.22
chr11	106498908	106499577	550.47	Tex2	-24476	-1.11	-1.22
chrX	79986753	79987422	525.58	Dmd	-207214	-1.25	-1.22
chr1	148776527	148777122	382.6	Gm9931	352235	-1.36	-1.22
chr13	20228579	20229738	359.63	Elmo1	46947	-1.21	-1.22
chr13	3693776	3694663	208.28	Asb13	61107	-1.43	-1.22
chr6	57147589	57148161	153.73	Vmn1r13	-11994	-1.79	-1.22
chr5	84727633	84728438	1943.94	Epha5	117809	-1.03	-1.21
chr14	41879300	41880107	1442.35	Dydc2	2466	-1.05	-1.21
chr10	27033384	27034047	706.4	Lama2	-208735	-1.2	-1.21
chr7	94732569	94733262	643.01	Grm5	-18060	-1.03	-1.21
chr18	47620866	47621536	565.29	Sema6a	-92711	-1.23	-1.21
chr2	96157804	96159235	453.02	Lrrc4c	540	-1.26	-1.21
chr10	109557595	109558280	345.58	Nav3	-120562	-1.45	-1.21
chr14	123952051	123952728	326.19	Nalcn	73915	-1.44	-1.21
chr3	49713029	49713509	302.86	Pcdh18	-151960	-1.42	-1.21
chr1	48545296	48546045	261.58	C230029F24Rik	-755727	-1.45	-1.21
chr16	93347297	93347940	253.5	Setd4	256435	-1.36	-1.21
chr10	56484923	56485487	219.22	Gm9956	20260	-1.4	-1.21
chr9	29030435	29031209	169.2	Ntm	188455	-1.17	-1.21
chr3	104795472	104796098	155.31	Wnt2b	-31144	-1.17	-1.21
chr6	3573638	3574220	1350.64	Calcr	98944	-1.05	-1.2
chr2	40507894	40508556	602.53	Lrp1b	50018	-1.17	-1.2
chr8	8560703	8561211	473.31	Efnb2	78399	-1.21	-1.2
chr10	49593848	49594389	420.99	Grik2	-85514	-1.33	-1.2
chr13	112935025	112936349	235.17	Ankrd55	-142803	-1.58	-1.2
chr3	71707255	71707686	152.17	Sis	1063403	-1.99	-1.2
chr5	17252988	17253499	91.53	Cd36	88450	-1.69	-1.2
chr3	49476163	49477162	1201.66	Pcdh18	84450	-1.05	-1.19
chr2	170430361	170431103	751.21	4930470P17Rik	-3204	-1.11	-1.19
chrX	151776218	151776859	457.04	Prdx4	-1160	-1.24	-1.19
chr7	66269658	66270824	365.17	Ube3a	-213869	-1.5	-1.19
chr7	64867222	64867799	340.6	Gabrb3	20712	-1.3	-1.19
chr8	61537167	61538137	281.87	BC030500	146803	-1.37	-1.19
chr6	29384971	29385769	270.86	Flnc	2137	-1.09	-1.19
chr10	50977426	50978140	203.18	Gp49a	-222571	-1.5	-1.19
chr7	65479687	65480794	925.79	Atp10a	-433230	-1.04	-1.18
chr13	57472447	57473244	838.8	Spock1	324609	-1.1	-1.18
chr11	56522204	56522841	499.36	Gria1	-302358	-1.11	-1.18
chr4	85623584	85624397	486.92	Adamtsl1	-75722	-1.22	-1.18
chr18	54919843	54920701	373.91	Zfp608	229469	-1.24	-1.18
chr3	156041824	156042448	290.6	Negr1	-182625	-1.42	-1.18
chr19	50633125	50634228	220.8	Sorcs1	118949	-1.97	-1.18
chr15	58628484	58629479	1588.14	Tmem65	26094	-0.97	-1.17
chr9	111535281	111535870	857.56	Stac	57323	-1.03	-1.17
chr18	55142090	55142752	309.74	Zfp608	7412	-1.31	-1.17
chr7	139455442	139456725	193.62	Chst15	52563	-1.39	-1.17
chr16	44315651	44316449	183.4	Sidt1	16978	-1.26	-1.17
chr2	4063158	4063685	92.79	Frmd4a	-10506	-2.14	-1.17
chr10	26414950	26415564	61.5	Arhgap18	-77043	-1.26	-1.17
chr4	128782339	128783776	1541.35	Tmem54	-8	-0.86	-1.16
chr3	127244051	127245242	1078.65	Larp7	11870	-1.05	-1.16
chr1	22516028	22516782	814.62	Rims1	86943	-1.08	-1.16
chr9	102244254	102244886	646.86	Ephb1	12501	-1.05	-1.16
chr1	108516844	108517562	412.08	Bcl2	93740	-1.22	-1.16
chr3	13541441	13542070	220.97	Ralyl	-235000	-1.44	-1.16
chrX	96127709	96128245	134.09	Yipf6	-3679	-1.7	-1.16
chr14	122723237	122723892	119.6	Clybl	-53477	-1.27	-1.16
chr2	164233064	164233688	85.65	Matn4	-2711	-1.13	-1.16
chrX	22538385	22538924	81.73	Klhl13	305255	-2.21	-1.16
chr12	79072750	79073875	1814.78	Gm6657	-224766	-0.95	-1.15
chr11	9804110	9805051	1180.82	Abca13	711049	-1.02	-1.15
chr8	22893767	22895385	838.52	Defb1	7029	-1.07	-1.15
chr14	19501502	19502440	649.62	Ube2e2	219101	-1.18	-1.15
chr8	80571451	80572176	395.29	Ttc29	-165441	-1.21	-1.15
chr15	58929412	58930220	291.12	Mtss1	-16124	-1.26	-1.15
chr13	84007373	84008108	282.35	Mef2c	343899	-1.26	-1.15
chr11	68369202	68370141	242.06	Mfsd6l	-82	-0.98	-1.15
chr2	45011829	45012473	180.61	Zeb2	-39276	-1.43	-1.15
chr7	25456806	25457462	107.35	Tex101	-14	-1.24	-1.15
chr8	17354061	17354817	881.67	Csmd1	180524	-1.04	-1.14
chr16	45223641	45224719	616.82	Btla	-177	-1.08	-1.14
chr18	63216403	63217005	437.7	Fam38b	-15331	-1.19	-1.14
chr10	88824497	88825167	322.68	Gas2l3	81920	-1.21	-1.14
chr10	43270555	43271313	314.98	1700021F05Rik	-10060	-1.07	-1.14
chr17	65648925	65649804	298.87	Tmem232	136256	-1.21	-1.14
chr8	99649375	99649873	237.8	1700047G07Rik	613383	-1.28	-1.14
chr7	38982601	38983377	223.55	1600014C10Rik	14234	-1.08	-1.14
chr11	46043436	46044111	183.73	C030019I05Rik	-5158	-1.38	-1.14
chr3	147180799	147181469	145.91	Ttll7	574210	-1.56	-1.14
chrX	22072678	22073156	132.31	Klhl13	771040	-1.78	-1.14
chr15	65971370	65972136	101.41	Kcnq3	146017	-1.47	-1.14
chr2	124465855	124467356	3100	Sema6d	-12899	-0.73	-1.13
chr2	65382569	65383394	1011.09	Scn3a	-15479	-0.94	-1.13
chr8	91415107	91415822	656.68	Rps6-ps2	85099	-0.98	-1.13
chr10	54994855	54995394	472.07	Msl3l2	-831636	-1.07	-1.13
chr1	16283759	16284516	341.05	Rdh10	188217	-1.23	-1.13
chr2	135949943	135950631	291.25	6330527O06Rik	66542	-1.37	-1.13
chr2	163602503	163603225	256.35	Ada	-26984	-1.2	-1.13
chr10	31365738	31366373	234.26	Rnf217	-36533	-1.39	-1.13
chr2	139750549	139751189	178.9	Tasp1	141539	-1.61	-1.13
chr2	50084464	50085004	63.15	Lypd6	63850	-2.32	-1.13
chr10	5129956	5130898	1453.93	Syne1	-21445	-0.96	-1.12
chr10	64198930	64199969	1419.14	Lrrtm3	-646607	-0.92	-1.12
chr2	107452006	107453068	783.08	Kcna4	321882	-1.03	-1.12
chr5	21066152	21066675	686.64	Lrrc17	17057	-1.02	-1.12
chr13	84271605	84272744	658.78	Tmem161b	-89498	-1.09	-1.12
chr10	38993726	38994526	547.5	Fyn	-94429	-0.97	-1.12
chr18	59472182	59472778	469.69	Chsy3	-96072	-1.11	-1.12
chr18	64998567	64999598	466.57	Nedd4l	-48081	-1.08	-1.12
chr3	61195139	61196505	387.27	B430305J03Rik	-25892	-1.2	-1.12
chr1	163244131	163244770	380.73	Prdx6	-63009	-1.07	-1.12
chr3	68056154	68056781	294.85	Gm5848	56633	-1.21	-1.12
chr11	83395102	83396167	238.84	Ccl9	-3465	-1.2	-1.12
chr10	120008649	120009127	167.88	Hmga2	-95400	-1.72	-1.12
chr5	142985214	142985860	135.41	Radil	73	-1.04	-1.12
chr13	78711185	78711653	86.09	Nr2f1	-372459	-2.18	-1.12
chr8	17532043	17533091	57.89	Csmd1	2547	-1.21	-1.12
chrX	65881008	65881853	1338.01	Fmr1	-50138	-0.97	-1.11
chr11	56857989	56858843	542.06	Gria1	31867	-1.05	-1.11
chrX	62207371	62208047	459.18	Ctag2	-93150	-1.16	-1.11
chr4	8958486	8959365	447.88	Clvs1	-237335	-1.06	-1.11
chr10	29085096	29085720	431.15	Rnf146	-3157	-1.03	-1.11
chr12	26427045	26428099	355.34	Id2	-646358	-1.41	-1.11
chr5	43651949	43652485	274.55	Gm7854	-25653	-1.41	-1.11
chr3	104561203	104561776	268.59	Fam19a3	18947	-1.03	-1.11
chr2	84320780	84321832	232.55	Tfpi	-4217	-1.43	-1.11
chr1	134706306	134707020	203.07	Nfasc	-68328	-1.27	-1.11
chr11	81781839	81782489	190.11	Accn1	-217	-1.11	-1.11
chr7	48995057	48995702	148.26	Gm10948	20735	-1.03	-1.11
chr5	33844581	33845170	66	Nkx1-1	-68256	-1.3	-1.11
chr10	10103806	10104615	862.06	9130014G24Rik	45386	-1	-1.1
chr11	102246260	102246851	835.59	Rundc3a	-8157	-1.01	-1.1
chr14	51489719	51490689	692.26	Tep1	204	-0.95	-1.1
chr2	107653936	107655095	600	Kcna4	523473	-1.07	-1.1
chrX	42505699	42506230	400.83	1110059M19Rik	61875	-1.19	-1.1
chr13	16023347	16023993	363.17	Gm17394	74882	-1.21	-1.1
chr10	105552567	105553116	322.44	Gm7263	76988	-1.25	-1.1
chr12	79644956	79645574	317.84	Fam71d	-147304	-1.21	-1.1
chr2	174392103	174392718	246.32	Zfp831	-76664	-1.18	-1.1
chr16	79406436	79407039	190.77	Tmprss15	-315333	-1.42	-1.1
chr1	191955133	191955767	126.13	Prox1	39140	-1.31	-1.1
chr18	34854987	34855714	92.62	Gfra3	24719	-1.08	-1.1
chr6	53183808	53184469	920.77	9430076C15Rik	-53086	-0.97	-1.09
chr11	28599193	28599994	692.49	Ccdc85a	-115306	-0.99	-1.09
chr1	163374818	163375466	648.52	Tnfsf4	49539	-0.98	-1.09
chr4	13791952	13792591	406.16	Runx1t1	80271	-1.15	-1.09
chr2	14750177	14750866	367.58	Cacnb2	4693	-1.24	-1.09
chr11	85689702	85690358	349.04	Tbx4	-9869	-0.92	-1.09
chrX	82660699	82661136	346.78	Tab3	-158416	-1.35	-1.09
chr7	141038752	141039317	306	Dhx32	-64655	-1.06	-1.09
chr7	78920640	78921092	250.76	Gm10295	-424558	-1.49	-1.09
chr17	67735550	67736243	250.11	Ptprm	-32092	-1.23	-1.09
chr3	38467336	38468051	234.22	Ankrd50	-83983	-1.25	-1.09
chr9	75807308	75808162	230.31	Hmgcll1	-54944	-1.23	-1.09
chr18	9778857	9779456	224.24	Gm17430	-52462	-1.35	-1.09
chr13	94688293	94689095	183.74	Lhfpl2	-138934	-1.27	-1.09
chr8	77334832	77335353	159.46	Isx	-61539	-1.61	-1.09
chr15	19235667	19236209	146.07	Cdh10	485901	-1.65	-1.09
chr3	136272442	136273647	2620.46	Ppp3ca	-59873	-0.88	-1.08
chr1	47970795	47971739	1112.38	Slc39a10	-1060379	-0.93	-1.08
chr10	20017886	20019003	1100.1	4933406P04Rik	13523	-0.91	-1.08
chr4	102354609	102355398	608.05	Sgip1	-58908	-0.96	-1.08
chr17	94668937	94669565	446.09	Mettl4	478071	-1.08	-1.08
chr15	72379644	72380383	440.22	Kcnk9	-3251	-0.94	-1.08
chr15	102703066	102703724	386.63	Gm17649	47923	-1.09	-1.08
chr6	140212230	140213318	365.64	Plekha5	-159965	-1.04	-1.08
chr4	89119507	89120617	351.34	Cdkn2b	-163007	-1.31	-1.08
chr16	75139263	75139968	322.55	Gm17459	434918	-1.17	-1.08
chr19	43501616	43502344	318.51	Cnnm1	-12818	-0.92	-1.08
chr10	17210570	17211306	289.46	Cited2	-232046	-1.23	-1.08
chr19	12073171	12073795	278.96	Osbp	21782	-1.23	-1.08
chr11	93416316	93416850	216.05	Utp18	330560	-1.39	-1.08
chr14	122805040	122806926	54.37	Clybl	28902	-0.91	-1.08
chr1	68826702	68827627	991.9	Erbb4	327425	-0.91	-1.07
chr9	8533534	8534202	831.2	Trpc6	-10554	-0.9	-1.07
chr15	32663354	32664112	817.48	Sema5a	132244	-0.96	-1.07
chr3	109938552	109939579	736.01	Ntng1	-831	-0.98	-1.07
chrX	156618725	156619418	657.02	Pdha1	-42709	-0.98	-1.07
chr5	17212888	17214345	494.07	Cd36	127953	-1.26	-1.07
chr10	77479338	77479977	293.59	Pfkl	-7116	-0.98	-1.07
chr1	120733714	120734825	273.17	Gli2	144811	-0.88	-1.07
chr9	98627684	98628337	165	Prr23a	-114967	-1.08	-1.07
chr14	66360824	66361989	141.44	Pbk	-62979	-1.26	-1.07
chr2	122126678	122127735	115.45	Duoxa2	2889	-0.93	-1.07
chr17	13672133	13672714	80.16	Gm8603	-37189	-1.6	-1.07
chr2	135883625	135884451	78.03	6330527O06Rik	275	-1.14	-1.07
chr16	22656523	22657649	2989.17	Dgkg	208	-0.81	-1.06
chr2	67617419	67618187	1563.95	Xirp2	262761	-0.86	-1.06
chr17	21512047	21512877	731.91	Zfp677	-8220	-0.94	-1.06
chr1	43245145	43245798	712.68	Fhl2	-24666	-0.92	-1.06
chr2	34425668	34426873	655.37	Gapvd1	133817	-0.87	-1.06
chr14	122877643	122878507	610.76	Zic2	3343	-0.88	-1.06
chr5	109203569	109204468	512.76	Tmed11	20339	-0.86	-1.06
chr13	36618756	36619338	438.37	Nrn1	203513	-1.01	-1.06
chr5	131861652	131862142	250.55	Wbscr17	-77890	-1.41	-1.06
chr3	81644986	81645714	244.72	Gm9989	83071	-1.27	-1.06
chrX	99766436	99767039	244.32	Hdac8	-66106	-1.37	-1.06
chr1	61538463	61539074	236.88	Pard3b	-146651	-1.29	-1.06
chr3	10446033	10446528	167.6	Snx16	-6094	-1.53	-1.06
chr6	80652155	80652759	146.44	Lrrtm4	682800	-1.53	-1.06
chr1	45055073	45055655	145.19	Gulp1	309376	-1.53	-1.06
chr14	33546070	33546614	142.86	1810011H11Rik	-52836	-1.29	-1.06
chr4	137280184	137281214	140	Rap1gap	6054	-0.88	-1.06
chr13	114841400	114842024	138.57	Arl15	256793	-1.37	-1.06
chr5	90767229	90768196	1393.21	Ankrd17	27401	-0.86	-1.05
chr11	92312353	92313243	1227.06	Car10	-646795	-0.89	-1.05
chr7	110884708	110885140	547.23	Olfr628	4580	-1.05	-1.05
chr2	125278412	125279126	449.48	Gm9913	-51900	-1	-1.05
chr11	110205794	110206422	380.16	Abca5	-7122	-1.08	-1.05
chr9	86174730	86175419	326.33	Ube2cbp	183475	-1.13	-1.05
chr3	97480570	97481299	316.47	Gm17651	-2267	-1.09	-1.05
chr10	10469417	10469966	309.85	Gm10828	-62249	-1.22	-1.05
chr2	22135019	22135643	278.96	Myo3a	-13801	-1.24	-1.05
chr18	47592649	47593594	220.02	Sema6a	-64806	-1.14	-1.05
chr13	36801567	36802049	182.13	Nrn1	20596	-1.55	-1.05
chr2	154166635	154167173	119.62	Cdk5rap1	31537	-1.82	-1.05
chr10	43371102	43371772	67.75	F930017D23Rik	58181	-1.32	-1.05
chr11	48619980	48621569	51.84	Trim41	4920	-0.88	-1.05
chr14	123311861	123312765	3113.14	A2ld1	-72	-0.79	-1.04
chr6	80006431	80007336	1794.49	Lrrtm4	37339	-0.84	-1.04
chr1	12569957	12570871	1119.27	Sulf1	-138293	-0.88	-1.04
chr1	50709970	50710839	432.52	Tmeff2	-256367	-0.99	-1.04
chr18	9658631	9659269	432.36	Cetn1	-39506	-1.05	-1.04
chr18	86327602	86328210	386.96	Neto1	-236430	-1	-1.04
chrX	95447809	95448605	384.26	Ar	103040	-1.17	-1.04
chr1	145667423	145668065	371.41	Uchl5	43375	-1.03	-1.04
chr6	62110364	62110851	360.92	Fam190a	589898	-1.16	-1.04
chrX	157049023	157049595	272.12	Ppef1	108446	-1.16	-1.04
chr10	49652690	49653376	226.86	Grik2	-144350	-1.29	-1.04
chr18	25603891	25604532	220.79	AW554918	211784	-1.29	-1.04
chr3	19856769	19857321	197.8	Cp	-27	-1.35	-1.04
chr17	32552591	32553283	128.43	Pglyrp2	5041	-0.92	-1.04
chr1	157376538	157377064	65.67	Acbd6	-28415	-1.19	-1.04
chr10	17425124	17425804	1591.42	Cited2	-17548	-0.84	-1.03
chr7	38379336	38380053	1028.41	Zfp536	-26369	-0.85	-1.03
chr7	6083361	6084899	965	Zfp787	22991	-0.84	-1.03
chr2	6515067	6516191	895.1	Celf2	-1962	-0.92	-1.03
chr2	43082032	43082715	835.68	Kynu	-328453	-0.9	-1.03
chr14	16803323	16803747	681.48	Oxsm	272316	-1.01	-1.03
chr11	7843476	7844093	626.71	Tns3	720769	-0.9	-1.03
chr8	121411895	121412755	612.6	Cdh13	-347941	-0.96	-1.03
chr1	81714610	81715313	480.34	Gm9747	-514681	-1	-1.03
chr5	108731888	108732849	446.26	Pigg	-9103	-1.1	-1.03
chr13	91510020	91511096	389.08	Ssbp2	-89993	-0.85	-1.03
chr10	102687930	102688731	387.4	Lrriq1	10688	-0.97	-1.03
chr5	39963209	39963791	365.22	Hs3st1	72392	-1.06	-1.03
chr2	154477034	154477810	346.08	Chmp4b	-5462	-0.96	-1.03
chr3	13500661	13501194	339.22	Ralyl	-275864	-1.14	-1.03
chr6	99021295	99022119	313.9	Foxp1	-27233	-0.94	-1.03
chr3	150290235	150291122	258.28	Rpsa-ps10	-554249	-1.28	-1.03
chr15	24053839	24054511	243.81	Cdh18	950598	-1.22	-1.03
chr9	46789831	46790699	232.03	Cadm1	-547901	-0.97	-1.03
chr16	63863520	63864366	225.9	Epha3	-101	-0.9	-1.03
chr3	137346298	137347126	218.2	Ddit4l	59598	-1.42	-1.03
chr1	162293499	162294072	204.12	Rabgap1l	-12042	-1.47	-1.03
chr8	36255490	36256141	166.07	Ppp1r3b	-182979	-1.23	-1.03
chr16	20177092	20177408	145.24	Yeats2	36064	-1.54	-1.03
chr13	101387454	101388029	142.1	Marveld2	-856	-1.11	-1.03
chr19	30623149	30623583	138.37	Dkk1	785	-1.04	-1.03
chr14	14609788	14610288	138.25	Sntn	106626	-1.61	-1.03
chr9	107500884	107501709	88.34	BY080835	-1892	-0.9	-1.03
chr10	84921602	84922263	81.76	Btbd11	72386	-1.01	-1.03
chr19	49454523	49454995	80.81	Rpl13a-ps1	650441	-1.95	-1.03
chr3	127160845	127161412	79.87	Gm4392	40793	-1.42	-1.03
chr7	16731789	16732387	72.75	Slc8a2	16382	-1.02	-1.03
chr1	3472339	3473700	3100	Xkr4	188437	-0.81	-1.02
chr14	29768155	29768985	1366.59	Lrtm1	-62805	-0.83	-1.02
chrX	83074319	83074930	930.68	5430427O19Rik	-41145	-0.87	-1.02
chr13	16027369	16028055	655.65	Gm17394	70841	-0.88	-1.02
chr6	48546210	48548009	649.18	Repin1	3051	-0.82	-1.02
chr3	63594731	63595453	575.81	Plch1	59820	-0.95	-1.02
chr13	86693961	86694852	530.74	Cox7c	-507893	-1	-1.02
chr3	118226004	118226665	496.99	Dpyd	-38769	-1.01	-1.02
chr6	96699948	96700545	414.28	Fam19a4	310174	-1.05	-1.02
chr6	102303716	102304278	352.49	Cntn3	-107979	-1.08	-1.02
chr4	9037417	9038020	323.11	Clvs1	-158756	-1.01	-1.02
chr15	45505342	45505973	252.66	Kcnv1	-559173	-1.16	-1.02
chrX	35942840	35943537	240.43	Mcts1	-10685	-1.05	-1.02
chr1	161974211	161975103	206.1	4930523C07Rik	-9	-0.88	-1.02
chr14	124060227	124060911	202.51	Itgbl1	-57	-0.89	-1.02
chr17	36282506	36282991	186.27	2410017I17Rik	724	-0.88	-1.02
chr17	18046907	18047504	154	Gm7535	1704	-1.05	-1.02
chr1	123423740	123424753	144.59	Htr5b	753	-0.84	-1.02
chr2	32707490	32708414	105	Stxbp1	-5124	-0.89	-1.02
chr2	163259225	163260250	104.87	Gdap1l1	-4292	-1.02	-1.02
chr2	42878538	42879026	101.06	Lrp1b	-369623	-1.93	-1.02
chr8	8710846	8711961	85.23	Arglu1	-20635	-0.91	-1.02
chr16	54966971	54967509	82	Zpld1	316075	-1.93	-1.02
chr18	82112805	82113429	75.5	Galr1	463001	-1.21	-1.02
chr17	46683776	46684391	63.6	Cul9	-765	-1.15	-1.02
chr4	137917064	137917986	55.23	Cda	6392	-1.13	-1.02
chr3	106864291	106865062	2250.48	AI504432	22168	-0.82	-1.01
chr7	83774318	83775031	1204.7	Agbl1	218721	-0.82	-1.01
chr3	129883142	129884066	838.99	Col25a1	-132	-0.82	-1.01
chr6	102371639	102372580	433.76	Cntn3	42621	-1.03	-1.01
chr3	136756615	136757341	426.01	Gm10955	141725	-1.01	-1.01
chr2	69256174	69256989	343.81	Dhrs9	38032	-0.9	-1.01
chr7	151418046	151418667	314.26	Shank2	-51929	-0.99	-1.01
chr9	79190169	79190759	253.28	Col12a1	270150	-0.89	-1.01
chr1	113543302	113543940	243.7	Dsel	217900	-1.17	-1.01
chr15	96035051	96035636	166.74	Arid2	-82638	-1.18	-1.01
chr5	81773302	81773873	149.32	Lphn3	34541	-1.29	-1.01
chr2	163719959	163720854	143.97	Rims4	24212	-1.1	-1.01
chr4	122770612	122771105	118.46	Bmp8b	-11481	-1.23	-1.01
chr3	87612978	87613797	99.8	Insrr	12348	-0.87	-1.01
chr2	30460316	30461304	67.08	Cstad	10033	-0.91	-1.01
chr9	45126807	45127447	64.79	Tmprss13	-88	-1.05	-1.01
chr15	66747726	66748234	57.83	Wisp1	24814	-1.64	-1.01
chr7	138841649	138842769	2488.26	Gm16477	-83783	-0.8	-1
chr1	179095866	179096417	901.46	Akt3	82755	-0.85	-1
chr14	98693273	98694150	744.05	Dach1	-124806	-0.87	-1
chr12	120122259	120122939	625.07	Sp8	36932	-0.87	-1
chrX	49035972	49036743	520.63	Hs6st2	-1330	-0.93	-1
chr4	40571423	40571973	501.62	Aptx	78223	-0.87	-1
chr8	8611771	8612669	473.55	Efnb2	27190	-0.86	-1
chr3	67037391	67038126	452.18	Mlf1	-140294	-0.97	-1
chr11	30117167	30117863	432.56	Spnb2	2168	-0.96	-1
chr10	24124682	24125596	430.9	Moxd1	181903	-0.96	-1
chr15	6933000	6933953	360.81	Osmr	-108975	-1.04	-1
chr15	28167992	28168664	329	Dnahc5	34851	-1.1	-1
chrX	9324460	9325075	274.87	Dynlt3	-84666	-0.99	-1
chr17	84970828	84971423	253.04	Dync2li1	-54697	-0.9	-1
chr3	92427007	92427536	237.03	Lce6a	-1682	-1.26	-1
chr1	68122144	68122867	231.34	Cps1	953034	-1.22	-1
chr11	66381432	66382299	223.81	Shisa6	-42407	-1.02	-1
chr5	31958350	31958952	209.82	Rbks	41258	-1.19	-1
chr2	171655802	171656913	189.39	Cbln4	212902	-1.27	-1
chr4	123836107	123836665	169.02	Rragc	241716	-1.26	-1
chr4	57572796	57573761	158.89	Palm2	-7861	-1.51	-1
chr7	16542568	16543331	150.76	Ehd2	9770	-0.88	-1
chr7	134549781	134550577	148.51	Zfp764	236	-0.97	-1
chr7	59134269	59135142	148.34	Gas2	163	-0.88	-1
chr3	61200516	61201182	138.35	B430305J03Rik	-31001	-1.27	-1
chr10	51396975	51398119	108.09	Rfx6	119	-0.88	-1
chr9	24748159	24748738	86.05	Gm10181	-145387	-1.48	-1
chr1	158406200	158406815	69.84	Soat1	-2054	-1.54	-1
chr17	23816075	23816980	697.89	Cldn6	338	-0.8	-0.99
chr2	160992205	160993037	689.59	Chd6	-57884	-0.85	-0.99
chr7	47087903	47088595	665.29	Gm2058	243946	-0.89	-0.99
chr15	47153327	47154046	635.15	Csmd3	679512	-0.87	-0.99
chr6	8243883	8244564	601.3	Gm16039	23794	-0.92	-0.99
chr4	103476954	103477635	565.49	Dab1	185054	-0.88	-0.99
chr4	9196356	9197112	443.8	Clvs1	257	-0.81	-0.99
chr3	102175886	102176657	440.03	Ngf	-97512	-0.92	-0.99
chr10	110293061	110293533	382.93	Csrp2	-63991	-1.06	-0.99
chr16	87314675	87315377	378.27	N6amt1	-39394	-0.99	-0.99
chr12	104785552	104786191	368.27	Ppp4r4	15022	-0.99	-0.99
chr19	59313744	59314345	295.77	Kcnk18	19996	-0.88	-0.99
chr1	68281412	68282046	279.42	Erbb4	872563	-1.12	-0.99
chr17	28477231	28478728	268.67	Tead3	9080	-0.79	-0.99
chr7	64474235	64474891	268.07	Gabrg3	167604	-1.12	-0.99
chr7	98358274	98358755	258.04	Dlg2	-52994	-0.95	-0.99
chr2	10951647	10952212	252.56	Prkcq	-141837	-1.21	-0.99
chr18	44981275	44981859	230.53	Ythdc2	-6763	-1.17	-0.99
chr3	72857151	72857740	221.02	Slitrk3	3394	-0.98	-0.99
chr10	113619708	113620326	199.7	Trhde	618435	-1.33	-0.99
chr11	53418655	53419603	172.07	Il4	11585	-1.06	-0.99
chr18	57287867	57288776	154.82	Megf10	-4539	-1.16	-0.99
chr12	10586879	10587408	146.65	Rdh14	189575	-1.23	-0.99
chr13	72761034	72761891	134.19	Irx2	-4674	-0.93	-0.99
chr9	106545478	106545909	121.88	Grm2	12778	-0.91	-0.99
chr11	9946526	9947130	119.63	Abca13	853328	-1.62	-0.99
chr13	37794513	37795145	84.92	Rreb1	-75461	-1.21	-0.99
chr5	138612017	138613797	81.24	Mcm7	108	-0.8	-0.99
chrX	100843490	100844031	77.38	Zcchc13	17777	-1.84	-0.99
chr1	46942016	46942610	76.44	Slc39a10	-31386	-1.67	-0.99
chr2	156588297	156588832	73.84	Myl9	-12620	-1.02	-0.99
chr3	55084281	55085028	63.36	Dclk1	38297	-1.23	-0.99
chr8	58549557	58550067	61.01	Glra3	-13731	-1.58	-0.99
chr1	71710519	71710978	57.63	Apol7d	10845	-2.1	-0.99
chr8	79709570	79710269	54.92	Nr3c2	277682	-1.02	-0.99
chr17	56705530	56706570	1371.43	Safb2	581	-0.77	-0.98
chr14	122862265	122865255	1269.73	Zic5	887	-0.75	-0.98
chr2	61084394	61085821	1123.2	Rbms1	-283630	-0.8	-0.98
chr8	94705171	94705612	522.18	4933436C20Rik	174615	-0.89	-0.98
chr2	45411862	45412520	492.34	Zeb2	-439287	-0.86	-0.98
chr18	15972543	15973516	416.65	Gm10036	-18058	-1.06	-0.98
chr13	8961679	8962405	407.12	Idi2	9776	-1.01	-0.98
chr17	15821091	15822287	403.97	Chd1	-20068	-0.85	-0.98
chr9	91278890	91279519	356.01	Zic4	1984	-0.81	-0.98
chr13	79200696	79201188	347.49	Nr2f1	-861899	-1.05	-0.98
chr2	123690847	123691466	311.22	Sema6d	-224541	-1.01	-0.98
chr18	74989386	74990060	303.49	Acaa2	50826	-0.84	-0.98
chr1	78769506	78769989	244.72	Kcne4	-43767	-0.92	-0.98
chr7	108185514	108186027	237.29	P2ry2	-25248	-1.18	-0.98
chr6	144569474	144570130	236.87	Bcat1	411585	-1.12	-0.98
chr11	31270834	31272012	198.78	Stc2	-1638	-0.85	-0.98
chr2	130177612	130178196	178.5	Cpxm1	45437	-0.98	-0.98
chr1	71699069	71700158	148.23	Fn1	-58	-0.81	-0.98
chr13	99964073	99964892	125.26	Zfp366	9823	-1.2	-0.98
chr3	150515090	150515625	123.36	Eltd1	-585449	-1.53	-0.98
chr13	74880582	74881170	120.77	Cast	-9233	-1.22	-0.98
chr7	149614039	149614630	70.58	Syt8	-6551	-1.05	-0.98
chrX	152337484	152338079	1283.52	Gm15155	278476	-0.78	-0.97
chr5	81947700	81948974	1175.31	Lphn3	-141223	-0.79	-0.97
chr18	40070500	40071194	1097.64	Pabpc2	137598	-0.8	-0.97
chr2	24222735	24223370	1000.07	Psd4	4	-0.77	-0.97
chr4	124118621	124119889	904.4	3100002H09Rik	168749	-0.77	-0.97
chrX	57971427	57972176	895.05	Atp11c	-125911	-0.82	-0.97
chr13	110979728	110980479	701.42	Rab3c	90341	-0.85	-0.97
chr12	90962949	90963583	503.47	Nrxn3	-87784	-0.93	-0.97
chr14	18739821	18740301	481.62	Thrb	-74097	-0.92	-0.97
chr16	56917226	56917894	470.66	Tmem45a	-31253	-0.87	-0.97
chr4	20270017	20270746	442.06	Ggh	301126	-0.93	-0.97
chr6	41068150	41068743	434.94	2210010C04Rik	-82909	-0.94	-0.97
chr8	46699865	46700688	380.4	Sorbs2	-12916	-0.9	-0.97
chr4	123641914	123643030	374.91	Rragc	47431	-0.85	-0.97
chr9	12947384	12948061	314.4	Phxr4	-286930	-1.05	-0.97
chr3	98013494	98014088	265.02	Reg4	-12269	-1.09	-0.97
chr5	13992885	13993560	235.23	Sema3e	-32030	-1.02	-0.97
chr11	80410853	80411182	194.02	Cdk5r1	120385	-1.4	-0.97
chr5	96420595	96421161	187.44	Cxcl13	34963	-1.28	-0.97
chr7	29142999	29143880	169.47	Rps16	7872	-0.95	-0.97
chr7	86572952	86573633	169.06	Fanci	29304	-0.9	-0.97
chr10	89165773	89166377	167.17	Scyl2	-17048	-1.01	-0.97
chr7	116095105	116095627	141	Eif3f	17370	-1.04	-0.97
chr7	64388389	64389026	136.99	Gabrg3	253504	-1.34	-0.97
chr7	6813313	6813947	131.52	Usp29	-100218	-1.43	-0.97
chr4	44725503	44726322	128.75	Pax5	-1609	-0.89	-0.97
chr1	6349036	6349832	108.61	Rb1cc1	96434	-0.84	-0.97
chr2	105215382	105215867	98.35	Rcn1	23856	-1.57	-0.97
chr10	85388576	85389111	82.75	Prdm4	-8938	-1.37	-0.97
chr11	78210004	78211255	64.63	Foxn1	-10451	-0.85	-0.97
chr11	99774879	99775624	988.93	Gm11565	-799	-0.78	-0.96
chr6	110182016	110182919	974.03	Grm7	-413125	-0.78	-0.96
chr8	65648569	65649457	821.92	Spock3	218311	-0.84	-0.96
chrX	115709346	115710199	542.73	Tgif2lx1	-115616	-0.96	-0.96
chrX	58121499	58122184	459.59	Sox3	24543	-0.91	-0.96
chr15	79622791	79623525	394.23	Nptxr	11731	-0.77	-0.96
chr11	43290971	43291786	390.87	C1qtnf2	-2991	-0.87	-0.96
chr3	6501196	6501697	368.1	1700008P02Rik	118958	-0.99	-0.96
chr15	93832656	93833154	356.7	Adamts20	401772	-1.02	-0.96
chr10	122368834	122370010	345.55	Ppm1h	36729	-0.89	-0.96
chr3	79730099	79730793	316.84	Fam198b	40574	-0.98	-0.96
chr15	17162507	17163039	301.56	Cdh9	454951	-1.09	-0.96
chr15	18814074	18814740	241.24	Cdh10	64402	-1.21	-0.96
chr15	65461993	65462642	238.45	Efr3a	-156300	-1.13	-0.96
chr3	159444811	159445709	214.85	Wls	-57318	-0.99	-0.96
chr13	24025118	24026967	189.18	Hist1h2aa	289	-0.93	-0.96
chr2	30573404	30574953	154.28	1700001O22Rik	82538	-0.83	-0.96
chr14	23063156	23063605	115.67	1700112E06Rik	224249	-1.21	-0.96
chr6	136577560	136577996	110.11	Atf7ip	21519	-1.48	-0.96
chr11	85701753	85702883	88.55	Tbx4	-1467	-0.81	-0.96
chr18	23198207	23199204	68.1	Nol4	-3	-0.93	-0.96
chr5	150021605	150022457	67.51	Uspl1	25699	-1.08	-0.96
chr6	103730053	103730803	1049.9	Chl1	269633	-0.77	-0.95
chr2	118000326	118001189	1032.16	Thbs1	63198	-0.78	-0.95
chr13	36734317	36734884	573.3	Nrn1	87843	-0.85	-0.95
chr12	28181540	28182211	564.14	Sox11	-154308	-0.86	-0.95
chr11	120979259	120980006	552.81	Tex19.2	239	-0.84	-0.95
chr6	114080771	114081961	552.58	Slc6a11	417	-0.78	-0.95
chr12	16502019	16502664	544.29	Lpin1	94232	-0.88	-0.95
chr6	126311418	126312150	460.62	Kcna5	173863	-0.92	-0.95
chr15	93787040	93787631	400.37	Prickle1	-361074	-0.91	-0.95
chr8	32199782	32200761	366.46	Dusp26	0	-0.75	-0.95
chr3	48865898	48866485	322.78	1700018B24Rik	-453073	-1.09	-0.95
chr4	9920891	9921483	314.82	Gm17492	-66224	-1.03	-0.95
chr3	62407063	62408271	297.13	Gpr149	1402	-0.82	-0.95
chr11	86222996	86223568	264.97	Med13	-52209	-0.96	-0.95
chr18	22178733	22179296	253.62	4921528I01Rik	146005	-1.18	-0.95
chr4	124323552	124324481	227.42	Pou3f1	-10808	-0.78	-0.95
chr4	100499802	100500458	224.64	Cachd1	50883	-1.08	-0.95
chr9	102113587	102114566	191.62	Ephb1	143069	-0.98	-0.95
chr2	13436529	13437005	168.66	Cubn	-23202	-1.26	-0.95
chr10	85792863	85793436	140.74	Timp3	27558	-1.33	-0.95
chr9	98880055	98880642	140.05	Faim	-6437	-0.92	-0.95
chr2	37795270	37795737	126.91	Dennd1a	-87538	-1.55	-0.95
chr13	76738602	76739305	124.32	Mctp1	20016	-1.39	-0.95
chr14	124097702	124098134	121.19	Itgbl1	37213	-1.69	-0.95
chr17	62888778	62889304	89.33	Efna5	66934	-1.55	-0.95
chr6	125553192	125553817	85	Vwf	50517	-0.96	-0.95
chr5	20176091	20176713	81.43	Magi2	-31659	-1.55	-0.95
chr5	44444005	44444527	67.82	Prom1	41736	-1.33	-0.95
chr7	89413165	89413805	67.42	Adamtsl3	-70750	-0.96	-0.95
chr2	42508076	42508695	61.24	Lrp1b	-29	-0.89	-0.95
chr13	69335249	69336125	2417.47	Adcy2	-197296	-0.74	-0.94
chr2	11362492	11363554	1130.04	Pfkfb3	60190	-0.75	-0.94
chr11	29724592	29725629	1026.56	4931440F15Rik	605	-0.8	-0.94
chr13	88284061	88284727	926.97	Gm8526	-333786	-0.79	-0.94
chr5	61551286	61551925	882.13	G6pd2	-648466	-0.78	-0.94
chr13	98975584	98976834	848.74	Rgnef	314	-0.75	-0.94
chr10	88373388	88374282	773.33	Slc5a8	25135	-0.8	-0.94
chr10	80350831	80351337	772.93	Tmprss9	8705	-0.75	-0.94
chr5	102906960	102907531	770.46	Arhgap24	-3173	-0.8	-0.94
chr13	42507844	42508729	751.92	Edn1	111561	-0.8	-0.94
chr8	3993987	3994711	568.83	Cd209c	-47414	-0.79	-0.94
chr12	104749604	104750288	506.27	Ppp4r4	-20781	-0.84	-0.94
chr10	122897424	122898150	504.31	Fam19a2	196623	-0.86	-0.94
chr14	122933094	122934017	460.14	Pcca	-109	-0.74	-0.94
chr2	17785380	17786351	458.4	H2afb1	132616	-0.88	-0.94
chr13	20140552	20141534	452.84	Elmo1	-41578	-0.92	-0.94
chr6	129060293	129060907	409.5	Klrb1-ps1	-5959	-0.85	-0.94
chr6	116335143	116336444	362.4	March8	-823	-1.04	-0.94
chr1	64389995	64390638	331.44	Creb1	-189066	-0.95	-0.94
chrX	70667143	70668090	306.58	Zfp92	10578	-0.82	-0.94
chrX	139251957	139252371	281.75	Tmem164	-8084	-1.28	-0.94
chr10	31626996	31627573	223.9	Nkain2	44018	-1.07	-0.94
chr9	92177406	92178038	214.32	Plscr2	-6664	-1.11	-0.94
chr2	20952126	20952873	206.5	Arhgap21	-61949	-1.1	-0.94
chr2	104218013	104218637	199.61	D430041D05Rik	31757	-1.1	-0.94
chr8	110300857	110301318	192.45	Psmd7	-188724	-1.3	-0.94
chr7	64611802	64612468	189.69	Gabrg3	30117	-1.12	-0.94
chr18	68954165	68954791	186.62	4930546C10Rik	155331	-0.99	-0.94
chr5	99795592	99796189	163.32	Rasgef1b	-113986	-1.11	-0.94
chr1	19231472	19231848	137.52	Tcfap2b	29504	-0.9	-0.94
chr1	144064198	144064723	133.47	Cdc73	1389240	-1.5	-0.94
chr2	121718774	121719472	122.75	Casc4	-5393	-1.06	-0.94
chr1	53670117	53670766	116.39	Dnahc7a	-47910	-0.84	-0.94
chr4	47238728	47239233	108.79	Col15a1	17981	-1.54	-0.94
chr17	80748536	80749114	85.12	Gm10190	24061	-1.11	-0.94
chr4	115848872	115849676	69.96	1700042G07Rik	3462	-0.8	-0.94
chr8	87266292	87267324	54.59	G430095P16Rik	19866	-0.78	-0.94
chr1	68016351	68017275	2574.59	Cps1	847334	-0.74	-0.93
chr4	73129011	73129760	771.66	Gm11487	-63233	-0.79	-0.93
chr6	60451180	60452021	766.39	A530053G22Rik	-97994	-0.81	-0.93
chr3	55813158	55813737	615.79	Nbea	174175	-0.8	-0.93
chr16	42641291	42642746	559.82	Zbtb20	-265480	-0.91	-0.93
chr2	36269446	36269913	497.35	Olfr339	-7332	-0.85	-0.93
chr10	28069683	28070340	479.41	Ptprk	275358	-0.88	-0.93
chr5	149100261	149100881	473.02	Mtus2	-14132	-0.75	-0.93
chr8	121008793	121009644	436.89	Cdh13	201586	-0.88	-0.93
chr4	82531858	82532496	416.84	Cer1	-1111	-0.9	-0.93
chr1	7776215	7776809	409.7	Pcmtd1	619971	-0.91	-0.93
chr9	28596118	28596979	349.66	Ntm	225118	-0.98	-0.93
chr6	104933966	104934642	320.83	Cntn6	491020	-0.91	-0.93
chr18	55396062	55397063	305.56	Zfp608	-244452	-0.87	-0.93
chr10	32915630	32916377	300.68	Trdn	112648	-0.87	-0.93
chr17	15673249	15674051	277.21	Pdcd2	-9283	-0.75	-0.93
chr18	18013992	18014601	246.91	Cdh2	-1046524	-1	-0.93
chr16	52946216	52946837	235.49	Alcam	-492513	-1.09	-0.93
chr2	79334375	79335288	226.59	Neurod1	-37808	-1.05	-0.93
chr1	131788133	131789010	223.32	Thsd7b	354326	-1.22	-0.93
chrX	8817874	8818428	170.88	Gm14862	15803	-1.37	-0.93
chr19	25371691	25372441	167.64	Kank1	60721	-1.09	-0.93
chr9	100504537	100505114	133.14	Stag1	6647	-1.3	-0.93
chr8	3718432	3719022	116.01	Clec4g	1893	-0.8	-0.93
chr19	37760723	37761239	107.98	Cyp26c1	970	-0.84	-0.93
chr1	19094436	19095196	100.03	Tcfap2d	1801	-0.91	-0.93
chr3	15166163	15166820	99.81	Gm9733	165701	-1.58	-0.93
chr2	33486548	33488452	82.31	Lmx1b	779	-0.86	-0.93
chr1	197002530	197003257	74.17	Cr2	-20	-0.91	-0.93
chr1	89371761	89372499	66.75	3110079O15Rik	5303	-0.76	-0.93
chr9	94570409	94571307	1934.08	Slc9a9	618	-0.71	-0.92
chr3	75321597	75322624	1171.21	Pdcd10	38704	-0.72	-0.92
chr1	73689045	73689912	900.24	Tns1	285553	-0.75	-0.92
chr2	121590007	121591216	791.55	Frmd5	-25	-0.75	-0.92
chr4	32184926	32185564	645.58	Map3k7	134006	-0.78	-0.92
chr1	42740970	42742083	630.92	Pou3f3	-12164	-0.75	-0.92
chr14	124025437	124026470	615.01	Nalcn	249	-0.72	-0.92
chr3	79945611	79946185	567.28	Fam198b	256035	-0.83	-0.92
chr1	46914366	46915876	530.57	Slc39a10	-4448	-0.78	-0.92
chr13	46791785	46792744	513.62	C78339	27463	-0.82	-0.92
chr15	31097663	31098440	507.38	Dap	-56269	-0.72	-0.92
chrX	92906708	92907693	431.01	1700010D01Rik	21291	-0.78	-0.92
chr10	27698263	27699193	364.67	Ptprk	-96134	-0.95	-0.92
chr16	73201132	73201848	340	Robo1	537967	-0.91	-0.92
chr6	124690438	124691639	319.87	Grcc10	419	-0.72	-0.92
chr1	79668017	79669133	315.27	Ap1s3	-248	-0.78	-0.92
chr12	94390830	94391509	307.48	Gm9726	775636	-0.97	-0.92
chr17	91785185	91785883	303.16	Gm6741	149376	-0.97	-0.92
chr1	28373666	28374149	294.46	Gm597	463192	-1.1	-0.92
chr6	115283435	115284197	247.65	Pparg	-27516	-1.09	-0.92
chr8	63045725	63046414	225.53	Aadat	60676	-1.14	-0.92
chr13	45126166	45126713	222.31	Dtnbp1	-28920	-0.8	-0.92
chr1	195335958	195337074	218.03	Camk1g	-139909	-0.91	-0.92
chr3	94202958	94203589	195.02	Lingo4	854	-0.84	-0.92
chr6	78199201	78199990	190.35	Gm5576	33931	-1.34	-0.92
chr1	158850395	158851108	188.65	Ralgps2	18670	-1	-0.92
chr11	115254583	115255631	165.16	Ict1	-9779	-0.72	-0.92
chr7	20382421	20383068	163.95	Cblc	-590	-0.79	-0.92
chr10	94902194	94902740	156.64	Socs2	-22714	-1.1	-0.92
chr11	94360750	94361588	150.92	Epn3	4	-0.76	-0.92
chr3	55265290	55266171	148.09	Dclk1	-103	-1.03	-0.92
chr9	69516305	69517002	145.75	Foxb1	92160	-0.99	-0.92
chr6	22918040	22918581	79.93	Ptprz1	-62351	-1.49	-0.92
chr17	48001340	48002059	78.06	Mdfi	-29993	-0.78	-0.92
chr7	133512433	133513517	60.5	Lat	326	-0.79	-0.92
chr5	149995124	149996907	2136.64	Uspl1	7	-0.57	-0.91
chr4	95055637	95057106	1334.38	Fggy	-167632	-0.71	-0.91
chr7	125590703	125592536	1111.19	Syt17	-5114	-0.72	-0.91
chr2	54612122	54612724	798.82	Galnt13	243499	-0.75	-0.91
chr2	62261033	62261936	775.24	Dpp4	-11156	-0.77	-0.91
chr16	88725717	88726175	560.75	Krtap13-1	-3242	-0.86	-0.91
chr13	69738976	69739586	546.97	Srd5a1	10839	-0.84	-0.91
chr8	72975346	72977056	513.13	Crtc1	-12956	-0.7	-0.91
chr4	75820950	75821520	468.72	Ptprd	-41114	-0.86	-0.91
chr19	3282454	3283317	446.94	Mrpl21	1	-0.71	-0.91
chr3	21452455	21453292	445.15	Tbl1xr1	-522595	-0.89	-0.91
chr15	62014992	62016026	373.33	Myc	196308	-0.9	-0.91
chr3	5217683	5218713	341.88	Zfhx4	-168	-0.95	-0.91
chr17	90264212	90264994	305.53	Nrxn1	223197	-0.96	-0.91
chr13	36288511	36289667	278.28	Fars2	79861	-0.99	-0.91
chr17	35562475	35563075	274.74	H2-Q6	961	-0.82	-0.91
chr8	18381457	18382253	272.07	Mcph1	-213287	-0.95	-0.91
chr14	122849832	122850747	228.71	Gm5089	90	-0.73	-0.91
chr9	32452504	32453558	228.49	Ets1	9483	-1.25	-0.91
chr5	81758585	81759237	221.88	Lphn3	19804	-0.73	-0.91
chr1	181153695	181154315	210.9	Smyd3	294084	-0.88	-0.91
chr17	46679965	46680642	195.63	Cul9	3023	-0.76	-0.91
chr3	39969288	39969812	184.04	1700017G19Rik	452275	-1.24	-0.91
chr4	124120688	124122092	182.65	3100002H09Rik	166513	-0.85	-0.91
chr3	88286093	88286799	132.62	Lmna	10766	-0.75	-0.91
chr15	21542907	21543444	119.97	Cdh12	501942	-1.41	-0.91
chr10	33960928	33961465	106.79	Dse	-33814	-1.61	-0.91
chr6	15277244	15277831	103.89	Foxp2	130575	-1.41	-0.91
chr2	9165400	9165939	101.91	Gata3	634541	-1.41	-0.91
chr10	79875390	79876019	94.14	Uqcr11	-5998	-0.76	-0.91
chr15	76193604	76194173	93.68	Fam203a	-5620	-0.92	-0.91
chr9	46077756	46078661	70.12	Apoa5	1185	-0.74	-0.91
chr19	37308409	37309098	54.69	March5	17021	-0.76	-0.91
chr10	29575369	29576242	2019.95	Rspo3	-320094	-0.7	-0.9
chr8	15313546	15314205	1158.69	Myom2	256182	-0.71	-0.9
chr10	52424103	52425034	1128.82	Slc35f1	14246	-0.71	-0.9
chr18	85007788	85008442	691.89	Gm17266	-1917	-0.71	-0.9
chr14	50176790	50177551	601.81	Slc35f4	-31395	-0.77	-0.9
chr5	81685612	81686268	592.96	Lphn3	-52980	-0.79	-0.9
chr3	127003419	127004446	526.85	Ank2	-75059	-0.8	-0.9
chr1	84214168	84214952	438.62	Pid1	-42036	-0.85	-0.9
chr7	73999429	74000102	377.27	Adamts17	15078	-0.84	-0.9
chr2	118615582	118616911	353.55	Disp2	10684	-0.71	-0.9
chr6	17927074	17927759	351.63	Wnt2	53143	-0.89	-0.9
chr13	77485015	77485607	317.68	2210408I21Rik	171179	-0.93	-0.9
chr8	79310081	79310676	294.9	Nr3c2	-112997	-1	-0.9
chr15	82129150	82129972	290.73	Wbp2nl	250	-0.72	-0.9
chr6	96598613	96599272	277.81	Fam19a4	411481	-0.9	-0.9
chr10	107171061	107171924	263.27	Ptprq	-14555	-1.07	-0.9
chr1	186919462	186920189	260.43	Mark1	-96443	-0.9	-0.9
chr15	28293088	28293621	246.5	Dnahc5	159903	-1.08	-0.9
chrX	48194244	48195235	223.66	2610018G03Rik	388	-0.85	-0.9
chr2	129804642	129804991	207.77	Tgm3	-33254	-1.48	-0.9
chr19	57407552	57408277	176.58	Ablim1	-18341	-1.35	-0.9
chr7	89900400	89901150	176.23	Eftud1	103742	-1.09	-0.9
chr9	26562934	26563772	170.53	B3gat1	643	-0.74	-0.9
chr4	4625007	4625511	161.59	Impad1	95252	-1.24	-0.9
chr5	111461195	111461737	157.23	Chek2	192398	-1.08	-0.9
chr10	33660420	33660986	151.24	Zufsp	10336	-1.26	-0.9
chr11	66907769	66908548	146.66	Myh3	16369	-0.74	-0.9
chr1	74846885	74847953	134.56	Wnt10a	9150	-0.76	-0.9
chr2	84472636	84473539	114.76	Ctnnd1	16364	-0.98	-0.9
chr18	35789111	35790142	98.28	Slc23a1	-2516	-0.78	-0.9
chr15	59348910	59349411	90.99	Trib1	-130739	-1.26	-0.9
chr5	53460339	53460889	78.37	Slc34a2	11255	-0.9	-0.9
chr3	95044428	95045250	65.47	Gm128	694	-0.74	-0.9
chr9	110535266	110535891	61.17	Nbeal2	-1022	-0.82	-0.9
chr7	135068094	135069219	54.43	Prss8	4581	-1.08	-0.9
chr13	16103491	16104829	51.33	Inhba	501	-0.8	-0.9
chr10	24118107	24119296	2479.54	Moxd1	175388	-0.7	-0.89
chr5	45418992	45419665	1036.89	4930431F12Rik	61485	-0.7	-0.89
chr11	115302380	115303324	882.9	4933422H20Rik	1098	-0.7	-0.89
chr8	128421732	128422494	774.35	Pcnxl2	47	-0.69	-0.89
chr6	49254629	49255311	696.63	Ccdc126	-14261	-0.74	-0.89
chr3	25943358	25944031	644.66	Nlgn1	88979	-0.75	-0.89
chr17	70435983	70436546	623.03	Dlgap1	117573	-0.8	-0.89
chr3	59132618	59133317	558.5	Igsf10	15151	-0.77	-0.89
chr18	64587640	64588759	555.15	Amd-ps3	21443	-0.73	-0.89
chr5	130868643	130869240	532.92	A330070K13Rik	-8437	-0.81	-0.89
chr1	116537615	116538861	525.32	Cntnap5a	-1043429	-0.96	-0.89
chr10	10181678	10182319	470.62	9130014G24Rik	10144	-0.81	-0.89
chr1	40722299	40723289	431.75	Slc9a2	-15536	-0.95	-0.89
chr16	91818449	91819246	384.29	Itsn1	-24058	-0.69	-0.89
chr10	123757134	123757723	360.64	Slc16a7	988498	-0.91	-0.89
chr17	8701113	8701699	331.1	Pde10a	-16831	-0.74	-0.89
chr7	150969682	150970448	314.92	Mrgpre	397	-0.71	-0.89
chr1	72055799	72056519	295.64	Gm5528	5471	-1.06	-0.89
chr9	67735067	67735606	266.82	Vps13c	47110	-0.97	-0.89
chr5	28216757	28217303	241.32	Gm5551	30052	-0.84	-0.89
chr11	26639716	26640319	233.24	Vrk2	-146006	-1.03	-0.89
chr7	57811483	57812117	228.06	Gm9343	386813	-1.02	-0.89
chr11	58453798	58454570	220.78	Trim58	248	-0.7	-0.89
chr1	57070611	57071201	217.67	Satb2	-41544	-1.13	-0.89
chr4	115590412	115591253	217.45	Dmbx1	7407	-0.72	-0.89
chr2	113435444	113436173	213.61	Fmn1	-92291	-1.51	-0.89
chr16	79810170	79810679	207.55	Tmprss15	-719126	-1.17	-0.89
chr4	139170668	139171296	207.35	Aldh4a1	-7783	-0.79	-0.89
chr9	53072514	53072992	203.03	4930510E17Rik	-20	-1.07	-0.89
chr5	21371922	21373040	196.71	Slc26a5	-1117	-0.87	-0.89
chr16	5926578	5927518	195.96	Fam86	-671123	-1.07	-0.89
chr7	36281796	36282655	191.12	Tdrd12	40552	-0.89	-0.89
chr9	123124547	123125428	181.13	Cdcp1	196	-0.7	-0.89
chr6	106866696	106867414	179.17	Crbn	-117079	-1.18	-0.89
chr13	73171887	73172482	172.01	Irx4	-225742	-1.06	-0.89
chr6	148548819	148549417	167.8	Tmtc1	-156215	-1.17	-0.89
chr12	4168991	4169603	161.56	Adcy3	35112	-0.95	-0.89
chr1	135752449	135753174	157.83	Optc	50786	-0.83	-0.89
chr11	95125188	95126054	157.33	Tac4	2782	-0.77	-0.89
chr11	20205241	20205940	155.12	Slc1a4	27053	-0.91	-0.89
chr8	98125115	98125711	147.37	Prss54	-26083	-0.8	-0.89
chr11	26700259	26700903	145.91	Vrk2	-206558	-1.17	-0.89
chrX	139954101	139954453	114.03	Pak3	957	-1.85	-0.89
chr16	28625418	28626601	103.59	Fgf12	-180727	-1.16	-0.89
chr6	67962262	67962829	93.55	Igkv1-115	-148804	-1.51	-0.89
chr3	109075946	109076727	93.53	Vav3	-67098	-1.4	-0.89
chr2	132770343	132771579	92.3	Fermt1	492	-0.69	-0.89
chr17	65787203	65787664	78.24	Tmem232	-1645	-1.31	-0.89
chr18	74090136	74091020	60	Mro	67322	-0.73	-0.89
chr2	151495673	151496559	825.16	Rad21l	-1813	-0.68	-0.88
chr8	44492527	44493211	642.59	Zfp42	-100497	-0.75	-0.88
chr5	86234168	86234950	627.66	Cenpc1	259975	-0.74	-0.88
chr15	56458483	56459571	621.42	Has2	66750	-0.74	-0.88
chr17	8568702	8569654	584.63	Prr18	35480	-0.74	-0.88
chr10	84929960	84930768	540.11	Btbd11	80787	-0.72	-0.88
chr16	35861318	35862111	516.51	Parp14	10002	-0.7	-0.88
chr1	41184713	41185326	390.09	Tmem182	322541	-0.79	-0.88
chr13	21871213	21872706	377.34	Hist1h1b	155	-0.7	-0.88
chr3	127239483	127240046	349.92	Larp7	16477	-0.88	-0.88
chr11	61433160	61434753	341.07	Grap	-32777	-0.69	-0.88
chr14	66349151	66350200	322.98	Scara5	64501	-0.69	-0.88
chr5	68088032	68088897	308.76	Shisa3	89624	-0.92	-0.88
chr14	78689514	78690460	306.67	Tnfsf11	17480	-0.94	-0.88
chr12	34201379	34201998	281.63	Twistnb	87207	-0.99	-0.88
chr7	62143108	62143659	248.45	Luzp2	52090	-1.02	-0.88
chr15	53334793	53335683	247.19	Ext1	-157653	-1.15	-0.88
chr3	28476095	28476777	242.86	Slc2a2	-120364	-0.78	-0.88
chr11	103656546	103657403	211.01	Wnt3	21612	-0.72	-0.88
chr8	76819745	76820255	164.14	Isx	-576633	-1.23	-0.88
chr18	50320282	50320830	162.75	Hsd17b4	32699	-1.12	-0.88
chr11	105849801	105850849	123.07	Ace	13709	-0.7	-0.88
chr16	55838645	55839438	119.3	Nfkbiz	-41	-0.76	-0.88
chr6	82432785	82433298	111.69	Tacr1	80499	-1.43	-0.88
chr3	51472883	51473503	111.58	Mgst2	8040	-0.88	-0.88
chr5	53009316	53010210	106.27	8030423F21Rik	398	-0.73	-0.88
chr9	20152852	20153405	105.64	Olfr18	-12620	-1.36	-0.88
chr6	118404946	118405820	102.82	Zfp248	-84	-0.75	-0.88
chr10	60239891	60240547	94.99	Slc29a3	-24691	-0.73	-0.88
chrX	7445577	7446123	83.69	Pim2	-9589	-1.59	-0.88
chr4	102432527	102433194	75.07	Sgip1	-78	-0.8	-0.88
chr13	92811270	92812070	66.68	Rasgrf2	-10914	-1.36	-0.88
chr7	48157715	48158434	59.57	Vstm2b	3366	-0.73	-0.88
chr2	115805602	115806405	925.64	Meis2	61755	-0.68	-0.87
chr5	89595411	89595993	763.91	Slc4a4	138524	-0.72	-0.87
chr3	52364984	52366080	744.54	Gm10293	-51108	-0.72	-0.87
chr14	24191071	24191818	699.28	Kcnma1	-8266	-0.74	-0.87
chr3	47464326	47465239	620.38	1700018B24Rik	948246	-0.76	-0.87
chr1	122101267	122101983	479.83	3110009E18Rik	54357	-0.78	-0.87
chr6	81721515	81722344	474.93	AW146020	-151557	-0.81	-0.87
chr1	128571610	128572099	465.39	Nckap5	62929	-0.77	-0.87
chr6	74648576	74649201	363.14	4931417E11Rik	-1229222	-0.8	-0.87
chr14	56300042	56300974	322.5	Tinf2	-42	-0.69	-0.87
chr4	97910600	97911546	308.25	Tm2d1	138904	-0.8	-0.87
chr17	24844009	24844936	296.56	Tbl3	-3	-0.68	-0.87
chr2	168760476	168761212	290.73	Zfp64	-8460	-0.69	-0.87
chr2	146613082	146614256	264.37	Plk1s1	-68109	-1.04	-0.87
chr1	88483174	88484301	249.94	Cops7b	15	-0.68	-0.87
chr15	44767149	44767789	247.11	A930017M01Rik	52424	-0.91	-0.87
chr2	164763892	164764649	238.17	Mmp9	-1931	-0.68	-0.87
chr13	31710209	31710877	233.45	Foxf2	-7158	-0.75	-0.87
chr19	17427725	17428265	232.91	Gcnt1	3140	-0.97	-0.87
chr4	22058696	22059369	225.62	6230409E13Rik	200594	-0.79	-0.87
chr3	89199631	89200808	195.7	Zbtb7b	-2519	-0.73	-0.87
chr1	70843453	70843977	184.04	Vwc2l	68337	-1.11	-0.87
chr9	14575060	14575701	176.98	1700012B09Rik	75	-0.72	-0.87
chr19	29450811	29451379	175.11	Cd274	9141	-1.16	-0.87
chr9	85176495	85177027	164.96	Gm11114	-29643	-1.27	-0.87
chr13	5844022	5844836	145.82	Klf6	-16211	-1.01	-0.87
chr4	10477942	10478400	142.02	2610301B20Rik	-323511	-1.42	-0.87
chr14	32640316	32640941	140.53	Ankrd28	2996	-0.86	-0.87
chr3	97692088	97693005	118.51	Pde4dip	188	-0.68	-0.87
chr19	38719679	38720266	115.13	Plce1	121256	-1.27	-0.87
chr8	81997090	81997969	95.01	Smad1	-73907	-1.42	-0.87
chr7	51946878	51947649	86.69	2310016G11Rik	14789	-1.39	-0.87
chr5	102908825	102909374	80.29	Arhgap24	-1254	-1.1	-0.87
chr14	55400415	55401055	72.1	Slc7a8	-22	-0.86	-0.87
chr13	48688357	48688990	68.1	Ptpdc1	32289	-0.94	-0.87
chr14	47693482	47694066	64.38	Samd4	5069	-0.87	-0.87
chr2	158521483	158522117	51.46	Ppp1r16b	-171	-0.72	-0.87
chr4	119348818	119349733	1095.48	Guca2b	-17666	-0.67	-0.86
chr19	6084590	6086174	833.26	Zfpl1	0	-0.67	-0.86
chr3	86369735	86370668	813.53	Mab21l2	-18238	-0.72	-0.86
chr11	48982556	48983430	785.04	Olfr1394	9432	-0.67	-0.86
chr5	145857024	145857779	657.02	Arpc1a	12256	-0.67	-0.86
chr5	67181293	67181983	615.61	Limch1	44500	-0.69	-0.86
chr4	134479135	134480589	579.27	D4Wsu53e	-56	-0.66	-0.86
chr2	174497348	174498324	568.17	Zfp831	28667	-0.69	-0.86
chr18	68146444	68146952	559.05	D18Ertd653e	53824	-0.75	-0.86
chr3	153872663	153873350	484.91	Lhx8	118476	-0.8	-0.86
chr10	68562115	68562912	469.81	Rhobtb1	-51525	-0.74	-0.86
chr16	84462216	84463059	435.49	Mrpl39	273302	-0.82	-0.86
chr11	49583208	49584039	431.64	Gfpt2	-24179	-0.73	-0.86
chr2	143715657	143716273	431.02	Dstn	-25095	-0.71	-0.86
chr9	122746655	122747441	398.59	Zfp445	24203	-0.67	-0.86
chr10	71812748	71813333	389.36	Zwint	-304427	-0.83	-0.86
chr1	160292095	160293089	386.78	Astn1	259	-0.73	-0.86
chr2	163847811	163848278	344.4	Pabpc1l	-3046	-0.82	-0.86
chr16	52430100	52430681	327.66	Alcam	22140	-0.9	-0.86
chr17	45104050	45104679	269.94	Runx2	-152789	-0.94	-0.86
chr14	124389553	124390484	266.58	Gm17615	-14534	-0.92	-0.86
chr18	56847935	56848602	264.53	Lmnb1	-19215	-0.75	-0.86
chr3	63990379	63990985	254.04	Vmn2r2	-49243	-1.01	-0.86
chr10	114689215	114689790	252.12	Tbc1d15	-946	-0.85	-0.86
chr14	22636655	22637222	236.28	Vdac2	-13529	-0.9	-0.86
chr8	70062470	70063047	234.99	Nat3	14981	-0.9	-0.86
chr6	93131233	93131665	221.77	Adamts9	-237960	-1.15	-0.86
chr1	90646236	90647292	221.4	Arl4c	-48063	-0.92	-0.86
chr18	55225711	55226229	208.64	Zfp608	-73696	-1.08	-0.86
chr13	87106091	87106891	205.04	Cox7c	-919863	-1.19	-0.86
chr3	88018134	88020193	199.74	Rhbg	40164	-0.69	-0.86
chr1	71787670	71788333	189.32	Apol7d	88247	-0.95	-0.86
chr9	32031279	32032284	182.1	Arhgap32	-66	-0.73	-0.86
chr9	74694527	74695393	171.88	Onecut1	-14664	-0.71	-0.86
chr3	66539373	66539704	151.39	Shox2	242805	-1.23	-0.86
chr6	103461932	103462667	142.57	Chl1	1374	-0.75	-0.86
chr6	12962566	12963174	140.41	Tmem106b	-56928	-1.23	-0.86
chr8	107813075	107815263	138.22	4931428F04Rik	-733	-0.66	-0.86
chr10	80719757	80720967	114.35	Matk	-74	-0.67	-0.86
chr2	136259848	136260386	106.47	Gm11035	10244	-1.58	-0.86
chr8	66630890	66631363	106.09	Tll1	53649	-1.48	-0.86
chr2	153465680	153466274	100.45	Commd7	-7529	-1	-0.86
chr4	22418115	22419446	98.91	Pou3f2	-3133	-0.78	-0.86
chr11	69840150	69840891	93.81	Dlg4	-2770	-0.7	-0.86
chr5	143638913	143639557	90.71	Fbxl18	17726	-0.71	-0.86
chr14	26571032	26571588	87.59	Zcchc24	16993	-0.92	-0.86
chr6	83712593	83713440	76.29	Ankrd53	197	-0.73	-0.86
chr15	101759833	101760587	72.08	Krt4	-5137	-0.78	-0.86
chr17	30062797	30063261	67.77	Mdga1	-37524	-1	-0.86
chr11	28752880	28754071	57.14	Efemp1	-19	-0.78	-0.86
chr8	73908909	73910059	55.75	Nr2f6	-3737	-0.68	-0.86
chr3	55584085	55585017	52.69	Mab21l1	-1690	-0.89	-0.86
chr11	73142773	73143394	1031.82	Spata22	-59	-0.65	-0.85
chr15	5192175	5192943	1022.49	Ptger4	1702	-0.65	-0.85
chr1	71603263	71604301	947.37	Atic	9	-0.65	-0.85
chr9	18583705	18584545	923.33	Olfr24	-23938	-0.66	-0.85
chr6	39404479	39405211	884.1	Mkrn1	-34329	-0.66	-0.85
chr10	17550696	17551659	854.03	Txlnb	35066	-0.66	-0.85
chr2	158894523	158895658	717.79	Dhx35	274493	-0.65	-0.85
chr1	57946784	57948065	704.78	Spats2l	26986	-0.68	-0.85
chr7	122255268	122256314	603.65	Gm6816	-184699	-0.65	-0.85
chr4	96688929	96689675	510.33	Gm10192	160717	-0.77	-0.85
chrX	83297298	83298015	497.25	1700072E05Rik	8084	-0.72	-0.85
chr6	131242947	131243831	476.91	Magohb	35	-0.68	-0.85
chr5	82191913	82192497	464.9	Lphn3	102860	-0.76	-0.85
chr4	96820124	96820734	452.32	Gm10192	29425	-0.77	-0.85
chr10	70114401	70115250	443.93	Phyhipl	3899	-0.75	-0.85
chr15	61577671	61578257	395.29	Myc	-238987	-0.8	-0.85
chr9	36689565	36690227	386.72	Fez1	11626	-0.73	-0.85
chr18	57987195	57987845	311.61	Slc12a2	-50780	-0.81	-0.85
chr10	5774817	5775629	306.54	Esr1	-40589	-0.83	-0.85
chr14	23564681	23565323	304.23	1700112E06Rik	167993	-0.89	-0.85
chr4	106311371	106312109	302.6	Pars2	-11967	-0.66	-0.85
chr5	58107788	58111488	299.68	Pcdh7	620	-0.65	-0.85
chr6	43158433	43159054	298.15	Olfr435	7118	-0.87	-0.85
chr10	85291952	85292593	291.48	Gm6721	21585	-0.81	-0.85
chr4	34358105	34358639	280.85	Akirin2	-139845	-0.91	-0.85
chr16	48995563	48996227	264.59	C330027C09Rik	1549	-0.78	-0.85
chr6	52994328	52995051	263.52	Jazf1	23918	-0.87	-0.85
chr2	127250588	127251274	262.22	Gpat2	-19	-0.66	-0.85
chr13	100400087	100400881	260.58	Mtap1b	-113812	-0.71	-0.85
chr1	194622485	194623020	260.51	Hhat	-25414	-0.73	-0.85
chr10	7226314	7227090	259.9	9230019H11Rik	-79	-0.95	-0.85
chr4	11296568	11297656	227.44	Esrp1	-2920	-0.71	-0.85
chr17	29853452	29854431	211.44	1110021J02Rik	126	-0.67	-0.85
chr6	142224452	142225024	188.78	Iapp	-22200	-1.09	-0.85
chr10	42352691	42353375	177.37	Ostm1	-45763	-0.7	-0.85
chr5	46030045	46030929	176.16	Fam184b	58	-0.67	-0.85
chr15	98634259	98635003	174.54	Ddn	3682	-0.69	-0.85
chr7	74758692	74759146	173.71	Lrrc28	31096	-1.29	-0.85
chr4	8676675	8677363	164.11	Chd7	-1597	-0.81	-0.85
chr3	3349625	3350032	152.57	Hnf4g	-158232	-1.37	-0.85
chr16	70104960	70105453	141.03	Gbe1	-209002	-1.25	-0.85
chr3	54114302	54114809	130.77	Postn	-50517	-1.31	-0.85
chr19	27122249	27122796	130.08	Gm815	162174	-1.13	-0.85
chr4	124391503	124392588	123.96	Sf3a3	26	-0.67	-0.85
chr6	7504839	7505454	112.71	Tac1	71	-0.76	-0.85
chr7	121418718	121420025	96.1	Psma1	-42	-0.7	-0.85
chr16	82152688	82153199	81.65	Ncam2	719986	-1.31	-0.85
chr5	120787895	120788552	59.08	Lhx5	-93767	-1.09	-0.85
chr3	81639218	81639801	55.72	Gm9989	88878	-1.2	-0.85
chr5	120254537	120255163	50.91	Tbx5	-29838	-0.91	-0.85
chr11	50093510	50094175	1256.26	Maml1	11559	-0.65	-0.84
chr2	65930517	65931234	1208.45	Galnt3	32082	-0.67	-0.84
chr3	125265040	125265778	797.73	Ndst4	-118443	-0.68	-0.84
chr7	36322221	36323115	704.65	Tdrd12	6	-0.64	-0.84
chr2	142169647	142170257	625.46	Macrod2	167589	-0.71	-0.84
chr1	156646142	156647012	587.98	Cacna1e	-73571	-0.64	-0.84
chr1	51151395	51151976	569.15	Tmeff2	166881	-0.71	-0.84
chr18	8076897	8077543	536.39	Wac	159602	-0.76	-0.84
chrX	50097180	50098079	517.58	Ccdc160	-46714	-0.64	-0.84
chr8	96533635	96534697	495.3	Amfr	2321	-0.65	-0.84
chr2	158303231	158303919	470.8	Adig	-24863	-0.78	-0.84
chr8	106736728	106737195	456.48	Tk2	35556	-0.73	-0.84
chr1	189426646	189427508	447.66	Esrrg	-5646	-0.67	-0.84
chr16	42014162	42014802	437.62	Lsamp	-129644	-0.79	-0.84
chr7	48041427	48042098	436.19	Vstm2b	-112862	-0.74	-0.84
chr4	106294774	106295928	401.48	Ttc22	575	-0.64	-0.84
chr1	71655537	71656356	344.21	Apol7d	-43575	-0.69	-0.84
chr6	73709074	73709756	342.49	4931417E11Rik	-289761	-0.79	-0.84
chr5	9495434	9495969	318.62	Grm3	17405	-0.88	-0.84
chr13	56539312	56540538	293.84	Slc25a48	93	-0.65	-0.84
chrX	39028386	39029014	265.41	Thoc2	131044	-0.84	-0.84
chr3	56940673	56941180	261.76	Tm4sf1	157912	-0.77	-0.84
chr1	87652756	87653181	254.6	A630001G21Rik	-19757	-0.97	-0.84
chr2	142128430	142129268	248.55	Macrod2	126575	-1	-0.84
chr14	61641796	61642488	246.83	Tnfrsf19	14625	-0.87	-0.84
chr5	21508040	21508682	241.78	Slc26a5	-137045	-0.93	-0.84
chr1	143351180	143351931	219.52	Kcnt2	1011914	-0.96	-0.84
chr5	31861756	31862374	207.74	Slc4a1ap	32678	-0.84	-0.84
chr17	82552745	82553130	204.54	Slc8a1	-504072	-1.03	-0.84
chr9	101947256	101947832	202.7	9630041A04Rik	106753	-0.87	-0.84
chr18	45159742	45160574	197.85	Ythdc2	171938	-1.18	-0.84
chrX	43445380	43445936	195.96	Actrt1	-236444	-0.97	-0.84
chr5	134107298	134108125	195.04	Gatsl2	-467783	-1.08	-0.84
chr17	52782044	52782713	188.48	Kcnh8	-82631	-1.03	-0.84
chr17	71011734	71012434	172.5	Dlgap1	100924	-0.67	-0.84
chr2	105826941	105827467	167.51	Dnajc24	14993	-1.15	-0.84
chr3	131913746	131914263	161.15	Dkk2	165761	-1.15	-0.84
chr13	43905576	43906439	159.86	Cd83	25184	-0.86	-0.84
chr8	87380572	87381331	151.65	Farsa	7	-0.65	-0.84
chr4	117670049	117670723	150.16	St3gal3	-29388	-0.75	-0.84
chr3	121567506	121568368	142.52	Abcd3	-49823	-1.03	-0.84
chr10	52462290	52462945	134.3	Slc35f1	52312	-0.82	-0.84
chr19	10477060	10478096	132.79	Syt7	13448	-0.69	-0.84
chr6	31438029	31438486	131.86	Mkln1	-1199	-1.18	-0.84
chr9	97266050	97266874	124.21	Trim42	3754	-0.74	-0.84
chr14	124981749	124982354	123.63	Fgf14	94249	-1.4	-0.84
chr17	25593368	25593932	118.5	Tekt4	-14857	-0.83	-0.84
chr9	104248903	104249397	118.46	Acpp	-9199	-1.33	-0.84
chr2	128374136	128374747	114.5	Gm355	-42553	-1.18	-0.84
chr13	102912416	102913008	113.94	Pik3r1	-374571	-1.08	-0.84
chr11	59414332	59414758	113.85	Olfr223	-10772	-1.52	-0.84
chr8	90265887	90266471	111.34	Zfp423	61541	-0.81	-0.84
chr18	63566231	63566739	107.58	Fam38b	-19684	-1.33	-0.84
chr13	91314929	91315363	106.17	Atg10	48543	-1.68	-0.84
chr2	63543311	63543737	90.88	Fign	392495	-1.74	-0.84
chr11	43239310	43239880	87.89	Pttg1	80	-0.72	-0.84
chr3	88288338	88289440	84.11	Lmna	8515	-0.67	-0.84
chr5	91503454	91504087	81.64	Ereg	86	-0.87	-0.84
chr1	16999693	17000267	73.85	Jph1	87906	-1.4	-0.84
chrX	166407545	166414515	72.33	Mid1	-8790	-0.64	-0.84
chr18	74510545	74511011	55.97	Ccdc11	66391	-1.68	-0.84
chr19	48881607	48882237	753.76	Sorcs3	601374	-0.68	-0.83
chr9	49378726	49380752	714.43	Ncam1	-2260	-0.66	-0.83
chr9	121686788	121688071	625.75	Kbtbd5	622	-0.63	-0.83
chrX	92110821	92111446	479.26	Spin4	110933	-0.69	-0.83
chr6	34548125	34549056	476.12	Cald1	-76	-0.68	-0.83
chr10	25758975	25759989	464.91	Gm9767	-38780	-0.83	-0.83
chr2	115591157	115592004	433.15	Meis2	107007	-0.77	-0.83
chr4	5833636	5834460	422.3	Fam110b	133906	-0.74	-0.83
chr2	92752338	92752962	415.3	Syt13	-2605	-0.69	-0.83
chr8	63252072	63252793	402.94	2700029M09Rik	-116812	-0.73	-0.83
chr3	94175415	94176332	379.25	Rorc	-975	-0.65	-0.83
chr10	44989353	44989925	352.4	Popdc3	-19369	-0.83	-0.83
chr4	69671358	69672035	291.25	Cdk5rap2	244117	-0.86	-0.83
chr8	48813760	48814257	285.66	Cdkn2aip	-14647	-0.92	-0.83
chr15	80402011	80403249	277.35	Enthd1	-11935	-0.68	-0.83
chr6	72166396	72167339	245	Atoh8	18462	-0.68	-0.83
chr5	60726487	60727121	240.17	G6pd2	-1473237	-0.94	-0.83
chr1	133323758	133324719	218.99	Srgap2	-94344	-1.19	-0.83
chr7	123094954	123095816	210.1	Sox6	43092	-0.99	-0.83
chr13	49422502	49423135	197.04	Fgd3	-7120	-0.87	-0.83
chr3	51712100	51713075	190.42	Maml3	-52044	-0.72	-0.83
chr18	27784744	27785398	179.78	Celf4	-1872582	-1.05	-0.83
chr8	90355353	90356056	163.65	Zfp423	-27444	-0.69	-0.83
chr3	108204443	108205851	155.55	Celsr2	636	-0.64	-0.83
chr1	59660659	59661221	150.32	Sumo1	66725	-0.77	-0.83
chr6	55626633	55627402	142.84	Neurod6	4224	-0.66	-0.83
chrX	70656113	70656710	142.24	Zfp92	-34	-0.79	-0.83
chr17	56742723	56743384	136.97	2410015M20Rik	6066	-0.66	-0.83
chr10	52598665	52599106	127.41	Slc35f1	188603	-1.27	-0.83
chr6	21296207	21296711	117.91	Kcnd2	130984	-1.43	-0.83
chr6	56601890	56602703	114.89	Lsm5	52309	-0.67	-0.83
chr15	39490710	39491591	113.33	Rims2	-294	-0.7	-0.83
chr7	103945609	103946280	111.08	Nars2	-154064	-0.69	-0.83
chr5	32605482	32606059	97.44	Plb1	56048	-0.72	-0.83
chr10	77497042	77497745	94.71	Dnmt3l	-7656	-0.65	-0.83
chr1	95202048	95202822	91.93	Mterfd2	-31	-0.66	-0.83
chr10	67457977	67458577	82.53	Rtkn2	15788	-0.86	-0.83
chr2	3117143	3117695	79.09	Fam171a1	81519	-1.12	-0.83
chr17	46904729	46905602	73.31	2310039H08Rik	-4551	-0.8	-0.83
chr14	66587100	66588079	71.87	Clu	193	-0.66	-0.83
chr1	142809355	142809877	71.09	Kcnt2	469935	-1.61	-0.83
chr2	108462898	108463431	68.35	Mettl15	655282	-1.61	-0.83
chr13	71369020	71369606	68.32	8030423J24Rik	347516	-1.36	-0.83
chr5	141224939	141225329	65.3	Amz1	8078	-0.79	-0.83
chr17	30955966	30956571	59.46	Glp1r	-82540	-0.87	-0.83
chr4	107406108	107407243	59.26	Dmrtb1	-50124	-0.71	-0.83
chr10	129800754	129801299	55.31	Vmn2r84	30242	-1.66	-0.83
chr7	71412948	71413811	53.58	Mtmr10	-19268	-0.7	-0.83
chr7	69563308	69565446	53.01	Mkrn3	297	-0.66	-0.83
chr6	128740594	128740988	51.85	Klrb1c	-1514	-1.91	-0.83
chr7	65480906	65481769	2842.79	Atp10a	-432240	-0.63	-0.82
chr6	16233118	16234415	2221.17	Mdfic	562571	-0.62	-0.82
chrX	58140574	58141519	1580.11	Sox3	5413	-0.63	-0.82
chr13	76192741	76194281	1091.35	Gpr150	647	-0.59	-0.82
chrX	18892009	18892774	1017.03	BC049702	165966	-0.64	-0.82
chr9	21141936	21143207	1011.41	Slc44a2	-13	-0.63	-0.82
chr17	87524532	87525313	956.07	Socs5	17885	-0.62	-0.82
chr3	20628196	20629960	910.93	Agtr1b	-362846	-0.71	-0.82
chr3	125789808	125790460	884.45	Ugt8a	-148674	-0.63	-0.82
chr11	35108312	35109212	815.59	Slit3	174099	-0.65	-0.82
chr8	99913151	99914230	663.52	1700047G07Rik	877666	-0.67	-0.82
chr18	87590536	87591194	642.85	Cbln2	708360	-0.69	-0.82
chr1	69423256	69424937	502.52	Erbb4	-269921	-0.63	-0.82
chr6	106285044	106286014	488.84	Cntn4	216703	-0.8	-0.82
chr13	26120493	26121176	415.28	Gm17582	-346971	-0.74	-0.82
chr10	102809277	102809971	376.91	Slc6a15	-20805	-0.81	-0.82
chr18	89400562	89401389	333.19	Cd226	33905	-0.86	-0.82
chr6	128427397	128428063	295.1	Fkbp4	-38965	-0.69	-0.82
chr7	50730970	50731612	280.21	Vsig10l	12674	-0.64	-0.82
chr18	31042024	31042748	278.79	Rpl29-ps5	-423294	-0.82	-0.82
chr1	140050442	140051266	275.5	Ptprc	20965	-0.8	-0.82
chr5	120885286	120886700	273.91	Lhx5	4501	-0.64	-0.82
chr14	29331178	29331896	266.63	Wnt5a	6942	-0.64	-0.82
chr13	110197534	110198059	262.79	Pde4d	-34600	-0.89	-0.82
chr18	55355696	55356788	255.96	Zfp608	-203648	-1.21	-0.82
chr2	29195471	29196031	243.69	Med27	-6567	-0.93	-0.82
chr18	55853347	55853750	243.48	Zfp608	-701344	-1	-0.82
chr2	109513294	109514575	242.41	Bdnf	-1003	-0.64	-0.82
chr13	27643240	27643846	231.79	Prl8a9	12916	-0.89	-0.82
chr19	27397247	27398739	215.79	Kcnv2	1347	-0.65	-0.82
chr2	181041353	181042275	215.04	Stmn3	2031	-0.65	-0.82
chr14	61544652	61545395	207.94	Tnfrsf19	49578	-1.02	-0.82
chr2	163708879	163709567	201.07	Kcnk15	29716	-0.79	-0.82
chr9	65219243	65220041	185.45	Gm514	10927	-0.63	-0.82
chr2	147079898	147080464	181.98	Nkx2-2	-68049	-0.91	-0.82
chr6	112440713	112441375	171.64	Oxtr	-167	-0.71	-0.82
chrX	149198660	149199352	165.42	Shroom2	4944	-1	-0.82
chr7	60372890	60373542	152.19	Svip	-1111864	-1.21	-0.82
chr2	22328792	22329373	145.56	Myo3a	-84631	-1.23	-0.82
chr10	10420592	10421101	144.46	Gm10828	-13433	-1.08	-0.82
chr6	111812765	111813590	143.39	Grm7	367391	-1.04	-0.82
chr1	142644579	142645112	142.14	Kcnt2	305108	-1.11	-0.82
chr10	120131003	120132070	123.73	4921513I03Rik	-71086	-0.8	-0.82
chr16	77644467	77645133	119.88	Gm11146	-42491	-0.75	-0.82
chr11	75048049	75048800	115.7	Rtn4rl1	41164	-0.68	-0.82
chr4	95512505	95513222	111.71	Fggy	24226	-1.08	-0.82
chrX	138739964	138741087	100.7	Kcne1l	378	-0.85	-0.82
chr7	29871997	29872700	97.93	Ryr1	37858	-0.67	-0.82
chr8	15305752	15306237	97.7	Myom2	248354	-1.21	-0.82
chr1	134555871	134556660	96.37	Nfasc	47563	-0.92	-0.82
chr7	31901498	31902349	90.83	Hpn	-1612	-0.64	-0.82
chr7	53790602	53791227	90.52	Sergef	104084	-0.75	-0.82
chr9	54895897	54896631	87.25	Chrnb4	0	-0.67	-0.82
chr14	124000573	124001095	85.59	Nalcn	25513	-1	-0.82
chr11	121691188	121692793	85.22	Ptchd3	-43	-0.66	-0.82
chr9	34011991	34012543	84.55	Kirrel3	-281417	-1.42	-0.82
chr2	151425751	151426449	74.57	Sdcbp2	27751	-0.72	-0.82
chr8	74178388	74179103	65.71	Unc13a	16764	-0.67	-0.82
chr2	163015130	163015753	64.3	Tox2	-13454	-1.21	-0.82
chr15	95908855	95909462	61.93	Ano6	135640	-1	-0.82
chr10	117285197	117285807	60.25	Rap1b	-2473	-0.91	-0.82
chr15	89481127	89481771	60.21	Rabl2	-59105	-1.1	-0.82
chr10	122239194	122239822	53.98	Ppm1h	-92946	-0.65	-0.82
chr4	140070797	140071560	53.33	Arhgef10l	66734	-0.69	-0.82
chr3	6763197	6764404	2245.31	1700008P02Rik	-143268	-0.62	-0.81
chr6	28075462	28076421	2133.89	Grm8	81	-0.61	-0.81
chr3	58176178	58176882	1371.96	Tsc22d2	-42913	-0.61	-0.81
chr9	83039058	83040569	1121.42	Hmgn3	-20	-0.61	-0.81
chr13	40353995	40354683	1079.04	Ofcc1	29046	-0.61	-0.81
chr4	4364171	4365336	916.89	Penk	-298828	-0.63	-0.81
chr1	106744848	106746062	490.87	Cdh20	80611	-0.68	-0.81
chr1	18213330	18214031	427.68	Defb18	13750	-0.68	-0.81
chr2	68805053	68805850	419.89	Lass6	106056	-0.77	-0.81
chr13	58907501	58908502	385.26	Ntrk2	-131	-0.62	-0.81
chr7	102988955	102989777	364.18	Gm9966	-117496	-0.84	-0.81
chr11	38674998	38675875	355.7	Odz2	-1625897	-0.84	-0.81
chr16	39238554	39239350	354.93	Igsf11	336527	-0.76	-0.81
chr6	62111249	62111882	339.54	Fam190a	590884	-0.79	-0.81
chr5	134194413	134195064	337.25	Gatsl2	-380972	-0.82	-0.81
chr7	150586508	150587226	299.82	Cdkn1c	60123	-0.76	-0.81
chrX	11608978	11609640	265.06	Bcor	48397	-0.84	-0.81
chr2	81854049	81854670	257.68	Zfp804a	-39052	-0.82	-0.81
chr17	81833572	81834192	219.78	Gm11096	-6701	-0.91	-0.81
chr2	164214777	164215814	206.99	Slpi	-506	-0.61	-0.81
chr9	90798158	90798918	191.72	Zic4	-458640	-0.9	-0.81
chr11	120222974	120223878	190.48	Fscn2	454	-0.62	-0.81
chr10	73908509	73909009	184.45	Pcdh15	155121	-1.06	-0.81
chr1	88904662	88905196	181.58	Alppl2	81565	-0.92	-0.81
chr1	178001949	178002666	177.86	B020018G12Rik	-93021	-1.06	-0.81
chr6	83037431	83038192	166.94	Lbx2	423	-0.62	-0.81
chr5	129459106	129459987	161.15	Rimbp2	-179	-0.66	-0.81
chr5	107213063	107213716	143.73	Zfp644	-87686	-1.26	-0.81
chr16	97393025	97393637	142.52	Dscam	-974	-0.79	-0.81
chr3	87582213	87582780	140.32	Pear1	-9571	-0.66	-0.81
chrX	101017759	101018225	136.26	Slc16a2	-761	-1.18	-0.81
chr8	65429958	65430836	119.34	Spock3	88	-0.78	-0.81
chr8	82864953	82865434	107.33	Gypa	-152799	-1.45	-0.81
chr6	101213474	101214115	107.25	Pdzrn3	113511	-1	-0.81
chr5	147985594	147986204	104.2	Gsx1	-14373	-0.8	-0.81
chr7	51700036	51701176	97.1	Lrrc4b	2370	-0.61	-0.81
chr16	58155335	58155809	96.94	Dcbld2	-252994	-1.34	-0.81
chr6	128374317	128375189	81.93	Itfg2	88	-0.63	-0.81
chr11	69037534	69038063	80.39	Gucy2e	12806	-0.79	-0.81
chr13	56783694	56784532	76.34	Smad5	-20366	-0.78	-0.81
chr11	36834020	36834561	73.65	Odz2	-76609	-1.34	-0.81
chr17	8717179	8718286	71.81	Pde10a	-347	-0.65	-0.81
chr16	35651530	35652013	67.1	Sema5b	-6999	-0.75	-0.81
chr13	73543056	73543917	66.5	Lpcat1	-61250	-0.79	-0.81
chr5	112666230	112667016	65.38	Cryba4	13528	-0.68	-0.81
chr9	50884730	50885538	65.18	Layn	-55	-0.68	-0.81
chr2	136537754	136538357	53.12	Snap25	-1120	-1.18	-0.81
chr10	129700293	129700744	50.16	Neurod4	16767	-1.45	-0.81
chr4	4372682	4373579	1137.77	Penk	-307277	-0.61	-0.8
chr5	148763048	148763874	1003.05	Mtus2	-5537	-0.61	-0.8
chr18	23616084	23617095	945.73	Dtna	-38904	-0.63	-0.8
chr16	24299791	24300930	660.83	Lpp	-93092	-0.63	-0.8
chr9	97916662	97917305	611.32	Clstn2	16500	-0.63	-0.8
chr11	59272184	59272951	589.22	Zfp867	5945	-0.61	-0.8
chr7	73427774	73428961	574.68	Lrrk1	59441	-0.68	-0.8
chr16	49397637	49398346	507.09	Gm5407	-100395	-0.67	-0.8
chr3	72672007	72672802	503.27	Sis	98339	-0.67	-0.8
chr8	90239621	90241295	501.73	Zfp423	87308	-0.61	-0.8
chr8	29892845	29893494	383.94	Unc5d	108802	-0.76	-0.8
chr11	119376083	119376877	372.97	A730011L01Rik	15772	-0.61	-0.8
chr1	175297233	175298395	351.39	Cadm3	-17	-0.6	-0.8
chr11	58120217	58121719	342.69	Zfp692	476	-0.61	-0.8
chr4	109824976	109825568	341.21	Elavl4	133956	-0.73	-0.8
chr4	84003200	84003843	339.72	Bnc2	188727	-0.76	-0.8
chr10	18265401	18266088	338.8	Hebp2	168	-0.6	-0.8
chr2	174058751	174059514	319.38	Gnas	-50660	-0.68	-0.8
chr13	83872171	83872887	303.37	Mef2c	208551	-0.62	-0.8
chr17	40460781	40461332	277.98	Crisp1	-4750	-0.84	-0.8
chr17	51401735	51403058	272.56	Tbc1d5	-83512	-0.69	-0.8
chr4	66278095	66278652	261	Tlr4	-210307	-0.87	-0.8
chrX	100479380	100480081	230.63	4930519F16Rik	27300	-0.97	-0.8
chr15	89240328	89240997	229.85	Syce3	58	-0.61	-0.8
chr12	79942613	79943294	227.43	Atp6v1d	11358	-0.76	-0.8
chr4	150025794	150026601	223.76	Slc45a1	-37	-0.61	-0.8
chr6	51704190	51704731	205.79	Snx10	209960	-0.94	-0.8
chr17	27992501	27993066	203.28	Uhrf1bp1	-585	-0.73	-0.8
chr14	51448239	51448864	198.8	Parp2	20960	-0.67	-0.8
chr3	121750997	121752783	186.56	Abca4	5027	-0.72	-0.8
chr13	54777028	54777729	175.73	Rnf44	11637	-0.76	-0.8
chr19	35607747	35608517	174.21	Htr7	523609	-1.1	-0.8
chr13	39532722	39533422	172.4	Slc35b3	-480400	-0.9	-0.8
chr19	8623600	8624123	171.9	Slc22a8	-41782	-0.76	-0.8
chr10	28534935	28535545	167.93	Themis	146820	-1.03	-0.8
chr19	26821866	26822931	161.25	Smarca2	-326	-0.94	-0.8
chr3	48436050	48436658	154.32	1700018B24Rik	-23229	-1.15	-0.8
chr4	22060647	22061231	151.26	6230409E13Rik	202410	-0.87	-0.8
chr7	87487695	87488340	149.7	Hddc3	-10	-0.66	-0.8
chr4	30541501	30542060	144.36	Map3k7	-1509307	-1.03	-0.8
chr8	95197275	95198919	144.11	Irx6	-566	-0.67	-0.8
chr15	97349401	97349939	144.09	Rpap3	186624	-1.04	-0.8
chr3	59148078	59148975	134.54	Igsf10	-203	-0.74	-0.8
chr11	117488272	117490033	132.43	Tnrc6c	-26835	-0.69	-0.8
chr2	101846041	101846639	130.59	Ldlrad3	107938	-0.78	-0.8
chr16	80073971	80074436	120.57	Tmprss15	-982760	-1.09	-0.8
chr19	41450223	41450838	115.58	Pik3ap1	9054	-0.64	-0.8
chr6	104113132	104113717	112.87	Cntn6	-329348	-1.21	-0.8
chr2	27233156	27233873	109.62	Vav2	49073	-0.74	-0.8
chr11	115184506	115185316	105.66	Otop2	613	-0.61	-0.8
chr10	86099520	86100024	96.04	Gm5174	-18916	-1.09	-0.8
chrX	134045771	134046235	87.32	Il1rapl2	-59117	-1.59	-0.8
chr7	28798691	28799547	72.08	Zfp850	-28417	-0.72	-0.8
chr1	34359458	34360106	69.97	Gm11158	100466	-0.73	-0.8
chr17	46865541	46866417	69.35	Gnmt	197	-0.61	-0.8
chr4	94095533	94095927	68.99	Gm10306	-127529	-0.98	-0.8
chr2	130640236	130640753	68.68	4930402H24Rik	24937	-1.65	-0.8
chr5	148002955	148004437	65.72	Gsx1	3896	-0.77	-0.8
chr15	98621135	98621802	61.9	Wnt1	-716	-0.69	-0.8
chr11	109421969	109422688	53.79	Arsg	17168	-1.59	-0.8
chr6	92844919	92845371	52.27	Adamts9	6292	-1.65	-0.8
chr5	138720963	138722040	2510.72	Stag3	-133	-0.51	-0.79
chr8	18106434	18107762	2274.53	Mcph1	-488114	-0.59	-0.79
chr17	82673004	82673835	1622.63	Slc8a1	-624501	-0.6	-0.79
chr6	83456327	83457231	1271.36	Dguok	141	-0.58	-0.79
chr4	6645697	6646577	1044.46	Nsmaf	-264573	-0.61	-0.79
chr19	37543384	37544203	961.4	Hhex	32642	-0.6	-0.79
chr4	13780770	13781889	907.3	Runx1t1	69277	-0.64	-0.79
chr7	29870586	29871582	699.93	Ryr1	38956	-0.6	-0.79
chr17	68622720	68623529	678.91	L3mbtl4	14	-0.59	-0.79
chr5	110181143	110181440	662.04	4930522L14Rik	-386	-0.6	-0.79
chr2	138651042	138651949	578.33	Btbd3	547126	-0.66	-0.79
chr14	122889745	122890475	562.24	Gm10837	328	-0.6	-0.79
chr13	16191981	16192920	470.85	Inhba	86398	-0.6	-0.79
chr15	18885617	18886298	462.36	Cdh10	135818	-0.66	-0.79
chr19	31737890	31739611	424.48	Prkg1	252	-0.6	-0.79
chr11	14382207	14383177	423.96	Vstm2a	-1774863	-0.73	-0.79
chr9	110282594	110284235	423.18	5830462I19Rik	-5876	-0.59	-0.79
chr10	123249971	123250698	387.92	Fam19a2	549114	-0.72	-0.79
chr2	14935192	14935893	348.44	Nsun6	35387	-0.75	-0.79
chr11	16651943	16653267	317.21	Egfr	694	-0.6	-0.79
chr10	107961046	107962228	313.8	Pawr	192290	-0.82	-0.79
chr10	4665516	4666002	288.14	Vip	41535	-0.95	-0.79
chrX	102347167	102347728	276.39	Magee1	31738	-0.66	-0.79
chr13	72306781	72307338	268.62	Irx1	-205876	-0.86	-0.79
chr17	91491814	91492483	248.75	Nrxn1	-86	-0.62	-0.79
chr9	115343425	115344145	243.06	Gm5921	3951	-0.82	-0.79
chr2	142160223	142160827	237.03	Macrod2	158179	-0.71	-0.79
chr10	55878361	55879076	224.54	Msl3l2	51959	-0.92	-0.79
chr16	46847821	46848397	213.46	Pvrl3	-351059	-0.91	-0.79
chr8	119387090	119387759	211.98	2310061C15Rik	57815	-0.6	-0.79
chr4	129109787	129110566	208.8	Zbtb8b	7960	-0.6	-0.79
chr4	58231372	58231947	208.64	Svep1	-12253	-0.95	-0.79
chrX	113350542	113351085	202.01	Cpxcr1	-211721	-0.86	-0.79
chr2	56307118	56307821	189.62	Nr4a2	657952	-0.92	-0.79
chr14	39450363	39450921	184.55	Gm3386	256947	-0.97	-0.79
chr7	16730086	16730954	177.87	Slc8a2	14853	-0.59	-0.79
chr9	34424978	34425651	177.21	Kirrel3	131683	-0.96	-0.79
chr4	22421682	22422597	176.55	Pou3f2	-6653	-0.66	-0.79
chr10	121885592	121886896	169.57	Avpr1a	422	-0.6	-0.79
chr17	16090697	16091376	168.79	Rgmb	-127407	-0.85	-0.79
chr5	59529985	59530338	168.71	Pcdh7	1419760	-1.53	-0.79
chr16	44336935	44337548	166.52	Sidt1	-3926	-0.99	-0.79
chr7	71779277	71779861	163.58	Apba2	-306	-0.86	-0.79
chr4	134722206	134722794	162.26	Runx3	14212	-0.6	-0.79
chr11	96687369	96688138	157.3	Nfe2l1	1269	-0.63	-0.79
chr1	155586827	155588395	148.57	Rgs16	6	-0.62	-0.79
chr8	117275119	117275730	148.53	Wwox	311885	-1.17	-0.79
chr14	21711013	21711699	139.39	Vcl	-37320	-0.83	-0.79
chr19	47303020	47303764	136.15	Neurl1a	33	-0.64	-0.79
chr5	123183951	123184423	126.29	P2rx4	26415	-0.67	-0.79
chr5	23837279	23838067	124.13	Kcnh2	-2122	-0.6	-0.79
chr5	122398194	122399083	122.24	Cux2	-23855	-0.69	-0.79
chr18	40416172	40416865	120.95	2900055J20Rik	-105	-0.63	-0.79
chr19	5327857	5328362	115.43	Catsper1	-7663	-0.75	-0.79
chr11	112589684	112590423	110.16	Sox9	-53443	-0.86	-0.79
chr6	18058805	18059372	107.39	Asz1	-59	-0.69	-0.79
chr11	36516324	36516901	105.01	Odz2	241052	-1.25	-0.79
chr4	124316823	124317470	101.05	Pou3f1	-17665	-0.69	-0.79
chr10	29379060	29379552	95.47	Rspo3	-123618	-1.4	-0.79
chr1	17135277	17135950	91.42	Gdap1	282	-0.65	-0.79
chr9	21116132	21117022	91.13	Ap1m2	-40	-0.61	-0.79
chr18	81518778	81519293	87.38	Sall3	-335740	-1.18	-0.79
chr6	122778029	122778630	84.78	Foxj2	8399	-0.76	-0.79
chr15	84340356	84340881	83.6	Ldoc1l	47256	-0.74	-0.79
chr1	135077817	135078538	76.59	Ppp1r15b	49810	-0.64	-0.79
chr7	53048448	53050072	73.7	Lmtk3	8072	-0.69	-0.79
chr2	85793281	85793835	70.42	Olfr1028	2350	-1.53	-0.79
chr6	30682487	30683078	70.15	Mest	-648	-0.74	-0.79
chr6	6803459	6804181	68.28	Dlx6	-9463	-0.97	-0.79
chr9	91245618	91246172	68.17	Zic4	-11422	-0.78	-0.79
chrX	8191149	8191830	65.27	Ssxb3	-22656	-0.72	-0.79
chr19	25679062	25679599	61.33	Dmrt3	-5688	-0.78	-0.79
chr2	160195228	160196368	58.68	Mafb	-3351	-0.75	-0.79
chr18	9491029	9491514	50.49	Ccny	-41105	-1.33	-0.79
chr14	122505907	122507164	1728.52	Tm9sf2	-14	-0.57	-0.78
chr7	78933177	78934247	1156.08	Gm10295	-437143	-0.59	-0.78
chr1	97498347	97499296	1054.19	St8sia4	65340	-0.59	-0.78
chr2	25432301	25435685	883.64	Gm996	2379	-0.55	-0.78
chr5	136592077	136592986	803.38	Polr2j	-37	-0.59	-0.78
chr5	127658418	127659110	763.91	Tmem132c	-63374	-0.62	-0.78
chr17	30962591	30964553	709.53	Glp1r	-75725	-0.58	-0.78
chr3	96000685	96001769	659.83	Bola1	378	-0.58	-0.78
chr2	49755801	49756528	626.77	Lypd6b	112909	-0.63	-0.78
chr11	3897998	3899150	602.35	Gal3st1	8845	-0.58	-0.78
chr7	79919165	79919793	522.23	Gm4885	101756	-0.65	-0.78
chr2	64429725	64430558	478.08	Grb14	324983	-0.64	-0.78
chr16	42608905	42609593	467.38	Gap43	-268545	-0.67	-0.78
chr7	127953151	127953705	461.96	Vwa3a	23430	-0.58	-0.78
chr16	70028716	70029360	459.38	Speer2	-165091	-0.64	-0.78
chr9	59504792	59506083	440.53	Pkm2	557	-0.58	-0.78
chr4	100538241	100538964	440.28	Cachd1	89285	-0.64	-0.78
chr15	84280608	84281704	424.7	1810041L15Rik	-3467	-0.58	-0.78
chr3	8779581	8780249	372.32	Hey1	-112858	-0.65	-0.78
chr10	45876186	45876746	360.32	Hace1	484145	-0.68	-0.78
chr7	71536738	71538008	353.93	Mphosph10	43	-0.59	-0.78
chr14	49775058	49775742	352.21	Naa30	-16492	-0.73	-0.78
chr18	56594748	56595692	334.75	Gramd3	3310	-0.69	-0.78
chr1	165460721	165461347	320.43	Gorab	-127267	-0.74	-0.78
chr17	51485825	51486569	313.47	Tbc1d5	-167621	-0.77	-0.78
chr4	139281343	139281781	302.21	Tas1r2	72095	-0.73	-0.78
chr14	64416799	64417435	260.95	Xkr6	3274	-0.64	-0.78
chr5	107206978	107207725	251.84	Zfp644	-81439	-0.72	-0.78
chr2	38527302	38528290	234.78	Psmb7	-28111	-0.58	-0.78
chr11	99805238	99805989	219.52	Krtap9-5	-4116	-0.87	-0.78
chr4	123866472	123867007	214.65	Rragc	272031	-0.65	-0.78
chr9	46200823	46201431	211.8	4931429L15Rik	-73107	-0.59	-0.78
chr6	34937931	34938904	189.49	2010107G12Rik	-9205	-0.62	-0.78
chr1	136597177	136597694	177.41	Syt2	-8479	-0.85	-0.78
chr10	22538921	22539746	171.97	Tcf21	736	-0.66	-0.78
chr3	12955206	12955653	171.61	Ralyl	-821489	-1.14	-0.78
chr2	165412689	165413230	169.14	Eya2	-67851	-0.85	-0.78
chr10	79188782	79189237	165.22	Hcn2	9710	-0.62	-0.78
chr11	62559333	62560207	156.44	Gm10428	-5747	-0.67	-0.78
chr3	31048443	31049337	150.81	Cldn11	52	-0.59	-0.78
chr14	61550841	61551342	144.87	Tnfrsf19	43599	-1.09	-0.78
chr10	23885766	23886832	143.44	Stx7	17155	-0.73	-0.78
chr5	91188242	91188906	142.16	Cxcl5	171	-0.61	-0.78
chr1	108608880	108609488	141.66	Bcl2	1586	-0.61	-0.78
chr15	62268025	62268640	140.36	Myc	449406	-0.98	-0.78
chr18	61851570	61852367	136.07	Il17b	4400	-0.59	-0.78
chr11	24962815	24963582	132.07	5730522E02Rik	707306	-1.04	-0.78
chr15	59852856	59853330	129.03	4933412E24Rik	-4863	-1.14	-0.78
chr4	53792266	53792972	127.79	Tal2	-2	-0.62	-0.78
chr2	4524396	4525447	126.15	Prpf18	48405	-0.59	-0.78
chr3	88169491	88170396	119.09	Paqr6	1297	-0.59	-0.78
chr10	79785486	79786924	113.86	2310011J03Rik	-2559	-0.59	-0.78
chr9	22215634	22216472	104.95	9530077C05Rik	-29	-0.59	-0.78
chr10	79761460	79762331	100.91	Apc2	-9	-0.58	-0.78
chr6	85135760	85136522	96.22	Emx1	-1171	-0.65	-0.78
chrX	97969728	97970363	93.48	Dlg3	-68	-0.66	-0.78
chr7	77510176	77510869	92.86	Nr2f2	1133	-0.79	-0.78
chr9	82951164	82951663	92.58	Hmgn3	62749	-1.44	-0.78
chr2	54758497	54759091	90.73	Galnt13	389819	-1.29	-0.78
chr2	78489296	78489733	87.31	Ube2e3	-218716	-1.44	-0.78
chr15	76159619	76160320	82.69	Oplah	-1524	-0.6	-0.78
chr15	79100678	79101293	76.75	Baiap2l2	14916	-0.63	-0.78
chr4	19035024	19035319	68.38	Cnbd1	14559	-1.97	-0.78
chr16	85778594	85779143	68.05	Adamts1	22831	-1.44	-0.78
chr2	61642833	61643942	66	Tbr1	-570	-0.64	-0.78
chr5	114570121	114570690	62.31	Alkbh2	7757	-0.74	-0.78
chr5	31396900	31398253	58.46	Gm9924	83	-0.63	-0.78
chr11	104546762	104547394	52.8	Gm11639	74	-0.65	-0.78
chr18	47527611	47529164	3093.46	Sema6a	-87	-0.44	-0.77
chr15	96027894	96029075	1353.49	Arid2	-89226	-0.57	-0.77
chr8	94740068	94740861	1320.77	4933436C20Rik	139600	-0.57	-0.77
chr13	91010961	91011780	1304.81	Atp6ap1l	33505	-0.58	-0.77
chr13	57595668	57596853	954.43	Spock1	201140	-0.58	-0.77
chr8	59819371	59820640	760.5	Hand2	20076	-0.57	-0.77
chr7	38408884	38410246	715.62	Zfp536	-56519	-0.6	-0.77
chr1	56030908	56031625	608.03	Plcl1	278621	-0.62	-0.77
chr11	7951418	7952111	605.91	Tns3	612720	-0.63	-0.77
chr3	156953341	156954451	596.97	4930566N20Rik	-82252	-0.7	-0.77
chr17	63041213	63042194	587.85	Efna5	-85834	-0.64	-0.77
chr10	23524135	23525136	508.12	1110021L09Rik	7485	-0.64	-0.77
chr14	61752855	61753999	483.81	Sacs	-3955	-0.59	-0.77
chr13	14892617	14893749	459.44	AW209491	170350	-0.75	-0.77
chr2	68222504	68223146	403.8	Stk39	87527	-0.61	-0.77
chr1	182410281	182411351	373.79	6330403A02Rik	2868	-0.58	-0.77
chr4	140566207	140566832	360.11	Mfap2	-3	-0.59	-0.77
chr7	6684514	6685446	349.51	Peg3	-1620	-0.69	-0.77
chrX	11713585	11714906	348.44	Bcor	-8358	-0.62	-0.77
chr8	68506451	68507249	331.02	March1	15890	-0.72	-0.77
chr1	27114642	27115240	305.22	Gm11161	15571	-0.78	-0.77
chr1	90508871	90510072	291.43	Arl4c	89147	-0.65	-0.77
chr8	94019696	94020406	287.42	Fto	105614	-0.76	-0.77
chr11	18873200	18873752	283.01	Gm16140	-35642	-0.84	-0.77
chr7	70335768	70336358	279.88	Chrna7	21388	-0.83	-0.77
chr2	152878191	152878903	262.06	BC020535	-13180	-0.58	-0.77
chr2	165189692	165190332	261.38	Zfp663	4209	-0.59	-0.77
chr4	140379368	140380014	261.09	Padi3	-13122	-0.63	-0.77
chr4	150198751	150200137	257.2	Errfi1	-28173	-0.65	-0.77
chr15	58087713	58088273	237.99	Fbxo32	-41572	-0.83	-0.77
chr7	151361282	151361984	227.57	Shank2	297	-0.6	-0.77
chr1	160019311	160019848	227.13	Fam5b	266821	-0.88	-0.77
chr13	51396245	51396785	221.1	Hist1h2al	-98033	-0.77	-0.77
chr9	75862536	75863431	220.06	Hmgcll1	-33	-0.58	-0.77
chr1	6719136	6719730	215.79	St18	-723	-0.88	-0.77
chr4	131669092	131670233	215.46	Oprd1	30909	-0.58	-0.77
chr7	116313943	116314390	214.4	Lmo1	-312	-0.69	-0.77
chr1	83280274	83280829	212.61	Sphkap	-4818	-0.83	-0.77
chr19	27709781	27710466	211.86	Rfx3	201119	-0.77	-0.77
chrX	57671863	57672472	208.9	Atp11c	-14995	-0.91	-0.77
chr10	79074894	79076021	193.92	C2cd4c	1644	-0.58	-0.77
chr14	14334923	14335568	183.36	Synpr	48664	-0.99	-0.77
chr1	161465595	161466479	182.41	Gm10530	-78939	-0.88	-0.77
chr7	135087937	135088607	177.66	Prss36	1997	-0.58	-0.77
chr19	24708918	24709542	177.23	E030010A14Rik	-39238	-0.88	-0.77
chr15	96664769	96665291	175.91	Slc38a2	-134860	-0.77	-0.77
chr7	89919491	89920746	174.91	1700010L04Rik	-84279	-0.55	-0.77
chr7	16743955	16744699	161.74	Meis3	-16363	-0.57	-0.77
chrX	96085562	96086463	159.44	Ophn1	219	-0.76	-0.77
chr18	59952759	59953305	154.22	Chsy3	384513	-1.06	-0.77
chr10	39378634	39379858	147.59	Traf3ip2	46659	-0.72	-0.77
chr13	118924000	118924508	139.97	Mrps30	251856	-1.25	-0.77
chr8	29493742	29494327	130.35	Unc5d	507960	-1.12	-0.77
chr3	13714376	13714914	128.71	Ralyl	-62213	-1.17	-0.77
chr1	124306818	124307343	124.17	Ddx18	-842486	-1.01	-0.77
chr8	9207511	9208077	123.33	Arglu1	-517187	-0.62	-0.77
chr18	40316442	40317037	122.56	Yipf5	62261	-1.1	-0.77
chr11	36403256	36403864	110.01	Odz2	354163	-1.17	-0.77
chr3	146068628	146069401	109.98	Ssx2ip	1228	-0.89	-0.77

## Sheet: Nanog (OKO160 enriched)
chr	start	end	pvalue	symbol.coding	distance.coding	fcRaw	fcQuantiles
chr11	6459107	6461078	3100	Ccm2	-493	3.91	3.31
chr19	42943799	42945440	3100	Hps1	-90307	3.31	2.96
chr4	150746147	150747764	2186.44	Camta1	-82815	3.74	2.95
chr12	88733713	88735259	3100	Sptlc2	-4769	3.2	2.81
chr11	118270478	118272509	3059.72	Cant1	5837	3.24	2.76
chr6	118718802	118721544	3100	Cacna1c	10425	3.1	2.71
chr18	75934835	75935675	3100	Zbtb7c	-44415	3.12	2.67
chr2	30715719	30718566	3100	Prrx2	15640	3	2.64
chr19	42965598	42967713	3100	Hps1	-111817	2.93	2.59
chr9	114929070	114930051	2164.37	Gm9846	-37618	3.13	2.58
chr3	53851646	53852909	3100	Trpc4	-107709	2.92	2.53
chr11	113048201	113048971	2552.6	Slc39a11	378516	3.02	2.51
chr12	74457469	74459106	3100	D830013O20Rik	52286	2.88	2.5
chr5	122331101	122332802	3100	Cux2	-7817	2.84	2.49
chrX	50341022	50341692	399.5	Hprt	-68	5.42	2.48
chr18	7671480	7672716	3100	Mpp7	-45247	2.77	2.43
chr19	56729089	56730557	3100	Adrb1	-66898	2.86	2.41
chr17	31727109	31728734	3043.42	Pknox1	26206	2.77	2.4
chr9	28293884	28294772	2045.04	Opcml	82809	2.88	2.4
chr4	57190045	57191104	3100	Epb4.1l4b	-34213	2.75	2.37
chr5	137399335	137400213	1173.15	Rabl5	15812	2.86	2.37
chr5	116946694	116948229	3100	Srrm4	-29575	2.69	2.34
chr4	124810893	124812272	3100	Zc3h12a	-6522	2.7	2.33
chr12	88747246	88750968	3100	Sptlc2	-20070	2.68	2.33
chr14	94964037	94965520	2182.56	Pcdh9	-676506	2.72	2.33
chr9	41904553	41911833	3100	Sorl1	26595	2.71	2.32
chr1	34108823	34109891	2422.38	Dst	40771	2.84	2.32
chr14	10717638	10718617	3100	Fhit	567800	2.66	2.31
chr19	38578639	38579852	3100	Plce1	-19228	2.65	2.31
chr11	117727133	117728715	745.17	Cldn27	5935	2.71	2.31
chr13	9106184	9107645	3100	Larp4b	13927	2.7	2.3
chr2	31322706	31324467	3100	Ass1	-2309	2.65	2.3
chr1	37380843	37382194	3100	Inpp4a	24587	2.63	2.28
chr12	41084437	41085992	2213.67	Zfp277	-14960	2.91	2.28
chr1	153151636	153152796	3100	Ivns1abp	-39392	2.61	2.27
chr14	100592938	100596898	3100	Klf12	-46983	2.61	2.27
chr14	91857163	91860072	3100	Gm10110	-1560307	2.61	2.26
chr6	52743743	52744421	2173.56	Tax1bp1	79592	2.82	2.26
chr15	36974990	36977004	3100	Zfp706	-38924	2.59	2.25
chr10	75609358	75610343	1840.19	Slc5a4a	-533	2.9	2.24
chr12	106802730	106804257	1230.29	Bdkrb2	2364	2.7	2.24
chr16	32484086	32485829	3100	Osta	3319	2.56	2.23
chr4	139353161	139354288	1682.07	Pax7	35221	2.66	2.23
chr14	70071721	70073145	1185.88	R3hcc1	34740	2.78	2.22
chr1	193261824	193263819	3100	Ppp2r5a	-42163	2.6	2.21
chr14	60168986	60171718	3100	Cdadc1	46751	2.55	2.2
chr5	129071450	129073161	1093.4	Fzd10	-34932	3.11	2.2
chr18	66607168	66610584	3100	Pmaip1	-9364	2.54	2.19
chr12	106817345	106819775	1246.63	Bdkrb2	17773	2.53	2.19
chr18	33989147	33992812	3100	Epb4.1l4a	176460	2.52	2.18
chr1	72460773	72461966	1378.59	Xrcc5	107380	2.73	2.18
chr5	144753255	144754529	1044.4	Ccz1	21863	2.53	2.18
chr9	42742284	42744350	858.94	Grik4	9119	2.88	2.18
chr4	117282651	117283576	3105.75	Eri3	21452	2.51	2.17
chr10	39337387	39338927	3100	Traf3ip2	5587	2.53	2.17
chr6	100571321	100572287	3100	Shq1	49597	2.52	2.17
chr16	14194083	14195487	3100	Nde1	10982	2.5	2.17
chr14	100176060	100178959	3100	Klf12	371059	2.52	2.17
chr8	108120061	108122015	2783.6	Fam65a	-7508	2.61	2.17
chr12	70543106	70543987	1956.22	Gm9887	-70073	2.53	2.17
chr18	20883491	20885024	3100	B4galt6	20675	2.55	2.16
chr19	10474532	10476636	2702.84	Syt7	11829	2.54	2.16
chr12	113514643	113516479	2477.07	Kif26a	130828	2.48	2.15
chr4	124841356	124843281	2027.98	Zc3h12a	-37234	2.48	2.15
chr1	36825064	36828549	3101.2	Zap70	7012	2.48	2.14
chr11	32836775	32837859	3100	1700008A04Rik	-112739	2.48	2.14
chr17	45255517	45256932	3100	Runx2	-304718	2.48	2.14
chr12	111756121	111758936	3100	Ppp2r5c	34031	2.48	2.14
chr12	88211931	88214137	2562.12	6430527G18Rik	12348	2.48	2.14
chr8	49281288	49282415	3100	Dctd	86156	2.53	2.13
chr12	110321149	110322611	3100	Begain	-30543	2.47	2.13
chr6	84515583	84516954	1327.13	Cyp26b1	22430	2.58	2.13
chr4	153347487	153348349	463.41	Dffb	1070	3.37	2.13
chrX	39412138	39413814	3100	Xiap	-8299	2.45	2.12
chr14	91635363	91636767	3024.59	Gm10110	-1337485	2.47	2.12
chr17	45602022	45602795	1181.29	Gm9104	-297	2.54	2.12
chr11	49403432	49404031	1135.44	Flt4	-19097	2.84	2.12
chr11	72211240	72213495	2505.71	Smtnl2	13219	2.44	2.11
chr19	25260540	25261894	1679.77	Kank1	-50312	2.76	2.1
chr4	138562793	138564564	1331.16	Tmco4	35298	2.54	2.1
chr4	117285206	117286148	974.46	Eri3	23851	2.93	2.1
chr16	32741486	32742543	1890.27	Muc4	6033	2.49	2.09
chr18	39237710	39238775	1768.96	Arhgap26	85158	2.48	2.09
chr17	27715711	27717024	761.47	AI413582	-13594	2.5	2.09
chr4	134582467	134583808	3100	Runx3	-93298	2.43	2.08
chr13	56987007	56988282	2346.45	Trpc7	9049	2.48	2.08
chr4	46655439	46657076	1668.57	Tbc1d2	6804	2.46	2.08
chr10	80319485	80320993	1663.12	3110056O03Rik	2177	2.41	2.08
chr8	40559630	40560281	1655.49	Msr1	162090	2.7	2.08
chr7	126086255	126089139	3100	Gprc5b	51842	2.46	2.07
chr9	102032121	102033082	2693.03	9630041A04Rik	191777	2.43	2.07
chr7	49812431	49813413	1045.22	Gm7221	35114	2.69	2.07
chr12	60117101	60117575	387.17	Sip1	2412	2.93	2.07
chr13	58086502	58088013	3149.32	Spock1	-78380	2.46	2.06
chr9	114942269	114944377	3100	Osbpl10	-32205	2.39	2.06
chrX	149739492	149740571	2289.14	Klf8	-54103	2.47	2.06
chr19	41360631	41361639	1382.01	Tm9sf3	-22600	2.76	2.06
chr2	157495258	157496743	1210.48	Ctnnbl1	-66991	2.55	2.06
chr4	148144566	148146184	1532.13	Casz1	-32992	2.37	2.05
chr14	106291218	106293506	272.43	Spry2	4349	2.38	2.05
chr14	65255786	65257379	3100	Kif13b	-15006	2.39	2.04
chr18	65425939	65427328	3100	F730048M01Rik	-39530	2.38	2.04
chr1	13639883	13640734	2217.82	Lactb2	10333	2.4	2.04
chr19	59696496	59698091	2201.29	Emx2	163980	2.43	2.04
chr14	86762157	86763217	1275.13	Diap3	730124	2.51	2.04
chr12	112244080	112245280	310.32	Ankrd9	-27590	2.56	2.04
chr5	122718678	122720020	3100	Tctn1	-4788	2.38	2.03
chr2	103231251	103232333	2182.39	Elf5	-20173	2.75	2.03
chr15	31266081	31269170	3100	Ankrd33b	28838	2.36	2.02
chr2	29185328	29186782	3100	Med27	-16420	2.35	2.02
chr17	29997813	29999029	2755.12	Mdga1	-21328	2.36	2.02
chr2	5718804	5720118	2482.29	Cdc123	46591	2.34	2.02
chr14	120020445	120021629	3100	Oxgr1	420589	2.35	2.01
chr7	128347532	128348346	1419.03	Otoa	121185	2.56	2.01
chr9	117795685	117796640	1411.34	Zcwpw2	126913	2.57	2.01
chr9	14673245	14674518	986.2	Gpr83	9383	2.65	2.01
chr2	166224455	166225591	481.66	Prex1	182680	2.63	2.01
chr14	48198841	48201538	3100	Gm6616	10779	2.32	2
chr7	86933789	86935027	3057.17	Mesp1	4218	2.32	2
chr3	145670713	145672028	2659.56	Syde2	20686	2.34	2
chr5	130422552	130424859	2404.91	Vkorc1l1	5613	2.44	2
chr17	26208995	26209905	2240.99	Rab11fip3	-3017	2.32	2
chr1	59318235	59319354	949.34	Cdk15	5266	2.82	2
chr12	107284149	107285461	758.74	Vrk1	36237	2.41	2
chr14	76124792	76125990	2947.84	Cog3	29258	2.32	1.99
chr9	54246654	54247587	1902.9	Dmxl2	46111	2.48	1.99
chr12	7232338	7232988	794.13	Gm17295	112109	2.81	1.99
chr13	40851491	40852988	3100	Tcfap2a	-22770	2.32	1.98
chr12	86955931	86957242	3100	Jdp2	15625	2.35	1.98
chr12	92882165	92883506	2835.99	Gtf2a1	-53825	2.3	1.98
chr4	44236240	44237440	2204.16	Rnf38	-55380	2.38	1.98
chr2	164963814	164964632	2099.17	Cdh22	42762	2.31	1.98
chr9	61592727	61593877	1958.54	Rplp1	169082	2.32	1.98
chr13	96287599	96288639	1802.11	F2rl1	7188	2.39	1.98
chr14	118248016	118249939	1512.55	Dct	201982	2.3	1.98
chr14	114478991	114480439	857.47	Tpm3-rs7	765671	2.47	1.98
chr4	136318982	136319972	735.49	Ephb2	-69348	2.5	1.98
chr14	105570345	105571490	728.24	Rbm26	5138	2.7	1.98
chr1	193638537	193639825	3100	Nek2	-6182	2.31	1.97
chr6	117905246	117907980	3100	Fxyd4	-19347	2.33	1.97
chr12	107463288	107466237	3100	Vrk1	216924	2.36	1.97
chr19	40758415	40759687	2810.28	Entpd1	24882	2.29	1.97
chr15	38241728	38244714	3100	Klf10	-12479	2.36	1.96
chr8	67717452	67719469	3100	BC030870	-64999	2.35	1.96
chr17	63532279	63533559	3100	Efna5	-302410	2.28	1.96
chr7	136543703	136544435	2628.52	Ppapdc1a	143508	2.41	1.96
chr2	24340691	24341408	2253.88	Pax8	-9999	2.37	1.96
chr11	109212806	109213579	2057.16	Gna13	-11080	2.31	1.96
chr18	76243570	76244741	1695.08	Zbtb7c	25030	2.28	1.96
chr1	73978940	73980215	1544.02	Tns1	-4575	2.38	1.96
chr2	166228231	166229440	1306.47	Prex1	178574	2.28	1.96
chr12	102185604	102187805	669.41	Gpr68	-40022	2.38	1.96
chr5	120028943	120031624	3100	Tbx3	-90635	2.34	1.95
chr17	31724887	31726884	3100	Pknox1	24176	2.28	1.95
chr11	73070467	73071544	1654.27	Trpv3	-9839	2.4	1.95
chr18	10683761	10685125	1603.23	Abhd3	22171	2.46	1.95
chr14	76477545	76479167	2790.55	1200011I18Rik	32328	2.28	1.94
chr9	116222859	116224411	2599.47	Tgfbr2	-138965	2.29	1.94
chr14	86804958	86806560	1825.22	Diap3	687047	2.27	1.94
chr6	4719800	4720551	1729.23	Peg10	22763	2.34	1.94
chr19	45119361	45120430	1640.87	Pdzd7	178	2.25	1.94
chr14	100690917	100692659	915.46	Klf12	-143241	2.37	1.94
chr15	88722873	88724555	3100	Pim3	30712	2.3	1.93
chr9	116102111	116103338	1392.73	Tgfbr2	-18544	2.37	1.93
chr6	88104914	88106110	1079.94	Gata2	-38116	2.55	1.93
chr2	165698157	165704977	743.62	Zmynd8	873	2.25	1.93
chr14	100171137	100174305	3100	Klf12	376660	2.26	1.92
chr12	78160518	78162565	2083.69	Max	-98692	2.26	1.92
chr11	50847450	50848264	924.95	Olfr54	7316	2.54	1.92
chrX	103070176	103071320	3100	Atrx	13624	2.23	1.91
chr2	178150588	178152523	3100	9030418K01Rik	2669	2.28	1.91
chr2	35932043	35933731	3100	Lhx6	26613	2.29	1.91
chr9	43387803	43389540	3100	Pvrl1	-163967	2.23	1.91
chr16	92234612	92236196	2784.09	Kcne2	-56920	2.27	1.91
chr3	122150199	122152623	2079.44	Bcar3	28789	2.25	1.91
chr7	127458214	127459311	1724.73	Abca15	-13447	2.37	1.91
chr12	17426668	17428203	3100	Nol10	72281	2.25	1.9
chr14	106075040	106076590	3100	Gm10076	-5171	2.28	1.9
chr12	106655205	106656725	3024.48	Bdkrb2	-145195	2.24	1.9
chr14	12760656	12761712	2788.77	Ptprg	-162541	2.22	1.9
chr2	173114359	173115506	2477.43	Pmepa1	-12616	2.41	1.9
chr7	127867067	127869041	2120.86	Vwa3a	-14596	2.22	1.9
chr5	32485201	32487454	1738.39	Fosl2	47499	2.32	1.9
chr2	28901281	28902297	1668.94	1700101E01Rik	8837	2.3	1.9
chr6	53338361	53339324	1282.37	9430076C15Rik	101704	2.52	1.9
chr13	100323070	100323712	1199.08	Mtap1b	-36831	2.38	1.9
chr6	85392412	85394194	3100	1700040I03Rik	8019	2.23	1.89
chr11	55496946	55499672	3100	Glra1	-77314	2.26	1.89
chr8	25341531	25342886	3100	A730045E13Rik	57765	2.23	1.89
chr18	74156130	74157938	3100	Mapk4	67351	2.21	1.89
chr1	37621983	37624331	3039.96	Mgat4a	-24593	2.23	1.89
chr4	10901549	10902651	2618.07	Plekhf2	32832	2.21	1.89
chr5	36703666	36705017	956.14	Sorcs2	36211	2.33	1.89
chr4	139798003	139803707	941.1	Igsf21	3691	2.23	1.89
chr14	48003269	48004745	3100	Lgals3	10185	2.22	1.88
chr6	82829054	82830452	3100	Sema4f	59951	2.2	1.88
chr14	106263202	106265337	3100	Spry2	32056	2.24	1.88
chr11	78275477	78277822	2770.19	Slc46a1	-2223	2.22	1.88
chr7	146762302	146763828	2466.22	Nkx6-2	5695	2.2	1.88
chr11	120025092	120026648	1165.2	Slc38a10	-12903	2.32	1.88
chr12	113262219	113263928	901.01	BC048943	-44023	2.21	1.88
chr15	99064150	99065464	528.52	Kcnh3	9628	2.29	1.88
chr17	27719363	27720900	3222.27	AI413582	-17536	2.2	1.87
chr8	37223589	37224611	3100	D8Ertd82e	66414	2.19	1.87
chr1	72265259	72267051	3100	Mreg	-6991	2.2	1.87
chr10	96216904	96220340	3100	Btg1	138519	2.19	1.87
chr13	71682346	71683763	2920.38	Irx1	418008	2.19	1.87
chr12	12721886	12723115	2151.63	Rpl36-ps3	-196328	2.19	1.87
chr4	119303163	119304901	1910.23	Guca2a	-6071	2.19	1.87
chr14	64611557	64612730	1590.51	Rp1l1	802	2.26	1.87
chr11	49626785	49627528	1493.23	Gfpt2	19314	2.26	1.87
chr2	165950896	165952401	1488.18	Sulf2	29185	2.2	1.87
chr2	39091048	39091661	1037.56	Ppp6c	-9391	2.31	1.87
chr2	118478515	118479688	842.6	Pak6	-9809	2.44	1.87
chr12	78159107	78160406	831.55	Max	-96571	2.32	1.87
chr14	69885279	69886347	724.58	Slc25a37	17227	2.3	1.87
chr9	25174777	25175891	3100	Eepd1	-113723	2.23	1.86
chr6	64980690	64982076	3100	Smarcad1	-11456	2.22	1.86
chr4	63121117	63124167	3100	Whrn	11692	2.21	1.86
chr14	99453664	99455014	3100	6720463M24Rik	8769	2.25	1.86
chr1	93502894	93504653	3100	Asb1	66127	2.19	1.86
chr11	52182122	52185333	3100	Vdac1	-3545	2.19	1.86
chr14	78614500	78618013	3100	Tnfsf11	92683	2.26	1.86
chr12	112965331	112967894	3100	2810002N01Rik	14872	2.25	1.86
chr10	59624529	59626340	2179.83	Chst3	26341	2.18	1.86
chr11	35292502	35294517	1967.94	Pank3	-289655	2.32	1.86
chr12	76812332	76814097	1683.12	Sgpp1	23079	2.2	1.86
chr4	127025022	127026488	1625.31	Gjb4	5649	2.19	1.86
chr12	113801941	113803722	1514.34	Inf2	-24665	2.19	1.86
chr9	21120885	21121822	676.33	Ap1m2	-4577	2.32	1.86
chr8	122907102	122908246	624.93	Gse1	-105061	2.19	1.86
chr2	30611364	30616921	3100	1700001O22Rik	41414	2.25	1.85
chr1	193484700	193486513	3100	Lpgat1	-55815	2.19	1.85
chr7	74431670	74433555	3100	Mef2a	9762	2.21	1.85
chr4	124821198	124823857	3100	Zc3h12a	-16942	2.24	1.85
chr4	154047020	154049395	3100	Actrt2	-6370	2.22	1.85
chr12	106971707	106974698	3100	Ak7	29013	2.22	1.85
chr14	118623650	118637543	3100	Sox21	5436	2.24	1.85
chr15	12718927	12720646	3001.45	6030458C11Rik	34116	2.2	1.85
chr11	21012061	21013085	2864.83	Peli1	21169	2.17	1.85
chr7	144005198	144006863	2405.1	Mgmt	-80391	2.17	1.85
chr11	104166083	104168054	1996.63	Mapt	23512	2.17	1.85
chr14	101288646	101289778	1230.15	1700110M21Rik	310090	2.17	1.85
chr12	103895530	103897406	1120.57	Itpk1	46485	2.18	1.85
chr9	96581061	96582266	762.24	Zbtb38	7672	2.41	1.85
chr5	64715205	64716284	731.53	Tbc1d1	26071	2.29	1.85
chr16	30258394	30259200	622.84	Cpn2	8892	2.39	1.85
chr1	154259753	154260875	3100	Glt25d2	13508	2.16	1.84
chr14	71455907	71457208	3100	Gfra2	139826	2.18	1.84
chr5	100770820	100773376	3100	Sec31a	73028	2.2	1.84
chr9	72908348	72909337	2205.78	Rab27a	16228	2.19	1.84
chr3	85259079	85260459	2178.42	Pet112l	-118337	2.28	1.84
chr4	151319076	151320070	1482.69	Dnajc11	-739	2.22	1.84
chr6	52332072	52332872	938.62	Evx1	68891	2.49	1.84
chr15	100933624	100934713	823.55	Ankrd33	-12112	2.29	1.84
chr12	113055863	113057165	132.15	Zfyve21	3968	2.38	1.84
chr10	107735078	107737539	3100	Pawr	-33171	2.22	1.83
chr2	157250973	157252742	2749.91	Src	1634	2.15	1.83
chr12	55078364	55079585	2692.71	Egln3	225873	2.15	1.83
chr2	60212855	60214580	2649.79	Ly75	7907	2.17	1.83
chr11	119798499	119800269	2535.35	Baiap2	-4774	2.17	1.83
chr11	21842472	21843006	1239.54	Otx1	58956	2.33	1.83
chr2	166075957	166078245	885.57	Sulf2	-96720	2.14	1.83
chr8	98132106	98134235	3100	Gins3	-23859	2.22	1.82
chr2	40830655	40832180	3100	Lrp1b	-272887	2.14	1.82
chr1	107879161	107880363	3100	Zcchc2	-7269	2.13	1.82
chr12	73816742	73817871	3100	Ppm1a	-45107	2.16	1.82
chr2	165812275	165815371	1278.79	Ncoa3	-3560	2.14	1.82
chr18	3469862	3470657	992.32	Bambi	-37685	2.37	1.82
chr10	126998282	126999259	598.13	Lrp1	21852	2.25	1.82
chr5	75917831	75920193	3100	Kit	-52387	2.13	1.81
chr11	69144009	69146153	3100	Kcnab3	5058	2.2	1.81
chr2	101977853	101979379	3100	Ldlrad3	-24340	2.2	1.81
chr16	35496254	35497187	3100	Pdia5	-5833	2.13	1.81
chr4	115878727	115879877	2037.92	Pik3r3	-15019	2.13	1.81
chr8	81285223	81286378	1207.49	Lsm6	58949	2.22	1.81
chr14	87855220	87856586	1138.48	Tdrd3	-1117	2.13	1.81
chr7	108505494	108506744	931.09	Arap1	-3650	2.19	1.81
chr4	53333634	53335225	3183.31	AI427809	-58595	2.13	1.8
chr3	122199457	122202269	3100	Bcar3	78158	2.18	1.8
chr11	101474438	101476331	3100	Rdm1	-13977	2.14	1.8
chr15	79574862	79577016	2626.41	Sun2	-2992	2.13	1.8
chr16	32739035	32741213	2274.15	Muc4	4194	2.12	1.8
chr14	111935478	111937099	1989.71	Slitrk5	-138523	2.36	1.8
chr14	119561959	119562971	1147.85	Hs6st3	24952	2.33	1.8
chr12	71639999	71640928	1113.84	Tmx1	86288	2.24	1.8
chr13	9001064	9002612	3100	Gtpbp4	-6452	2.12	1.79
chr12	81160626	81162667	3100	Zfp36l1	52354	2.18	1.79
chr9	42923157	42925409	3100	Tmem136	944	2.14	1.79
chr2	79359559	79360628	2200.89	Neurod1	-63156	2.15	1.79
chr15	79269073	79270180	1620.57	Csnk1e	-171	2.1	1.79
chr7	145619483	145621056	1385.07	Tcerg1l	-30985	2.25	1.79
chr14	118511752	118513920	1229.28	Tgds	19471	2.1	1.79
chr5	128441061	128441879	1114.12	Slc15a4	-328185	2.3	1.79
chr11	52294069	52294735	895.26	9530068E07Rik	84424	2.23	1.79
chr5	103789300	103790421	774.92	Ptpn13	-64227	2.17	1.79
chr9	57988023	57989121	3100	Stra6	5896	2.12	1.78
chr3	103222769	103225257	3100	Trim33	139975	2.1	1.78
chr5	37478739	37480276	3100	Jakmip1	2667	2.1	1.78
chr2	143504298	143506695	3100	Pcsk2	133751	2.12	1.78
chr12	71875117	71877525	3100	Frmd6	-50355	2.1	1.78
chr3	79335262	79336668	2900.39	Fnip2	35471	2.1	1.78
chr12	81419384	81420665	2893.37	Gm17301	-43917	2.1	1.78
chr11	106409403	106410575	2729.29	Tex2	30368	2.1	1.78
chr9	72490251	72491609	1847.65	Nedd4	-19238	2.12	1.78
chr6	121314460	121316048	1535.22	Slc6a12	17454	2.62	1.78
chr18	11213692	11215753	3100	Gata6	162488	2.15	1.77
chr9	116409391	116412218	3100	Rbms3	321705	2.16	1.77
chr19	10447195	10448487	3100	Syt7	-15664	2.16	1.77
chr4	150483511	150486375	3100	Camta1	-2761	2.2	1.77
chr3	101289988	101292646	3100	Igsf3	110277	2.12	1.77
chr18	39064716	39068476	3100	Fgf1	11211	2.12	1.77
chr2	59238782	59240529	2831.06	Dapl1	-83354	2.09	1.77
chr11	34184351	34186597	2763.94	Fam196b	-29123	2.1	1.77
chr14	100524094	100525946	2449.7	Klf12	23723	2.12	1.77
chr16	76358211	76359318	2446.23	Nrip1	14455	2.13	1.77
chr7	39038276	39039538	1953.28	Pop4	17634	2.09	1.77
chr2	165737978	165739261	1486.68	Zmynd8	-14276	2.09	1.77
chr4	124876503	124878524	1330.11	Zc3h12a	-72346	2.16	1.77
chr5	42714966	42715951	1183.22	Gm16223	256113	2.22	1.77
chr9	57354839	57355369	968.49	Rpp25	3274	2.16	1.77
chr7	37118936	37119793	948.45	Tshz3	-363760	2.14	1.77
chr13	61715360	61716541	3100	Cts3	-44699	2.11	1.76
chr15	93400853	93402220	3100	Prickle1	24752	2.09	1.76
chr8	25314211	25316876	3100	A730045E13Rik	30736	2.09	1.76
chr14	118328931	118331063	3100	Dct	121508	2.12	1.76
chr4	133623287	133625748	3100	Aim1l	921	2.08	1.76
chr6	127819468	127821409	2762.64	Tspan11	-16799	2.08	1.76
chr9	120690851	120691749	2303.54	Ctnnb1	-147136	2.08	1.76
chr16	17531851	17533465	2235.23	Thap7	-1270	2.1	1.76
chr12	106830959	106833020	2019.21	Bdkrb1	-10435	2.11	1.76
chr4	56488212	56489249	1838.9	Actl7b	265474	2.11	1.76
chr19	29076735	29077524	1709.83	Gm10136	1167	2.14	1.76
chr4	125729999	125731504	1683.29	Oscp1	-5165	2.16	1.76
chr9	21968965	21971468	1651.44	Pigyl	9209	2.07	1.76
chr9	75276814	75278098	991.75	Leo1	-11552	2.2	1.76
chr14	103406837	103408278	125.96	Irg1	-38474	2.45	1.76
chr12	111925655	111927364	3100	1700001K19Rik	-5568	2.15	1.75
chr2	169853896	169855302	3057.08	AY702102	-65743	2.2	1.75
chr11	46556947	46558353	2678	Havcr1	4096	2.1	1.75
chr5	136548420	136549995	2505.97	Rasa4	-10764	2.06	1.75
chr9	31133151	31134655	2362.87	Prdm10	11189	2.08	1.75
chr10	110522012	110523187	2310.36	Gm5428	-40343	2.15	1.75
chr14	102838076	102839559	2106.99	Lmo7	558995	2.07	1.75
chr11	115806031	115809379	1745.96	Recql5	-12017	2.07	1.75
chr11	33074827	33075721	1260.37	Npm1	-12162	2.15	1.75
chr5	104178562	104179469	1253.03	Aff1	-4077	2.14	1.75
chr12	100587636	100588910	167.23	3300002A11Rik	3406	2.25	1.75
chr5	106511144	106513643	3100	Zfp326	207479	2.12	1.74
chr14	86843495	86845085	3100	Diap3	648750	2.13	1.74
chr12	70142261	70144076	3100	Rps29	116580	2.06	1.74
chr12	80550395	80551674	3100	Rad51l1	135812	2.07	1.74
chr12	32982155	32982995	3081.56	2010109K11Rik	-81038	2.06	1.74
chr6	122364960	122365745	2919.26	1700063H04Rik	23924	2.06	1.74
chr2	93431916	93433659	2550.74	Gm10803	31804	2.08	1.74
chr15	100910563	100913390	2540.52	Ankrd33	-33357	2.05	1.74
chr12	103962611	103964825	2180.79	Moap1	18280	2.07	1.74
chr12	53597025	53598924	1818.46	Arhgap5	-18926	2.05	1.74
chr1	34629748	34630577	1624.65	1700101I19Rik	6358	2.13	1.74
chr5	24778681	24780083	1291.18	Galnt11	25926	2.28	1.74
chr10	25158433	25159631	3100	Epb4.1l2	-2255	2.06	1.73
chr4	117024112	117026960	3100	Rnf220	22230	2.13	1.73
chr1	189115434	189116744	3100	Gpatch2	66159	2.06	1.73
chr16	21469739	21471458	3100	Vps8	21	2.04	1.73
chr19	5832620	5834088	3100	Frmd8	41972	2.06	1.73
chr4	119709268	119710678	3100	Edn2	-123819	2.06	1.73
chr14	96232827	96234041	3100	4921530L21Rik	-47085	2.07	1.73
chr18	75408039	75410744	2657.86	Smad7	-117300	2.06	1.73
chr5	115894001	115895259	2654.14	4930430O22Rik	-7773	2.08	1.73
chr17	43717820	43720969	2358.68	Pla2g7	12590	2.18	1.73
chr4	62245597	62246651	1943.52	Rgs3	1598	2.04	1.73
chr6	127544239	127545370	1861.21	Efcab4b	16616	2.07	1.73
chr6	135271606	135274019	1824.13	Pbp2	-12511	2.06	1.73
chr3	27594159	27595121	1586.19	Fndc3b	14687	2.09	1.73
chr2	29215465	29216896	1173.23	Med27	13851	2.13	1.73
chr4	139975278	139976615	673.58	Gm9867	-96790	2.18	1.73
chr4	152591480	152592419	579.69	Ajap1	264977	2.27	1.73
chr3	51019286	51020161	3100	Ccrn4l	-8540	2.12	1.72
chr5	119823734	119825817	3100	Tbx3	-295630	2.1	1.72
chr5	122963432	122964852	3100	Atp2a2	-11624	2.08	1.72
chr7	152074387	152075575	3100	Fgf15	-7327	2.04	1.72
chr18	36674719	36679322	2223.22	Hbegf	-1651	2.03	1.72
chr11	70317874	70319211	1675.22	Tm4sf5	-192	2.03	1.72
chr12	17753921	17755514	1632.43	Hpcal1	57247	2.11	1.72
chr18	34567202	34569485	1284.45	Pkd2l2	-1054	2.04	1.72
chr4	20475432	20476171	1102.11	Nkain3	229875	2.21	1.72
chr12	66925534	66926316	996.9	Rpl10l	459561	2.17	1.72
chr4	139782491	139784760	983.2	Igsf21	18756	2.06	1.72
chr12	86966330	86968082	755.74	Jdp2	26001	2.1	1.72
chr10	110982184	110983311	3137.85	Phlda1	39318	2.03	1.71
chr17	87929624	87932402	3100	Calm2	-84682	2.11	1.71
chr12	86863793	86866666	3100	Fos	51092	2.02	1.71
chr12	12816020	12818669	3100	Rpl36-ps3	-100794	2.03	1.71
chr13	70125905	70126856	2545.3	Gm6132	20305	2.03	1.71
chr18	13913449	13914731	2301.77	Zfp521	217139	2.11	1.71
chr9	70702557	70703662	2041.17	Gm3436	2668	2.11	1.71
chr5	117729270	117730254	1925.5	Pebp1	7768	2.05	1.71
chr12	30041114	30043222	1894.85	Myt1l	-171580	2.07	1.71
chr14	99705953	99713611	1582.05	Klf5	12447	2.07	1.71
chr11	78616727	78618406	1555.32	1810012P15Rik	-22739	2.03	1.71
chr2	18932218	18932956	1044.3	4930426L09Rik	12674	2.25	1.71
chr19	40438788	40439697	937.68	Sorbs1	37506	2.1	1.71
chr16	3777001	3778936	3100	Zfp263	30270	2.06	1.7
chr6	120541594	120543135	3100	Cecr5	-60794	2.08	1.7
chr4	150713448	150715527	3100	Camta1	-50078	2.09	1.7
chr11	59704513	59709415	3100	Nt5m	46401	2.02	1.7
chr4	82962238	82964548	3100	Ttc39b	7351	2.01	1.7
chr9	46348737	46349939	2930.84	4931429L15Rik	-221071	2.01	1.7
chr3	122337657	122339007	2488.58	Fnbp1l	-15763	2.02	1.7
chr14	25576366	25578387	2272.33	Rps24	267707	2.02	1.7
chr9	46290224	46292002	2079.45	4931429L15Rik	-162596	2.01	1.7
chr16	94538064	94539121	1453.46	Hlcs	-3222	2.05	1.7
chr16	92236300	92237076	1195.36	Kcne2	-55900	2.23	1.7
chr14	46134951	46136020	965.77	Fermt2	13984	2.15	1.7
chr4	107737764	107738521	892.35	Scp2	6088	2.31	1.7
chr2	167932478	167933913	706.55	Pard6b	26518	2.04	1.7
chr15	79987511	79988880	356.05	Mgat3	-16281	2.09	1.7
chr18	61395439	61396379	3100	Pde6a	15766	2.01	1.69
chr2	132031987	132033001	3100	5730494N06Rik	41034	2.08	1.69
chr17	75343895	75345492	3100	Ltbp1	-60053	2.07	1.69
chr11	115080102	115081909	3100	Nat9	-31647	2.05	1.69
chr13	110045771	110048613	3100	Pde4d	-3639	2.03	1.69
chr5	129084518	129085805	3100	Fzd10	-21318	2.04	1.69
chr8	37664690	37667601	3100	Dlc1	10079	2.04	1.69
chr13	110398943	110402998	3100	Pde4d	-20856	2	1.69
chr13	9309455	9311311	3100	Dip2c	33927	2.03	1.69
chr11	102954863	102957577	3100	Plcd3	6113	2.08	1.69
chr2	121182038	121184591	3100	Ckmt1	-38	2.03	1.69
chr12	81227227	81229107	2775.24	Zfp36l1	-14341	2.07	1.69
chr12	109718169	109719909	2767.33	Eml1	58285	2.01	1.69
chr4	124880080	124881546	2719.99	Zc3h12a	-75678	2.03	1.69
chr17	75268526	75269704	2098.05	Ltbp1	-135971	2.05	1.69
chr4	134575021	134576928	1712.65	Syf2	89581	2.02	1.69
chr12	113743032	113744233	1646.21	Tmem179	5754	2.01	1.69
chr12	86791615	86794096	1446.7	Fos	-22145	2.04	1.69
chr8	80941714	80945019	1305.65	Pou4f2	16673	2	1.69
chr18	76329830	76330411	1196.24	Smad2	-70959	2.1	1.69
chr2	174235297	174236251	823.68	Th1l	-5617	2.34	1.69
chr1	40689379	40690078	517.8	Slc9a2	-48839	2.5	1.69
chr7	78600358	78602187	3100	Gm10295	-105053	2.07	1.68
chr18	54826267	54828066	3100	Zfp608	322605	2.03	1.68
chr19	42931327	42932440	3100	Hps1	-77311	2.01	1.68
chr12	87794691	87796688	3100	Esrrb	-14966	2.03	1.68
chr3	135224761	135227516	3100	Nfkb1	45911	2.01	1.68
chr6	125013229	125014703	2958.72	Lpar5	-3691	2	1.68
chr9	30060242	30061282	2810.83	Snx19	-173940	2	1.68
chr17	24175653	24176713	2387.07	Prss27	1056	1.99	1.68
chr12	92974392	92975424	2032.33	Ston2	7567	1.99	1.68
chr17	48554275	48555300	1989.79	AI314976	5423	2.02	1.68
chr12	33904939	33906177	1903.45	Atxn7l1	72868	1.99	1.68
chr17	25542293	25543670	1788.61	Cacna1h	-25293	2	1.68
chr16	10673560	10674884	1629.83	Clec16a	73643	2.02	1.68
chr5	149615060	149617492	1419.68	Katnal1	124631	2.17	1.68
chr2	59077451	59078874	1338.04	Pkp4	10371	2.06	1.68
chr10	59377317	59379070	1103.16	Ddit4	36013	2	1.68
chr12	21229348	21230335	1063.9	Itgb1bp1	48161	2.09	1.68
chr2	168856172	168857012	871.23	Gm9873	10920	2.18	1.68
chr12	109764080	109765452	575.59	Evl	-28307	2.04	1.68
chr8	74223545	74225235	477.53	B3gnt3	1281	2.16	1.68
chr16	29977100	29978847	438.61	Gm1968	-15519	2.14	1.68
chr15	76016527	76018330	435.98	Plec	987	1.99	1.68
chr17	51693064	51694824	3100	Satb1	188014	2.03	1.67
chr17	43694204	43696488	3100	Pla2g7	-9350	2.07	1.67
chr1	135222080	135223383	3100	Kiss1	4246	2.01	1.67
chr14	99745082	99749790	3100	Klf5	49659	2.03	1.67
chr12	55105127	55106342	2864.29	Egln3	199214	2	1.67
chr12	78157143	78158463	2683.04	Max	-94720	2.01	1.67
chr5	73038485	73040631	1812.66	Nipal1	819	1.98	1.67
chr8	81089606	81090236	1436.13	Slc10a7	56473	2.01	1.67
chr4	88795552	88796892	1427.62	Mtap	13348	2.03	1.67
chr10	60486706	60487851	1223.61	Pcbd1	-64984	2.03	1.67
chr11	32807301	32809252	951.41	1700008A04Rik	-83544	2.06	1.67
chr9	62707221	62708020	871.22	Calml4	1660	2.12	1.67
chr12	34153979	34154945	785.76	Twistnb	40089	2.21	1.67
chr12	112096958	112098243	529.96	Gm3452	-483	2.06	1.67
chr9	36936432	36937472	3100	Pknox2	17933	1.98	1.66
chr16	97166359	97169042	3100	Dscam	223895	1.99	1.66
chr6	134810555	134812357	3100	Gpr19	26241	1.99	1.66
chr12	113174346	113178010	3100	2010107E04Rik	27910	2.04	1.66
chr6	52547564	52548892	3014.61	Hibadh	41700	2	1.66
chr2	101663590	101664948	2399.37	Prr5l	-9509	1.98	1.66
chr1	172892276	172894089	1999.19	Fcgr2b	13070	2	1.66
chr2	35356915	35357753	1809.11	Ggta1	-40249	2.01	1.66
chr18	76127140	76128235	1658.49	Zbtb7c	-91286	2.03	1.66
chr4	136320756	136323486	1488.83	Ephb2	70519	1.97	1.66
chr10	60525875	60526789	1316.72	Pcbd1	-25721	2.03	1.66
chr11	119436588	119437322	1132.58	Rptor	-27482	2.05	1.66
chr14	76480223	76482997	3100	1200011I18Rik	29379	1.97	1.65
chr18	76017043	76019592	3100	Zbtb7c	38395	1.96	1.65
chr1	183077922	183079686	3088.09	Cnih4	-2166	1.98	1.65
chr12	92885344	92887959	2865.12	Gtf2a1	-58007	2.04	1.65
chr18	60820175	60821888	2504.17	Synpo	-13286	1.97	1.65
chr5	104110035	104111967	2476.18	1700016H13Rik	-26028	1.96	1.65
chr14	103938702	103940354	2317.74	Scel	26778	1.97	1.65
chr5	65879508	65881611	2164.05	1110003E01Rik	4224	1.96	1.65
chr11	100137781	100140691	2132.84	Krt42	-7981	1.98	1.65
chr14	102061770	102063111	1749.19	Uchl3	9265	1.97	1.65
chr14	117331722	117334056	1669.28	Gpc6	8500	1.98	1.65
chr16	33372384	33373217	1657.56	Zfp148	-7942	1.99	1.65
chr14	61311431	61312603	1508.91	Spata13	1127	1.99	1.65
chr3	89258277	89259665	1374.59	Pmvk	-4175	1.99	1.65
chr12	92883511	92884790	1147.46	Gtf2a1	-55422	2	1.65
chr11	17889159	17889886	916.4	Etaa1	-35533	2.14	1.65
chr9	106617724	106618656	894.52	Tex264	-29942	2.21	1.65
chr15	79974107	79974842	879.94	Tab1	10837	2.13	1.65
chr16	93988679	93989824	783.95	Cldn14	19768	2.16	1.65
chr2	31348259	31350109	663.69	Ass1	23187	1.99	1.65
chr3	32223978	32224501	466.65	Zmat3	40337	2.53	1.65
chr12	80991313	80992696	465.29	Zfp36l1	221920	1.99	1.65
chr8	87204816	87206391	3100	Nacc1	6276	2.03	1.64
chr9	116377490	116378890	3100	Tgfbr2	-293850	2.02	1.64
chr5	117791526	117792539	3100	Wsb2	-15234	1.95	1.64
chr2	171103938	171106722	3100	Dok5	547630	2.02	1.64
chr9	31845930	31847140	3100	Arhgap32	-77229	1.95	1.64
chr11	119808656	119810126	3100	Baiap2	5355	1.98	1.64
chr9	70002328	70003393	2950.97	Fam81a	-12401	1.96	1.64
chr7	25982336	25983388	2412.71	Dedd2	21971	1.95	1.64
chr7	137805533	137807363	1649.29	Tacc2	17221	2.1	1.64
chr14	112585223	112586367	1287.73	Slitrk5	507743	1.98	1.64
chr5	143605410	143606534	748.61	Tnrc18	-26352	2	1.64
chr12	53712412	53713035	671.12	Arhgap5	69199	2.18	1.64
chr17	47903821	47905482	665.48	Tcfeb	-1658	2.07	1.64
chr15	66874576	66875697	560.3	St3gal1	70410	2.4	1.64
chr3	122214806	122215508	134.12	Fnbp1l	78134	2.52	1.64
chr18	13900168	13901835	3100	Zfp521	230416	2.01	1.63
chr11	68592462	68594491	3100	Ndel1	73360	2.02	1.63
chr13	116799915	116801308	3100	Gm6404	-143326	1.95	1.63
chr11	76009334	76011062	3100	Fam57a	-5418	1.95	1.63
chr5	24661822	24664917	3100	Galntl5	-24768	1.95	1.63
chr8	90408143	90409700	3100	Zfp423	10955	1.95	1.63
chr18	24709531	24710564	2988.51	Rprd1a	-21543	1.94	1.63
chr16	92224317	92225362	2768.32	Kcne2	-67739	1.94	1.63
chr8	81560301	81561520	1630.35	Zfp827	8325	1.97	1.63
chr1	23185090	23185980	1508.22	4933415F23Rik	-76391	2.03	1.63
chr7	56581305	56582603	1400.25	Nav2	22439	2.16	1.63
chr7	51669957	51671400	1365.62	Lrrc4b	-13604	1.96	1.63
chr11	100551764	100552748	762.51	Zfp385c	1498	2.02	1.63
chr3	107671667	107672982	741.33	Eps8l3	-8025	1.99	1.63
chr5	64625385	64626249	545.26	Tbc1d1	4213	2.25	1.63
chr5	115243146	115244108	311	Ankrd13a	7423	2.39	1.63
chr8	122351373	122352296	293.22	Cotl1	12537	2.24	1.63
chr4	125240541	125242652	171.9	Grik3	73611	2.15	1.63
chr3	83386144	83387882	3100	Sfrp2	-182996	2.01	1.62
chr12	80979596	80981315	3100	Zfp36l1	233187	2.01	1.62
chr1	20902044	20903970	3100	Paqr8	-4299	1.96	1.62
chr18	61435766	61437544	3100	Pde6a	2007	1.94	1.62
chr17	12556048	12557796	3100	Plg	-14862	1.98	1.62
chr12	21141199	21142605	3067.77	Asap2	24109	1.99	1.62
chr17	48640108	48641072	2196.18	Unc5cl	38883	1.94	1.62
chr3	84069600	84071181	2187.92	Trim2	4201	1.94	1.62
chr2	29428142	29430623	2013.37	Rapgef1	-46369	1.96	1.62
chr3	16387958	16389281	1771.31	Ythdf3	305369	1.95	1.62
chr7	53317491	53318694	1235.9	Nomo1	29030	1.93	1.62
chr19	47211168	47213725	644.03	Calhm2	1028	1.97	1.62
chr17	84294333	84295133	585	Haao	-48635	2.16	1.62
chr16	4446138	4447039	336.21	Adcy9	-26195	2.5	1.62
chr11	97542667	97544223	300.94	Cisd3	-3893	1.97	1.62
chr3	121125164	121126058	262.91	Cnn3	-3966	2.3	1.62
chr5	147897952	147899495	3100	Polr1d	9628	1.99	1.61
chr9	50548346	50551848	3100	2310030G06Rik	3343	1.97	1.61
chr12	7938794	7940235	3100	Apob	-45187	1.93	1.61
chr14	106146658	106148480	3100	Gm10076	66704	2	1.61
chr4	62320068	62323699	3100	Rgs3	-2414	1.98	1.61
chr9	116227366	116229124	2601.78	Tgfbr2	-143404	1.92	1.61
chr4	8761003	8762418	2460.29	Chd7	82912	1.93	1.61
chr1	172322601	172324252	2145.39	1700015E13Rik	84258	1.93	1.61
chr1	136050486	136051884	1797.59	Chit1	15874	1.93	1.61
chr9	114656115	114657163	1689.23	Cmtm6	16329	1.96	1.61
chr16	84802103	84803132	1464.5	Jam2	28013	1.99	1.61
chr15	12484142	12484971	1371.49	Pdzd2	-5471	1.99	1.61
chr16	19276170	19276843	1317.91	Olfr164	10562	2.05	1.61
chr11	89003591	89004879	1295.11	Gm525	67657	2.04	1.61
chr4	144839000	144840381	1261.82	Tnfrsf1b	-3097	1.93	1.61
chr16	10332226	10333681	1105.07	Emp2	-18632	1.93	1.61
chr5	114069772	114070784	978.85	Cmklr1	7491	2.04	1.61
chr2	165780086	165781078	901.1	Ncoa3	-37554	1.99	1.61
chr4	41060743	41062270	777.23	Nol6	9707	2	1.61
chr15	100657714	100658373	713.82	Slc4a8	46311	2.01	1.61
chr6	86606347	86606999	513.82	Mxd1	12575	2.17	1.61
chr4	129310956	129311755	460.45	Txlna	6734	2.02	1.61
chr11	74385249	74386664	188.16	Rap1gap2	17287	2.05	1.61
chr9	108190217	108191087	3150.63	Nicn1	-2200	1.92	1.6
chr1	134949395	134950986	3100	Pik3c2b	8034	1.98	1.6
chr9	77968289	77970504	3100	Ick	8273	1.98	1.6
chr16	30203151	30205030	3100	Cpn2	63163	2	1.6
chr17	68040604	68045858	3100	Lama1	-3130	1.99	1.6
chr9	109937154	109938413	3100	Mtap4	-1479	1.93	1.6
chr5	24183990	24185820	3100	Nub1	-6529	1.92	1.6
chr12	105722802	105724044	3100	Gm10000	10497	1.93	1.6
chr4	123368726	123370198	3100	Macf1	-7994	1.93	1.6
chr14	103868638	103871701	3100	Scel	-42309	1.99	1.6
chr6	143055367	143058570	3100	5730419I09Rik	-8385	1.94	1.6
chr7	29376056	29378847	3100	Pak4	6034	1.94	1.6
chr11	61526249	61527550	3100	Slc5a10	6746	1.97	1.6
chr12	27779664	27780990	3024.64	Gm9866	65029	1.92	1.6
chr14	118792419	118793606	2383.92	Gm9376	126650	1.92	1.6
chr12	88177085	88178286	1755.75	6430527G18Rik	47805	1.91	1.6
chr6	72881071	72882081	1723.19	Tmsb10	26610	1.94	1.6
chr5	113678299	113678975	1645.05	Tmem211	22731	1.94	1.6
chr4	131758229	131759064	1237.39	Ythdf2	8059	2.03	1.6
chr16	3786512	3788045	1233.98	Zfp263	39104	2.2	1.6
chr15	78213895	78214793	1143.87	1700061J05Rik	4855	1.94	1.6
chr4	128673893	128675187	946.35	Ak2	4065	1.98	1.6
chr11	65441408	65442151	884.16	Map2k4	159979	2.12	1.6
chr4	124807482	124808309	852.44	Zc3h12a	-2516	1.95	1.6
chr8	114297891	114299246	802.04	Bcar1	-30847	1.99	1.6
chr12	88090440	88091716	678.7	Gm6772	13294	2.13	1.6
chr4	140908919	140910455	527.47	Fam131c	-13949	1.94	1.6
chr12	88014171	88015060	450.13	Vash1	-5132	2.35	1.6
chr5	113616310	113617525	422.81	2900026A02Rik	-24312	2.05	1.6
chr13	41064735	41066272	3105.38	Pak1ip1	-30447	1.99	1.59
chr13	105369825	105372370	3100	Adamts6	135379	1.99	1.59
chr7	120328867	120331013	3100	Arntl	-21135	1.93	1.59
chr17	34518406	34519594	3100	Btnl3	4960	1.95	1.59
chr14	100857129	100860266	3100	Klf12	-309417	1.99	1.59
chr5	149322836	149324258	2825.94	Ubl3	40710	1.9	1.59
chr10	127027092	127029429	2745.94	Lrp1	-7237	1.94	1.59
chr7	20178313	20179429	2034.92	Clasrp	10987	1.9	1.59
chr9	104171519	104172472	1264.92	Dnajc13	-6731	2	1.59
chr3	87247372	87248277	1160.6	Fcrl5	8106	2.02	1.59
chr9	37025151	37026058	1130.65	Tmem218	9386	2.11	1.59
chr4	128347580	128348509	1041.87	Phc2	16062	1.98	1.59
chr6	5395644	5396941	973.7	Pdk4	49759	2.18	1.59
chr12	88191567	88192735	936.17	6430527G18Rik	33402	2	1.59
chr10	96182917	96186001	3100	Btg1	104290	1.97	1.58
chr8	96591985	96594787	3100	Bbs2	28695	1.9	1.58
chr5	64644940	64646631	3100	Tbc1d1	24192	1.94	1.58
chr12	25408058	25409735	3100	Rrm2	15480	1.96	1.58
chr11	64213478	64214855	3100	Hs3st3a1	-34542	1.89	1.58
chr12	60274192	60275386	3100	Fbxo33	30529	1.9	1.58
chr5	134653759	134655079	3100	Wbscr16	-1969	1.91	1.58
chr6	82644501	82647585	3064.3	Pole4	-44223	1.89	1.58
chr18	10681676	10682675	3060.09	Abhd3	-23409	1.9	1.58
chr11	31636268	31637293	3015.15	Bod1	-64895	1.89	1.58
chr15	66893635	66894674	2718.82	St3gal1	51348	1.9	1.58
chr7	50939900	50941300	2660.3	Klk14	-5343	1.9	1.58
chr5	75196429	75197446	2607.18	Lnx1	-97995	1.9	1.58
chr7	25555133	25556743	2480.94	Ceacam10	-5777	1.89	1.58
chr5	120115376	120116628	2358.17	Tbx3	-4787	1.9	1.58
chr3	122777614	122778359	2073.62	Synpo2	37631	1.9	1.58
chr13	54650896	54651797	2014.85	4833439L19Rik	15286	1.89	1.58
chr8	87987113	87988416	1851.44	Gpt2	-28654	1.92	1.58
chr2	72000266	72001364	1724.31	Rapgef4	108370	1.96	1.58
chr8	122070693	122072391	1626.02	Mbtps1	11496	1.91	1.58
chr10	112549856	112551413	1504.86	Atxn7l3b	-184154	2.03	1.58
chr15	7238638	7239626	1496.09	Egflam	109083	1.92	1.58
chr2	69978737	69979443	1123.88	Myo3b	44619	2.05	1.58
chr13	64358269	64359022	905.98	Cdc14b	-8863	2.07	1.58
chr7	71106628	71107581	889.96	Klf13	-23187	1.97	1.58
chr16	60121106	60122300	864.12	Epha6	-115987	2.08	1.58
chr4	119923653	119924724	652.29	Foxo6	35735	2.01	1.58
chr17	87158189	87159045	504.83	Epas1	5400	2.1	1.58
chr2	27420672	27421622	241.06	Wdr5	45806	2.2	1.58
chr4	55442864	55444211	3177.22	Rad23b	80523	1.92	1.57
chr19	28892074	28894273	3100	Slc1a1	-16852	1.96	1.57
chr3	53364935	53366545	3100	Frem2	-18007	1.92	1.57
chr8	25522000	25523428	3100	1810011O10Rik	26701	1.89	1.57
chr6	100374204	100376701	3100	Rybp	-137594	1.92	1.57
chr5	128577951	128579547	3100	Tmem132d	360231	1.88	1.57
chr3	86661240	86662761	3100	Dclk2	62273	1.89	1.57
chr12	81073903	81075208	3100	Zfp36l1	139334	1.94	1.57
chr9	61112794	61114107	3100	Gm10655	106660	1.92	1.57
chr7	87255294	87257287	3100	Idh2	3618	1.91	1.57
chr14	24962203	24965221	3100	Dlg5	-390	1.97	1.57
chr19	4058341	4060320	3100	BC021614	76	1.96	1.57
chr15	77737784	77739562	3100	Txn2	19214	1.93	1.57
chr14	99311869	99313604	2532.93	Mzt1	132742	1.88	1.57
chr16	32650934	32652546	2339.38	Tnk2	6833	1.89	1.57
chr16	91412836	91414223	2165.96	Il10rb	6889	1.89	1.57
chr1	190430109	190430910	1729.77	Ush2a	343554	1.89	1.57
chr9	70034570	70035365	1705.94	Myo1e	-20357	1.91	1.57
chr10	26548050	26549138	1666.7	Arhgap18	56441	1.92	1.57
chr17	29250248	29251272	1465.69	Cdkn1a	15589	1.89	1.57
chr4	153176076	153176854	1453.39	A430005L14Rik	-154838	1.91	1.57
chr18	32198977	32199841	1196.38	Myo7b	-2831	1.93	1.57
chr12	45529346	45530246	1119.18	Nrcam	99892	1.97	1.57
chr5	120136296	120138618	936.8	Tbx3	6512	1.88	1.57
chr10	80972950	80973739	734.84	S1pr4	-10898	1.92	1.57
chr9	45484441	45485081	353.38	Dscaml1	-7067	2.25	1.57
chr8	74112384	74113682	126.38	Pgls	-2844	2.18	1.57
chr14	100968972	100970403	3197.67	Klf12	-420594	1.92	1.56
chr2	69932099	69933567	3149.15	Myo3b	-1679	1.87	1.56
chr9	34377104	34378183	3100	Kirrel3	83956	1.94	1.56
chr12	44326010	44328000	3100	Dnajb9	983964	1.95	1.56
chr12	52820710	52823459	3100	Strn3	-28716	1.98	1.56
chr17	47785105	47786821	3100	Usp49	-625	1.94	1.56
chr7	26216656	26223234	3100	Cxcl17	-23510	1.95	1.56
chr4	94543570	94544358	3100	4930579C15Rik	51519	1.91	1.56
chr2	178998031	178999800	3100	4930591A17Rik	-150919	1.9	1.56
chr14	48474968	48478381	3100	Ktn1	194203	1.93	1.56
chr7	103296422	103297568	3100	Odz4	-22938	1.87	1.56
chr16	33325738	33327166	3100	Zfp148	-54762	1.88	1.56
chr1	34019401	34022110	3100	Dst	-47354	1.87	1.56
chr5	120161493	120163879	3100	Tbx3	32141	1.92	1.56
chr12	55131297	55133758	2722.77	Egln3	171510	1.87	1.56
chr9	41182366	41183555	2647.18	2610203C20Rik	-205979	1.87	1.56
chr4	63143683	63145735	2584.36	Whrn	10874	1.87	1.56
chr17	83866047	83867577	2197.97	Cox7a2l	46995	1.87	1.56
chr14	41522304	41523280	2083.41	Sh2d4b	143695	1.9	1.56
chr1	74824788	74826389	1919.19	Wnt6	7338	1.87	1.56
chr2	166096597	166097746	1871.05	Sulf2	-116055	1.88	1.56
chr14	121707847	121710178	1870.21	Stk24	69282	1.89	1.56
chr14	72551274	72552114	1768.88	Fndc3a	451003	1.87	1.56
chr17	24326625	24327713	1676.48	Tbc1d24	9641	1.89	1.56
chr10	83107175	83108437	1484.67	Appl2	3326	1.87	1.56
chr11	109532564	109534659	948.84	Prkar1a	20750	1.94	1.56
chr17	32598943	32599799	737.39	Cyp4f39	-5931	2.12	1.56
chr6	72768703	72769283	634.15	Tcf7l1	-29794	2.23	1.56
chr6	88641218	88641932	579.03	Mgll	-32914	2.08	1.56
chr14	99701955	99705872	266.48	Klf5	4821	1.94	1.56
chr6	121475957	121476740	3100	Iqsec3	-52701	1.89	1.55
chr4	132842060	132843443	3100	Tmem222	-9132	1.92	1.55
chr18	13896919	13899154	3100	Zfp521	233810	1.91	1.55
chr10	95151478	95153115	3100	Gm6843	-16353	1.91	1.55
chr11	79543801	79546252	3100	Rab11fip4	70838	1.95	1.55
chr16	87690690	87693442	3100	Bach1	-7641	1.93	1.55
chr14	67539276	67540895	3100	Pnma2	10241	1.93	1.55
chr1	179642798	179645131	3100	1700016C15Rik	-15512	1.87	1.55
chr15	79348382	79350877	2902.59	Kdelr3	3264	1.9	1.55
chr14	78474395	78476463	2659.94	AU021034	13980	1.87	1.55
chr13	70242436	70243477	2597.17	Gm6132	-96213	1.9	1.55
chr15	98583313	98584253	2196.01	Arf3	9707	1.87	1.55
chr7	145846616	145849229	1944.76	Mapk1ip1	189568	1.86	1.55
chr1	159003317	159004438	1736.74	1700057K13Rik	34621	1.87	1.55
chr2	73596927	73598493	1702.06	Chn1	9249	1.91	1.55
chr2	27539155	27540569	1701.03	Rxra	7141	1.87	1.55
chr9	31565243	31566508	1583.73	Barx2	155392	1.93	1.55
chr12	25490227	25491066	1336.08	Mboat2	-25901	1.9	1.55
chr9	62112962	62113746	1280.35	Spesp1	16743	1.9	1.55
chr11	114650057	114651974	1152.21	Kif19a	2073	1.87	1.55
chr7	49815923	49817119	1081.78	Gm7221	31507	2.11	1.55
chr5	116932704	116934723	875.1	Srrm4	-16442	2.04	1.55
chr3	38068435	38069294	793.12	Rpl21-ps10	-62081	2.11	1.55
chr11	107311318	107312202	690.55	Pitpnc1	20185	1.94	1.55
chr9	69955307	69956418	678.86	Fam81a	33453	2.08	1.55
chr9	41366370	41367029	544.1	2610203C20Rik	-21969	2.47	1.55
chr12	102094495	102096561	502.44	9030617O03Rik	-9161	2	1.55
chr11	94940566	94941996	479.45	Itga3	-3406	1.97	1.55
chr12	103845739	103846720	372.76	Chga	53092	1.97	1.55
chr13	58776726	58777297	370.82	Slc28a3	-64790	2.47	1.55
chr19	6336103	6337068	87.09	Men1	-412	2.23	1.55
chr7	91170373	91172793	3100	9930013L23Rik	62989	1.92	1.54
chr8	4481084	4482310	3100	Lass4	-11687	1.93	1.54
chr2	5293007	5295064	3100	Ccdc3	235267	1.93	1.54
chr16	34174914	34176913	3100	Kalrn	-12484	1.93	1.54
chr14	9453050	9454707	3100	4930452B06Rik	44736	1.93	1.54
chr7	39042106	39044187	3100	Pop4	13266	1.93	1.54
chr10	38929154	38930856	3100	Wisp3	-46165	1.86	1.54
chr3	121320129	121321896	3100	A730020M07Rik	25160	1.88	1.54
chr19	38763049	38765432	3100	Noc3l	128826	1.86	1.54
chr16	94013494	94015693	3100	Cldn14	-5657	1.86	1.54
chr6	84012261	84014007	3100	Dysf	43351	1.85	1.54
chr13	38401620	38403607	2978.16	Bmp6	-34695	1.87	1.54
chrX	139089717	139090701	2875.42	Tmem164	-25779	1.85	1.54
chr7	80874538	80875712	2484.85	Fam174b	-10084	1.85	1.54
chr13	119283506	119284360	2447.4	Mrps30	-107899	1.85	1.54
chr1	156803995	156805645	2240.07	Ier5	141872	1.86	1.54
chr16	97880411	97881561	2062.65	Tmprss2	-48413	1.92	1.54
chr14	62481551	62482832	2038.86	Kcnrg	255648	1.85	1.54
chr12	55920993	55922366	1877.69	Snx6	-24967	1.88	1.54
chr1	64106580	64107800	1837.66	Klf7	60595	1.89	1.54
chr7	75144010	75144943	1602.52	Igf1r	46627	1.91	1.54
chr3	92947974	92949179	1512.68	Crnn	-55	1.98	1.54
chr11	74383984	74385197	1492.82	Rap1gap2	19224	1.88	1.54
chr9	67332283	67333995	1253.19	Tln2	54074	1.93	1.54
chr8	87069289	87070559	1194.56	Ier2	116603	1.97	1.54
chrX	70930776	70931676	1149.59	Slc6a8	10306	1.97	1.54
chr5	31180900	31181872	997.94	Tmem214	9454	1.92	1.54
chr13	53282589	53284383	959.94	Ror2	97061	1.87	1.54
chr12	103434912	103435753	923.02	Slc24a4	67705	1.89	1.54
chr8	90061731	90062719	752.3	4933402J07Rik	-25483	1.98	1.54
chr19	5740038	5740913	750.89	Ltbp3	-454	1.92	1.54
chr6	100594800	100596180	702.52	Shq1	25334	1.97	1.54
chr15	101006662	101007812	674.19	Acvr1b	2723	1.86	1.54
chr13	54972762	54974020	589.89	Unc5a	-77404	1.92	1.54
chr2	33728047	33729133	570.14	Fam125b	13806	2.03	1.54
chr14	70685237	70686330	516.24	Ppp3cc	3174	1.93	1.54
chr13	54869783	54870366	425	Sncb	-2231	2.09	1.54
chr14	97987152	97988298	326.3	Dach1	581051	2.09	1.54
chr5	75477095	75478371	3203.52	Gsx2	6045	1.88	1.53
chr14	62367640	62369708	3100	Kcnrg	142101	1.92	1.53
chr7	3279978	3280999	3100	Myadm	-8596	1.85	1.53
chr15	55491359	55492356	3100	Mtbp	83366	1.84	1.53
chr11	108770554	108774097	3100	Axin2	-7901	1.87	1.53
chr4	115492181	115494726	3060.9	Mob3c	-6576	1.84	1.53
chr8	97738502	97739786	2967.47	Cngb1	66130	1.85	1.53
chr14	48196226	48197202	2646.73	Gm6616	7417	1.85	1.53
chr9	115749111	115750454	2535.74	Gadl1	-67980	1.85	1.53
chr16	39101928	39102856	2489.15	Igsf11	199958	1.85	1.53
chr8	23699038	23700318	2304.48	Vdac3	4502	1.85	1.53
chr12	81587096	81588782	2302.97	Exd2	23656	1.85	1.53
chr12	78140023	78142106	805.88	Max	-78110	1.84	1.53
chr11	109214417	109216036	719.18	Gna13	-9304	2.07	1.53
chr19	7215366	7216966	621.94	Flrt1	-35660	1.84	1.53
chr1	121218314	121218994	617.3	Inhbb	100184	1.91	1.53
chr12	107127494	107128068	593.07	Papola	60440	2.13	1.53
chr14	102065130	102066218	546.71	Uchl3	12352	1.87	1.53
chr2	17889712	17890238	500.82	H2afb1	28725	2.49	1.53
chr19	37572159	37572741	476.78	Exoc6	-52417	2.24	1.53
chr14	70456327	70457617	460.38	Egr3	-20257	1.93	1.53
chr5	121199460	121200434	352.2	Oas2	-10	2.03	1.53
chr12	114031052	114033451	215.46	Ahnak2	8467	1.84	1.53
chr11	113590416	113591707	100.54	Cdc42ep4	9826	1.92	1.53
chr9	75278840	75281289	3203.69	Leo1	-9175	1.86	1.52
chr17	48632856	48633803	3100	Unc5cl	31359	1.89	1.52
chr14	99723347	99728063	3100	Klf5	26049	1.94	1.52
chr10	96187026	96188446	3100	Btg1	108137	1.85	1.52
chr10	60521426	60523180	3100	Pcbd1	-29637	1.85	1.52
chr5	139237342	139238472	3100	Fam20c	7476	1.86	1.52
chr8	86947900	86950074	3100	Cacna1a	9105	1.83	1.52
chr18	44524127	44525841	3061.43	Dcp2	-14584	1.85	1.52
chr14	106221654	106224677	2851.92	Spry2	72505	1.89	1.52
chr5	115244484	115246067	2755.61	Ankrd13a	8765	1.85	1.52
chr2	20674650	20676689	2365.26	Etl4	16673	1.84	1.52
chr14	21166984	21168489	2281.49	Fam149b	379	1.84	1.52
chr14	87863326	87864460	1986.24	Tdrd3	7035	1.83	1.52
chr12	8520960	8521765	1773	Rhob	-14568	1.83	1.52
chr14	67700323	67701668	1737.52	Ppp2r2a	-9458	1.83	1.52
chr11	109340946	109342050	1611.58	Arsg	-5489	1.83	1.52
chr4	63137814	63138999	1487.52	Whrn	-4584	1.87	1.52
chr5	104142049	104143139	1388.35	Aff1	-40486	1.86	1.52
chr17	29209204	29211557	1365.89	Cdkn1a	-18052	1.84	1.52
chr1	59322137	59322813	1143.21	Cdk15	8733	1.88	1.52
chr4	118116477	118118041	1092.84	Cdc20	-7525	1.85	1.52
chr11	97263791	97264931	1060.81	Arhgap23	-12600	1.85	1.52
chr8	122011939	122013281	1050.91	Slc38a8	8221	1.83	1.52
chr11	94014688	94016007	731.11	Tob1	-57371	1.86	1.52
chr12	93036169	93036749	648.75	Ston2	-11504	2.1	1.52
chr5	129212555	129213681	625.77	Piwil1	-29153	1.92	1.52
chr12	111907142	111908447	541.97	1700001K19Rik	12802	1.93	1.52
chr16	93977599	93979503	193.12	Cldn14	30223	1.99	1.52
chr1	74130230	74131489	163.63	Tns1	39872	1.96	1.52
chr12	70546717	70548726	3165.85	Gm9887	-74268	1.9	1.51
chr12	12930837	12932214	3144.79	Rpl36-ps3	12663	1.82	1.51
chr15	25718326	25719995	3100	Myo10	15504	1.92	1.51
chr12	47125680	47127706	3100	Nova1	793427	1.87	1.51
chr5	112234832	112236482	3100	C130026L21Rik	224891	1.88	1.51
chr1	174449091	174451762	3100	Ccdc19	-1174	1.88	1.51
chr8	25516162	25518264	3100	1810011O10Rik	31817	1.87	1.51
chr12	106323011	106324906	3100	Glrx5	53257	1.91	1.51
chr11	100132112	100133804	3100	Krt42	-1916	1.9	1.51
chr14	106639385	106640780	3100	Trim52	134451	1.89	1.51
chr2	150560978	150562278	3080.74	Entpd6	-13129	1.83	1.51
chr10	68766634	68768030	3026.01	Rhobtb1	25465	1.81	1.51
chr12	41420458	41421848	2988.74	Dock4	82491	1.83	1.51
chr15	100992976	100995288	2960.04	Acvr1b	-9623	1.86	1.51
chr13	94283914	94285003	2771.73	Jmy	-14787	1.82	1.51
chr17	28893151	28894112	2676.7	Mapk13	-12605	1.83	1.51
chr13	75050040	75052366	2673.81	Cast	-104791	1.83	1.51
chr1	58346580	58347936	2426.68	Aox3l1	12321	1.82	1.51
chr13	40975970	40977385	2316.96	Gcnt2	-5686	1.82	1.51
chr9	55271399	55273780	2270.59	Etfa	88026	1.83	1.51
chr4	141287426	141288318	1816.75	Ddi2	-8575	1.84	1.51
chr19	56735251	56736062	1590.97	Adrb1	-61163	1.85	1.51
chr6	100351149	100353185	1432.39	Rybp	-114462	1.89	1.51
chr10	126999843	127000926	1416.42	Lrp1	20215	1.82	1.51
chr2	93030124	93033352	1103.09	Trp53i11	3210	1.83	1.51
chr4	54452756	54453659	911.44	Zfp462	-504764	2	1.51
chr10	75504040	75504768	802.81	Zfp280b	9164	1.99	1.51
chr2	166193547	166194454	695.26	Sulf2	-212840	1.89	1.51
chr14	92800501	92801104	658.95	Pcdh9	1484664	2.09	1.51
chr6	118725249	118726574	598.41	Cacna1c	4452	1.98	1.51
chr6	28904671	28905416	573.07	Lep	-105108	2.13	1.51
chr6	72953487	72954353	526.6	Tmsb10	-45145	1.95	1.51
chr5	124663443	124664277	435.91	Pitpnm2	2526	1.86	1.51
chr2	165673156	165673972	286.39	Zmynd8	10095	1.98	1.51
chr2	165653958	165655287	225.04	Zmynd8	29224	1.95	1.51
chr5	113582178	113583723	131.36	2900026A02Rik	9716	1.89	1.51
chr1	181534022	181535265	3100	Cnst	58214	1.89	1.5
chr4	136269270	136271034	3100	Ephb2	-20035	1.86	1.5
chr14	75703010	75704610	3100	Zc3h13	19654	1.88	1.5
chr8	12927956	12929989	3100	Mcf2l	2317	1.88	1.5
chr11	107792135	107794021	2656.42	Cacng5	-17223	1.85	1.5
chr12	32403697	32405286	1421.25	Gpr22	-6004	1.82	1.5
chr5	129804534	129805748	1374.9	Sfswap	-202039	1.89	1.5
chr2	5867156	5868666	1256.3	Dhtkd1	-4254	1.84	1.5
chr11	106028520	106029376	1141.71	Strada	6324	1.85	1.5
chr11	94936475	94940481	1117.5	Itga3	-1742	1.84	1.5
chr12	77008285	77010197	1079.73	Syne2	54909	1.99	1.5
chr7	132743278	132744124	1059.98	Il21r	-3259	1.93	1.5
chr14	105577726	105580023	801.79	Rbm26	-1810	1.81	1.5
chr2	146073031	146074287	770.91	Insm1	26026	1.84	1.5
chr5	144796525	144797354	715.14	Ocm	-9566	2.08	1.5
chr6	31243625	31244864	651.82	AB041803	-75736	2.1	1.5
chr5	114328501	114329363	645.35	Coro1c	3452	1.87	1.5
chr13	56754772	56756029	537.03	Tgfbi	44188	2	1.5
chr5	140521152	140521869	524.43	Mad1l1	129427	2.14	1.5
chr13	68717657	68718480	447	Mtrr	2843	2.04	1.5
chr4	133677912	133678897	361.23	Ubxn11	-1588	1.83	1.5
chr9	43554997	43556753	289.41	Pvrl1	2739	1.88	1.5
chr7	146523548	146525834	3100	Inpp5a	-50888	1.88	1.49
chr7	120798009	120799074	3100	Gm5600	53173	1.86	1.49
chr15	94348191	94349403	3100	Pus7l	25208	1.88	1.49
chr5	127950171	127951538	3100	Tmem132c	-82822	1.87	1.49
chr16	38558289	38560264	3100	Tmem39a	-77	1.87	1.49
chr12	59573331	59576623	3100	Clec14a	-204635	1.87	1.49
chr2	6365536	6366793	3100	Usp6nl	92176	1.86	1.49
chr17	13040519	13041336	3100	Mas1	-18	1.86	1.49
chr15	12429993	12431423	3100	Pdzd2	48406	1.83	1.49
chr4	119942752	119944632	3100	Foxo6	15788	1.88	1.49
chr7	35680895	35683069	3100	Pepd	-15648	1.8	1.49
chr15	97594898	97596497	3100	Rapgef3	1445	1.8	1.49
chr4	123367158	123368464	2854.32	Macf1	-6038	1.8	1.49
chr14	34053249	34053832	2657.63	Arhgap22	23437	1.8	1.49
chr10	125676100	125677765	2639.1	Lrig3	273128	1.82	1.49
chr12	53492942	53494125	2446.19	Arhgap5	-123508	1.82	1.49
chr18	47523750	47525070	1674.2	Sema6a	3813	1.81	1.49
chr11	110258492	110259766	1498.81	Map2k6	-1361	1.88	1.49
chr1	179328962	179329983	1480.97	Zfp238	-45188	1.89	1.49
chr10	61087409	61089331	1442.79	Ppa1	-23220	1.83	1.49
chr13	62316679	62317530	1185.77	Gm17352	2129	1.87	1.49
chr16	31234848	31236179	1177.15	Acap2	-33991	1.83	1.49
chr6	118745484	118746501	1156.09	Cacna1c	-15609	1.87	1.49
chr4	120361764	120362537	1122.64	Cited4	22748	1.87	1.49
chr8	26118963	26119703	1084.04	Adam9	7872	1.83	1.49
chr17	46959585	46960647	990.72	BC032203	8077	1.83	1.49
chr1	134979411	134982003	944.28	Pik3c2b	38483	1.83	1.49
chr11	96709520	96710383	809.23	Copz2	-1377	1.96	1.49
chr12	112245304	112247918	752.34	Ankrd9	-29468	1.82	1.49
chr10	58851547	58852463	746.81	Pla2g12b	-14525	2.07	1.49
chr6	91687738	91688808	479.28	Slc6a6	54056	1.88	1.49
chr13	37913238	37914084	467.88	Rreb1	-4099	1.97	1.49
chr8	126818940	126819787	434.55	Galnt2	64027	2.03	1.49
chr13	32989723	32990442	433.85	Serpinb1c	-127	2.32	1.49
chr11	96588176	96589916	3100	Snx11	50041	1.87	1.48
chr2	178831202	178832574	3100	4930591A17Rik	-317795	1.81	1.48
chr10	52008634	52009915	3100	Dcbld1	55961	1.83	1.48
chr5	121200866	121202103	3100	Oas2	-1606	1.85	1.48
chr14	79083321	79084472	3100	Dgkh	41047	1.86	1.48
chr9	118964002	118966078	3100	Vill	2857	1.86	1.48
chr19	59663606	59664864	3100	Emx2	131100	1.85	1.48
chr18	26157294	26158532	2914.09	Celf4	-245399	1.8	1.48
chr9	61224737	61227130	2820.91	Tle3	2428	1.86	1.48
chr11	117258897	117260168	2772.6	Sept9	65855	1.81	1.48
chr11	22146751	22147603	2532.74	Ehbp1	38599	1.79	1.48
chr1	88393686	88395558	2522.08	Rpl30-ps6	24552	1.84	1.48
chr2	20632222	20633248	2292.43	Etl4	-11507	1.79	1.48
chr12	111935757	111937806	1975.45	Hsp90aa1	-1930	1.83	1.48
chr2	79203820	79205600	1868.84	Cerkl	-25591	1.8	1.48
chr4	141082582	141083518	1815.98	Spen	-4912	1.8	1.48
chr1	164109123	164110301	1757.71	Dnm3	115944	1.87	1.48
chr3	69137392	69138191	1480.57	Ppm1l	-8902	1.81	1.48
chr12	30061149	30062297	1353.81	Myt1l	-151510	1.84	1.48
chr12	81873234	81874909	1269.68	Gm1568	-12570	1.8	1.48
chrX	99229584	99230792	1258.22	Rgag4	36528	1.95	1.48
chr2	29639530	29640492	1107.25	Trub2	3245	1.8	1.48
chr5	139776076	139777027	996.99	Adap1	2591	1.79	1.48
chr12	39538903	39540354	988.7	Etv1	-11676	1.98	1.48
chr3	89686976	89688432	983.95	Il6ra	29195	1.8	1.48
chr5	64634515	64635641	870.93	Tbc1d1	13774	1.88	1.48
chr4	124854844	124855652	850.14	Zc3h12a	-50354	1.91	1.48
chr4	107764297	107765367	838.97	Scp2	-20999	1.88	1.48
chr19	28269471	28270619	671.07	Glis3	104746	1.83	1.48
chr11	77614508	77615350	650.69	Myo18a	4	1.83	1.48
chr8	122356247	122357346	613.55	Cotl1	7386	1.88	1.48
chr4	132963751	132964542	603.59	Slc9a1	38321	1.83	1.48
chr7	151017362	151018611	566.72	Dhcr7	2075	1.97	1.48
chr5	120186453	120187266	402.31	Tbx3	56085	2.31	1.48
chr1	37620416	37621340	394.77	Mgat4a	-23152	2.2	1.48
chr14	99907153	99911547	3100	Klf5	211681	1.95	1.47
chr4	44561348	44563069	3100	Pax5	161217	1.87	1.47
chr7	103300177	103302131	3100	Odz4	-18342	1.87	1.47
chr5	54340768	54342247	3100	Stim2	-47907	1.84	1.47
chr3	147958222	147959388	3100	Lphn2	527231	1.78	1.47
chr12	96780312	96781713	3100	Flrt2	-149153	1.79	1.47
chr9	30955169	30957344	3100	St14	-16330	1.78	1.47
chr4	140194745	140197794	3100	Arhgef10l	8430	1.86	1.47
chr4	53239820	53241523	2832.42	AI427809	34522	1.78	1.47
chr10	72513866	72514983	2781.57	Pcdh15	-47696	1.78	1.47
chr10	116082647	116083900	2192.81	Cnot2	-64723	1.8	1.47
chr12	73462480	73463477	1873.22	Rtn1	46548	1.78	1.47
chr12	106336569	106338531	1595.26	Tcl1b2	-46236	1.82	1.47
chr15	81579790	81581190	1575.44	Zc3h7b	5110	1.78	1.47
chr3	145427356	145428576	1070.32	Ddah1	4270	1.81	1.47
chr16	34000623	34001882	915.38	Umps	-34078	1.86	1.47
chr1	95660126	95661050	907.85	Atg4b	-4245	1.9	1.47
chr2	153322650	153323556	768.99	4930404H24Rik	4564	1.78	1.47
chr7	56125750	56126780	723.53	E2f8	10259	1.82	1.47
chr14	100659303	100660789	575.54	Klf12	-110835	1.78	1.47
chr4	135509019	135509549	403.41	Hmgcl	6988	2.16	1.47
chr17	88354106	88354607	363.95	Msh6	-19977	2.34	1.47
chr8	87045480	87046788	264.86	Cacna1a	107003	2.27	1.47
chr11	51454306	51455546	235.08	Rmnd5b	-5759	1.9	1.47
chr5	114634849	114636103	222.06	Acacb	9614	2.49	1.47
chr2	153260607	153261546	203.11	8430427H17Rik	9306	2.16	1.47
chr17	28156683	28157740	166.9	Tcp11	60031	1.81	1.47
chr4	83079857	83083663	3100	Snapc3	18831	1.91	1.46
chr4	111240004	111241237	3100	Bend5	134837	1.82	1.46
chr11	63743630	63744988	3100	Hs3st3b1	-8576	1.84	1.46
chr5	107538368	107540473	3100	Tgfbr3	22725	1.86	1.46
chr14	104304451	104307156	3100	Ednrb	-62386	1.86	1.46
chr15	81529432	81531663	3100	Chadl	-3396	1.85	1.46
chr6	30145434	30146632	2895.51	Nrf1	79804	1.78	1.46
chr17	48094337	48095881	2683.88	Foxp4	-33307	1.8	1.46
chr2	34409803	34410686	2640.03	Mapkap1	122655	1.77	1.46
chr16	9071369	9072508	2494.31	Gm17697	-75631	1.77	1.46
chr9	116529332	116530799	2370.31	Rbms3	201560	1.78	1.46
chr12	72738639	72739808	2079.39	Daam1	-192892	1.78	1.46
chr10	98671533	98673221	2069.34	Dusp6	-53608	1.77	1.46
chr2	156808075	156809211	2058.76	Ndrg3	9178	1.77	1.46
chr2	30773239	30775018	1883.36	Ptges	-15623	1.78	1.46
chr15	98652374	98653127	1805.3	Prkag1	3477	1.78	1.46
chr12	27002903	27003710	1538.87	Rnf144a	96932	1.79	1.46
chr12	33419956	33420880	1466.39	Nampt	-84770	1.78	1.46
chr17	36118239	36119441	1397.4	Prr3	-1781	1.78	1.46
chr7	136231340	136232185	1293.86	Ppapdc1a	-168788	1.81	1.46
chr8	90450083	90452102	1278.61	Zfp423	26401	1.78	1.46
chr17	5162196	5163049	1249.49	Arid1b	166223	1.82	1.46
chr9	56388850	56390224	1141.51	Lingo1	93821	1.92	1.46
chr1	167631061	167631971	1010.62	Rcsd1	6638	1.86	1.46
chr15	83152991	83154027	721.52	Arfgap3	27131	1.82	1.46
chr5	31765176	31765916	673.09	Zfp512	10715	2.04	1.46
chr2	29100326	29101821	671.51	Ntng2	2723	1.82	1.46
chr12	16594468	16596064	624.65	Lpin1	1786	1.81	1.46
chr8	108126783	108127785	607.99	Fam65a	-1742	1.85	1.46
chr4	153231873	153232938	561.46	A430005L14Rik	-99001	1.93	1.46
chr9	109836571	109836920	554.18	Mtap4	2373	2.01	1.46
chr2	165931095	165932884	346.41	Sulf2	48976	1.81	1.46
chr9	116422151	116422933	328.2	Rbms3	309264	2.38	1.46
chr3	95060858	95062006	314.6	Bnipl	-6211	2.13	1.46
chr2	29431161	29431991	253.57	Rapgef1	-43457	2.38	1.46
chr8	122025469	122028690	114.77	Slc38a8	-1678	1.77	1.46
chr14	14892024	14892873	3100	Atxn7	47354	1.82	1.45
chr19	14696694	14698827	3100	Tle4	-25653	1.85	1.45
chr17	81328146	81329741	3100	Tmem178	-14768	1.82	1.45
chr2	117697242	117698270	3100	Thbs1	-239733	1.76	1.45
chr6	115647492	115648643	3100	Raf1	-21454	1.84	1.45
chr2	103733465	103736931	3100	Lmo2	-63528	1.82	1.45
chr11	61863300	61865494	3100	Specc1	21698	1.78	1.45
chr14	99750756	99755597	3100	Klf5	54563	1.87	1.45
chr17	45736168	45741033	3100	Gm7325	-1038	1.84	1.45
chr2	60220771	60223592	3100	Ly75	-1465	1.77	1.45
chr14	119055918	119058103	2684.99	Abcc4	48288	1.82	1.45
chr2	125313377	125314386	2119.58	Gm9913	-16958	1.77	1.45
chr4	40880329	40881758	2063.28	Spink4	13844	1.82	1.45
chr2	131029454	131030984	1979.49	2310035K24Rik	-2994	1.77	1.45
chr17	26838534	26840333	1928.3	A930001N09Rik	-12930	1.76	1.45
chr10	95222349	95223480	1718.77	4732465J04Rik	-32255	1.79	1.45
chr10	70746562	70748450	1641.5	Ube2d1	980	1.76	1.45
chr4	132148252	132149299	1638.06	Ptafr	28796	1.79	1.45
chr2	166116086	166117576	1582.08	Sulf2	-135829	1.77	1.45
chr6	135263726	135264657	1547.99	Pbp2	-3870	1.77	1.45
chr1	125027689	125028614	1447.94	Dpp10	913706	1.79	1.45
chr16	34069585	34070490	1261.78	Kalrn	25878	1.83	1.45
chr12	27291270	27292148	1175.29	Cmpk2	137598	1.82	1.45
chr14	63790164	63791033	1110.72	Fdft1	6021	1.79	1.45
chr2	31726017	31726948	1095.21	Lamc3	-16385	1.8	1.45
chr4	118799054	118800334	969.9	Slc2a1	18446	1.76	1.45
chr13	41034283	41035271	861.79	Gcnt2	21943	1.83	1.45
chr10	80060621	80062501	853.96	Adat3	-3917	1.97	1.45
chr6	7574914	7575774	734.16	Asns	66980	1.99	1.45
chr8	23793173	23793691	642.7	Ikbkb	11030	1.93	1.45
chr9	68753995	68754714	593.58	Rora	252779	2	1.45
chr11	109529066	109530332	528.45	Prkar1a	17581	1.93	1.45
chr7	129546853	129547535	516.69	Prkcb	114430	2	1.45
chr2	165937119	165938248	96.61	Sulf2	43263	1.84	1.45
chr1	121253290	121254224	3100	Inhbb	65153	1.84	1.44
chr7	119594916	119596717	3100	Parva	24946	1.81	1.44
chr14	100607952	100613399	3100	Klf12	-60123	1.83	1.44
chr6	31321771	31323506	3100	Mkln1	-26326	1.81	1.44
chr2	119055255	119056496	3100	Ppp1r14d	-271	1.76	1.44
chr10	54390874	54392826	2985.02	Man1a	-596143	1.75	1.44
chr8	128002201	128004372	2983.54	Sipa1l2	13043	1.82	1.44
chr2	168795475	168796214	2949.38	Zfp64	-14712	1.77	1.44
chr12	107841495	107842849	2812.71	Vrk1	593628	1.77	1.44
chr19	44755773	44758076	2741.72	Pax2	-74000	1.74	1.44
chr18	77645076	77646298	2174.63	Loxhd1	-1958	1.76	1.44
chr9	118677615	118678701	2156.92	Itga9	-38216	1.75	1.44
chr12	85542100	85545918	2060.63	C130039O16Rik	-7979	1.75	1.44
chr13	44579808	44581137	2030.06	Jarid2	-244413	1.75	1.44
chr7	89947730	89948703	2012.96	1700010L04Rik	-56527	1.76	1.44
chr9	70066712	70068092	1651.25	Myo1e	12500	1.78	1.44
chr2	79267469	79268580	1589.61	Cerkl	1175	1.79	1.44
chr17	31722369	31723808	1577.76	Pknox1	20970	1.77	1.44
chr17	74944734	74946280	1516.84	Birc6	18267	1.76	1.44
chr5	39078507	39079897	1472.7	Zfp518b	-3231	1.74	1.44
chr8	127058840	127060060	1453.44	Cog2	14839	1.75	1.44
chr12	113471354	113472288	1447	Kif26a	87370	1.75	1.44
chr12	81076330	81077615	1444.88	Zfp36l1	136910	1.75	1.44
chr2	105240372	105241665	1274.74	Rcn1	-1520	1.77	1.44
chr4	153127902	153128758	1265.54	A430005L14Rik	-202964	1.77	1.44
chr3	133183369	133184415	1243.98	Tet2	23422	1.78	1.44
chr17	47725326	47726763	1217.03	Ccnd3	-4297	1.76	1.44
chr16	14306359	14307153	1082.46	0610037P05Rik	10770	1.82	1.44
chr12	86924101	86925086	1060.4	Jdp2	-15738	1.77	1.44
chr14	90609617	90610837	947.08	Gm10110	-312012	1.77	1.44
chr14	70733246	70735512	900.56	Slc39a14	-61	1.76	1.44
chr2	178825873	178826641	898.7	4930591A17Rik	-323404	1.83	1.44
chr9	41367226	41367897	845.01	2610203C20Rik	-21303	1.87	1.44
chr17	28620626	28621459	811.59	Fkbp5	1998	1.76	1.44
chr4	122871480	122872156	789.14	Nt5c1a	-6885	1.92	1.44
chr12	77586249	77586873	745.79	Gm10451	41006	1.92	1.44
chr9	119640386	119641433	717.41	Scn10a	-37410	1.88	1.44
chr12	13054834	13055902	613.27	Mycn	-106393	2.05	1.44
chr3	101160927	101162033	537.4	Igsf3	-19568	2.07	1.44
chr1	34915264	34916139	480.28	Plekhb2	7019	1.91	1.44
chr12	84913456	84914246	455.42	Zfyve1	24219	1.91	1.44
chr4	133019817	133020731	443.09	Fam46b	-16023	1.96	1.44
chr4	131277545	131279225	413.21	Ptpru	98831	2.01	1.44
chr12	5070390	5071106	397.52	Atad2b	146447	2.23	1.44
chr14	76887166	76888839	89.6	Tsc22d1	-792	1.85	1.44
chr12	80135829	80137667	3100	Plekhh1	6483	1.84	1.43
chr16	34653879	34654938	3100	Ropn1	3227	1.78	1.43
chr17	81382994	81383977	3100	Tmem178	39531	1.76	1.43
chr17	8097693	8099714	3100	Tagap	-20058	1.76	1.43
chr15	36026503	36027300	3100	Rgs22	10093	1.76	1.43
chr19	19293202	19294668	3100	Rorb	-108488	1.75	1.43
chr14	27376269	27378421	3100	Fam116a	-21695	1.76	1.43
chr3	85777623	85779743	3100	Prss48	27703	1.77	1.43
chr2	74551013	74552508	3100	Hoxd3	1822	1.78	1.43
chr5	130693506	130696036	3100	0610007L01Rik	-1180	1.79	1.43
chr10	85032510	85035048	3100	Btbd11	-27917	1.77	1.43
chr1	172897039	172899818	3100	Fcgr2b	8564	1.76	1.43
chr5	30024746	30025656	3100	Dnajb6	-37085	1.78	1.43
chr2	167138358	167141457	2815.08	B4galt5	-8372	1.74	1.43
chr7	36104145	36105567	2707.23	Gpatch1	-1416	1.77	1.43
chr6	145946646	145947925	2641.79	Sspn	45278	1.74	1.43
chr10	27710237	27712079	2461.06	Ptprk	-82977	1.73	1.43
chr10	80408814	80409904	2261.02	Gadd45b	16487	1.74	1.43
chr5	126003034	126004496	2213.7	Aacs	47872	1.74	1.43
chr7	56652088	56653189	1909.4	Nav2	32411	1.74	1.43
chr12	113401862	113404085	1904.11	Kif26a	18860	1.74	1.43
chr4	57191408	57192411	1860.37	Epb4.1l4b	-35790	1.75	1.43
chr4	41448937	41450718	1860.26	AI464131	292	1.74	1.43
chr12	76479706	76480486	1650.12	Gphb5	37633	1.77	1.43
chr2	147137867	147138956	1580.63	Pax1	-49125	1.82	1.43
chr10	60224529	60225397	1544.55	Slc29a3	-9527	1.75	1.43
chr8	128109424	128110715	1472.76	4933403G14Rik	-83500	1.77	1.43
chr18	82992530	82994199	1408.73	Zfp516	-87201	1.74	1.43
chr14	8937994	8939036	1174.55	Pxk	8004	1.91	1.43
chr11	55253015	55254249	1126.18	Sparc	-19945	1.82	1.43
chr1	16621418	16621962	1038.02	Ube2w	-12042	1.86	1.43
chr8	15032877	15034477	978.89	BB014433	12065	1.76	1.43
chr18	3961483	3962199	903.53	Lyzl1	-203829	1.9	1.43
chr10	103950429	103950872	874.94	Gm4340	318272	1.91	1.43
chr10	21609002	21610042	805.09	Sgk1	7469	1.86	1.43
chr15	100760730	100761635	801.51	Scn8a	-2682	1.86	1.43
chr8	110023204	110024141	683.56	Wwp2	-45526	1.98	1.43
chr8	122852328	122853174	649.58	Fam92b	-151362	1.77	1.43
chr7	152261826	152262472	530.86	Ccnd1	-136410	2.01	1.43
chr2	4862474	4863222	479.66	Phyh	22819	2.1	1.43
chr2	142635491	142636158	462.21	Kif16b	91390	2.09	1.43
chr2	165727488	165728311	274.12	Zmynd8	-3383	1.85	1.43
chr7	87252687	87255103	3126.49	Idh2	6084	1.73	1.42
chr2	155489130	155490383	3100	Trpc4ap	28221	1.79	1.42
chr10	66491229	66493347	3100	Jmjd1c	-66952	1.8	1.42
chr12	83610075	83611097	3100	Rgs6	-107159	1.81	1.42
chr8	81699479	81700708	3100	Zfp827	377	1.81	1.42
chr9	70096272	70098590	3100	Myo1e	42809	1.77	1.42
chr14	87486388	87489815	3100	Diap3	4442	1.81	1.42
chr5	147722679	147725245	3100	Gm10858	-15048	1.8	1.42
chr16	14793941	14794832	2905.54	Snai2	88339	1.75	1.42
chr1	59320198	59321624	2779.85	Cdk15	6880	1.73	1.42
chr1	73908866	73909989	2647.25	Tns1	65764	1.76	1.42
chr10	60902602	60903656	2604.94	Eif4ebp2	12233	1.74	1.42
chr17	83273127	83274169	2392.08	Pkdcc	-340964	1.73	1.42
chr7	140963177	140964222	2306.33	Dhx32	4580	1.73	1.42
chr13	110019931	110021344	2240.16	Pde4d	-30137	1.73	1.42
chr8	88012999	88013843	2160.37	Gpt2	-3077	1.74	1.42
chr13	38444863	38446105	2137.25	Bmp6	7919	1.73	1.42
chr15	83078238	83079413	2077.08	A4galt	3338	1.74	1.42
chr5	100918852	100919954	1999.17	Lin54	8016	1.74	1.42
chr2	128417748	128418821	1975.55	Gm355	1413	1.75	1.42
chr14	69763843	69764957	1825.21	Rps2-ps5	-12662	1.73	1.42
chr10	41024630	41025502	1717.12	Fig4	-2029	1.73	1.42
chr11	85368668	85369915	1710.28	Bcas3	46258	1.75	1.42
chr11	102927978	102929507	1653.07	Plcd3	10650	1.75	1.42
chr4	56918715	56920372	1590.95	D730040F13Rik	17241	1.81	1.42
chr11	67281899	67283062	1590.04	Gas7	13716	1.75	1.42
chr6	65079322	65080193	1586.06	Hpgds	15108	1.74	1.42
chr16	70447341	70448209	1491.9	4930423O20Rik	-65204	1.76	1.42
chr2	49740609	49741479	1436.12	Lypd6b	97824	1.75	1.42
chr14	24960523	24961673	1359.64	Dlg5	2791	1.73	1.42
chr18	37892775	37893758	1163.84	Pcdhgc5	-3316	1.76	1.42
chr12	16628475	16629142	1046.34	Ntsr2	-31350	1.79	1.42
chr18	36016622	36019717	969.86	Cxxc5	27614	1.78	1.42
chr19	58892960	58894109	925.18	1700019N19Rik	-24517	1.97	1.42
chr12	34036773	34038297	889.95	Atxn7l1	-14518	1.79	1.42
chr5	97312454	97313277	869.96	Anxa3	90373	1.84	1.42
chr2	143094770	143095542	843.8	Otor	190989	1.8	1.42
chrX	154519060	154520001	741.57	Cnksr2	-38111	1.89	1.42
chr12	83620097	83620796	739.02	Rgs6	-97453	1.86	1.42
chr5	80980724	80981656	631.86	Lphn3	-468887	1.89	1.42
chr11	32818662	32820190	590.95	1700008A04Rik	-95054	2.05	1.42
chr9	103040585	103041886	550.61	Rab6b	27016	1.74	1.42
chr14	72539797	72540879	484.01	Fndc3a	462221	2.29	1.42
chr5	22238351	22239039	408.89	Lhfpl3	-13345	2.09	1.42
chr12	113779621	113782974	87.02	Tmem179	-33155	1.95	1.42
chr13	113105449	113106395	3208.61	Ankrd55	-2728	1.73	1.41
chr5	128980372	128982715	3100	Tmem132d	-42534	1.84	1.41
chr3	122193995	122196329	3100	Bcar3	72481	1.8	1.41
chr5	24780799	24782931	3100	Mll3	24349	1.84	1.41
chr8	94694046	94696020	3100	4933436C20Rik	185355	1.78	1.41
chr19	21847666	21849167	3100	Tmem2	-4584	1.81	1.41
chr8	25683433	25684612	3100	Ido2	2854	1.78	1.41
chr9	68273871	68274951	3100	Rora	-227243	1.77	1.41
chr6	6484319	6485276	3100	Shfm1	43799	1.79	1.41
chr17	44380485	44381926	3100	Clic5	55675	1.81	1.41
chr1	128649070	128651015	3100	Nckap5	-15562	1.73	1.41
chr12	119885538	119889930	3100	Sp8	-197544	1.77	1.41
chr8	73427779	73428963	3100	Mtap1s	-1395	1.77	1.41
chr10	6615743	6617465	3100	Plekhg1	-10720	1.75	1.41
chr3	84448636	84450866	3100	Tmem154	-20622	1.75	1.41
chr4	139774285	139777288	3100	Igsf21	26058	1.78	1.41
chr15	39652369	39653374	2372.72	Dpys	-28033	1.72	1.41
chr6	91488601	91489532	2276.95	Lsm3	23163	1.72	1.41
chr8	35685250	35686360	2005.93	Dusp4	-184569	1.72	1.41
chr5	130233396	130234954	1917.11	Gbas	3434	1.73	1.41
chr12	16021423	16023289	1903.48	Trib2	-198951	1.72	1.41
chr4	126800960	126802436	1849.1	Gm12942	762	1.72	1.41
chr3	148341343	148342898	1689.21	Lphn2	143499	1.73	1.41
chr16	6295948	6296770	1287.55	Rbfox1	-512946	1.75	1.41
chr5	104149944	104151154	1135.7	Aff1	-32418	1.8	1.41
chr11	67884449	67885488	1130.74	Stx8	104987	1.81	1.41
chr17	31406220	31406969	1044.98	Rsph1	7594	1.75	1.41
chr2	30706105	30707119	1011.47	Prrx2	6188	1.73	1.41
chr3	86758814	86759693	964.14	Cd1d2	-31199	1.8	1.41
chr4	41605037	41606485	937.9	Dnaic1	25178	1.72	1.41
chr12	119170229	119171024	895.81	Cdca7l	88217	1.75	1.41
chr10	69849456	69850803	773.98	Fam13c	-53384	1.93	1.41
chr12	88290876	88291998	769.5	2310044G17Rik	3150	1.72	1.41
chr3	122212692	122214296	751.62	Fnbp1l	80127	1.75	1.41
chr12	114070216	114071104	555.17	Cdca4	-3050	1.74	1.41
chr9	21930585	21931592	538.22	Acp5	3880	1.79	1.41
chr19	45065343	45066465	465.21	Sema4g	2184	1.8	1.41
chr12	113814124	113816207	429.52	Inf2	-11812	1.74	1.41
chr4	117278289	117278961	372.68	Eri3	16943	2.09	1.41
chr11	88704453	88705526	356.42	Akap1	7968	1.79	1.41
chr4	3657360	3658039	298.54	Lyn	52423	2.28	1.41
chr8	35131402	35132183	229.47	Dctn6	37373	2.86	1.41
chr3	103400473	103401324	166.88	Syt6	20988	2.28	1.41
chr11	26058749	26060058	3100	5730522E02Rik	50978	1.79	1.4
chr11	4243640	4244960	3100	Lif	77155	1.79	1.4
chr13	40946541	40948368	3100	Gcnt2	-7828	1.75	1.4
chr10	107799996	107802681	3100	Pawr	31927	1.71	1.4
chr4	3981251	3982387	3100	Sdr16c6	22430	1.72	1.4
chr1	135025303	135028495	3100	Ppp1r15b	-1668	1.79	1.4
chr12	88155028	88159260	3100	6430527G18Rik	67975	1.8	1.4
chr1	168983748	168984822	2693.08	Fam78b	52680	1.72	1.4
chr5	121956647	121957647	2544.68	Adam1b	-4158	1.72	1.4
chr7	145998475	145999432	2539.42	Mapk1ip1	39023	1.71	1.4
chr14	77657608	77659915	2455.41	Gm10132	-5870	1.73	1.4
chr17	24336130	24338495	2380.35	Tbc1d24	6	1.76	1.4
chr4	125379373	125380453	2106.52	Grik3	43118	1.75	1.4
chr14	118577603	118580533	1998.65	Gpr180	43368	1.74	1.4
chr11	117699623	117700462	1771.42	Birc5	-10620	1.72	1.4
chr4	142930524	142931840	1736.98	Lrrc38	-8461	1.74	1.4
chr12	109096533	109098439	1731.93	Bcl11b	143516	1.71	1.4
chr13	49056984	49058517	1581.58	Fam120a	5334	1.71	1.4
chr19	47222072	47223099	1446.25	Calhm1	-4007	1.71	1.4
chr2	151823343	151825097	1345.47	2310046K01Rik	1614	1.71	1.4
chr2	173207382	173208682	1291.18	Pmepa1	-106095	1.75	1.4
chr10	42706900	42708993	1237.62	Scml4	86193	1.72	1.4
chr8	35392585	35393465	1236.97	Gm4889	2086	1.75	1.4
chr17	65111477	65112494	1151.72	Man2a1	49193	1.74	1.4
chr13	47991177	47992384	1063.23	4931429P17Rik	122186	1.83	1.4
chr1	153313192	153314160	1050.58	Rnf2	34152	1.74	1.4
chr8	14871949	14872667	925.76	Cln8	-9004	1.81	1.4
chr2	162226318	162227614	879.33	Ptprt	259795	1.83	1.4
chr16	34972621	34973371	862.81	Mylk	19682	1.74	1.4
chr17	5762525	5763099	817.57	Snx9	-78406	1.72	1.4
chr5	3876810	3877428	794.78	Mterf	16645	1.74	1.4
chr1	135121663	135122535	782.5	Plekha6	-20567	1.75	1.4
chr17	65673215	65673828	755.91	Tmem232	112118	1.84	1.4
chr12	32401915	32402597	629.11	Gpr22	-3527	1.88	1.4
chr14	55952484	55953224	504.95	Gm8894	86686	1.98	1.4
chr7	71118899	71119659	493.44	Klf13	-35365	1.95	1.4
chr4	43399624	43400359	480.3	Rusc2	2826	1.89	1.4
chr10	42820233	42820913	422.28	Sobp	73780	2.01	1.4
chr1	47081835	47082387	402.07	Slc39a10	-171187	2.09	1.4
chr17	9370332	9370968	346.7	1700010I14Rik	189288	2.19	1.4
chr7	97055316	97055890	249.88	Ccdc81	-3486	2.27	1.4
chr3	93452042	93452564	208.55	Tdpoz1	23155	2.23	1.4
chr17	35635708	35638173	3100	Pou5f1	-6082	1.79	1.39
chr16	36746632	36747959	3100	Slc15a2	37703	1.78	1.39
chr4	125598034	125600318	3100	Csf3r	-102056	1.72	1.39
chr5	116832276	116833367	3095.2	Hspb8	40210	1.7	1.39
chr3	86709366	86711052	2752.44	Dclk2	14385	1.7	1.39
chr17	55178803	55180507	2490.7	St6gal2	-404879	1.72	1.39
chr17	9177939	9179198	2083.19	1700010I14Rik	-2474	1.7	1.39
chr18	82980194	82984426	2032.8	Zfp516	-96832	1.72	1.39
chr8	106473019	106474048	1944.08	Cdh5	-152152	1.72	1.39
chr5	44522672	44523780	1728.81	Prom1	-30000	1.71	1.39
chr1	94009843	94011309	1558.78	Hdac4	34177	1.7	1.39
chr2	169527886	169528868	1549.8	Tshz2	69048	1.72	1.39
chr6	108518696	108522120	1503.45	Itpr1	77810	1.71	1.39
chr5	111554105	111555265	1390.25	Pitpnb	-204829	1.72	1.39
chr8	13204084	13205499	1286.15	Grtp1	-3907	1.72	1.39
chr12	81388059	81389105	1244.7	Gm17301	-12275	1.71	1.39
chr8	125864832	125865912	1134.77	Spire2	8853	1.7	1.39
chr12	55678115	55678842	1110.77	1110002B05Rik	79095	1.72	1.39
chr2	28835565	28836612	1037.84	Barhl1	-63983	1.82	1.39
chr8	19983892	19985150	1035.66	Gm15319	-25498	1.7	1.39
chr11	27348522	27349637	1032.59	Vrk2	-855033	1.79	1.39
chr7	147228319	147229022	988.05	Msx3	6306	1.77	1.39
chr18	83104193	83105135	914.66	Zfp516	20622	1.78	1.39
chr12	87726572	87727686	804.54	Esrrb	24968	1.73	1.39
chr1	156805772	156806483	720.51	Ier5	140721	1.87	1.39
chr17	49487559	49488222	718.61	Mocs1	-79749	1.86	1.39
chr3	19690440	19691331	640.67	Crh	-95644	1.91	1.39
chr12	17321785	17322579	611.15	Atp6v1c2	-6864	1.87	1.39
chr17	45802838	45804061	547.9	Capn11	-7280	1.7	1.39
chr11	17812479	17813151	534.03	Etaa1	40964	1.82	1.39
chr7	150247767	150249250	492.72	Tssc4	-6529	1.78	1.39
chr15	51814810	51815339	454.56	Rad21	8382	2.18	1.39
chr19	47582904	47583850	445.6	Obfc1	38	1.92	1.39
chr7	52527560	52529061	398.34	1700039E15Rik	-9947	1.71	1.39
chr12	70575643	70577371	259.66	Gm9887	-102655	1.7	1.39
chr6	96776460	96777342	3100	Fam19a4	233531	1.7	1.38
chr12	43091922	43093171	3100	Lrrn3	-880252	1.74	1.38
chr2	105880790	105881997	3100	Dnajc24	-37764	1.72	1.38
chr17	46932220	46935215	3100	Rpl7l1	-12903	1.77	1.38
chr17	12356711	12358861	3100	Agpat4	32243	1.75	1.38
chr14	87443475	87446192	3100	Diap3	48397	1.75	1.38
chr12	81384989	81387535	3100	Gm17301	-10883	1.75	1.38
chr16	8767111	8769557	3100	Usp7	-10521	1.77	1.38
chr15	102290840	102293088	3100	Prr13	1055	1.76	1.38
chr1	174445180	174447004	3098.52	Ccdc19	-5301	1.69	1.38
chr7	29420121	29421131	2149.78	C330005M16Rik	-4391	1.69	1.38
chr4	103026023	103026950	2070.8	Oma1	40149	1.69	1.38
chr11	63229998	63230907	1780.29	Pmp22	283976	1.69	1.38
chr8	124640382	124641986	1710.53	Banp	119829	1.7	1.38
chr7	145535686	145536520	1700.63	Tcerg1l	53275	1.7	1.38
chr14	73506740	73507890	1624.08	Rcbtb2	-15486	1.69	1.38
chr13	74639968	74641171	1506.67	Zfp825	-20007	1.69	1.38
chr11	43309137	43310175	1454.94	C1qtnf2	15570	1.72	1.38
chr19	55977007	55978234	1418.71	Tcf7l2	4748	1.72	1.38
chr1	140476034	140477004	1378.94	Nek7	39721	1.71	1.38
chr7	85728498	85729810	1320.22	Gm9885	5291	1.7	1.38
chr1	156577327	156578187	1272.57	Cacna1e	-4685	1.72	1.38
chr1	154973580	154974949	1170.95	Lamc2	59083	1.69	1.38
chr4	136291699	136292598	1161.16	Ephb2	-42136	1.69	1.38
chr15	73828617	73829750	1131.66	Gm7935	82693	1.72	1.38
chr9	69990902	69991973	1100.64	Fam81a	-1268	1.75	1.38
chr2	173671274	173672274	1006.37	Vapb	108924	1.71	1.38
chr13	75833357	75834790	997.74	Ell2	-11217	1.81	1.38
chr11	88850800	88851326	990.06	Trim25	-9572	1.7	1.38
chr2	128005262	128006294	988.06	Bcl2l11	53804	1.72	1.38
chr1	192745865	192746792	905.21	Angel2	-2763	1.76	1.38
chr7	148756520	148757311	883.52	Ap2a2	8926	1.8	1.38
chr3	130876276	130877179	870.1	Lef1	61147	1.8	1.38
chr2	72589428	72590168	686.96	Sp3	227270	1.81	1.38
chr5	111560335	111561289	677.98	Pitpnb	-198898	1.69	1.38
chr17	47819055	47820464	677.43	Tomm6	4919	1.81	1.38
chr5	24713905	24714534	553.79	Galnt11	-14519	1.92	1.38
chr14	87506027	87507390	516.59	Diap3	-13768	1.72	1.38
chr7	82888691	82889891	439.09	Akap13	42298	1.99	1.38
chr5	129202890	129203819	426.62	Piwil1	-38589	1.86	1.38
chr17	24173717	24175073	373.99	Prss27	-724	1.75	1.38
chr8	74217096	74219371	362.25	Insl3	4832	1.74	1.38
chr16	32487422	32488513	249.09	Osta	107	1.75	1.38
chr2	116748581	116749839	3100	Tmco5	44641	1.76	1.37
chr2	51881957	51883019	3100	Tnfaip6	-10977	1.7	1.37
chr11	114391506	114393498	3100	Rpl38	-137176	1.74	1.37
chr10	125805988	125807981	3100	Lrig3	403642	1.73	1.37
chr14	58768439	58769679	3100	Fgf9	73848	1.71	1.37
chr2	122159601	122160787	3100	Duox1	18653	1.7	1.37
chrX	68471742	68472800	3100	Mtm1	4044	1.71	1.37
chr13	73243859	73245378	3100	Irx4	-153587	1.69	1.37
chr2	166091513	166093770	3100	Sulf2	-111431	1.76	1.37
chr19	54187319	54188774	3100	Adra2a	68438	1.71	1.37
chr18	46384878	46387767	3100	Trim36	-14268	1.73	1.37
chr11	102907235	102908439	3100	Nmt1	18372	1.69	1.37
chr17	12396005	12399413	3100	Map3k4	-26756	1.69	1.37
chr4	124873071	124875105	3100	Zc3h12a	-69302	1.68	1.37
chr11	100134872	100137727	3100	Krt42	-5089	1.71	1.37
chr6	99661553	99662762	2851.21	Prok2	14502	1.68	1.37
chr5	112098621	112099473	2380.88	C130026L21Rik	88589	1.69	1.37
chr6	134193353	134194731	2332.1	Etv6	-3659	1.69	1.37
chr16	55786941	55788559	2203.49	Nfkbiz	34733	1.67	1.37
chr2	33737882	33739236	2162.75	Fam125b	3859	1.71	1.37
chr17	49575695	49576609	2162.64	Mocs1	8501	1.69	1.37
chr14	87766612	87768355	2140.01	Tdrd3	-48593	1.7	1.37
chr18	76231190	76233297	2083.74	Zbtb7c	12635	1.68	1.37
chr14	41726149	41728034	1993.38	Sh2d4b	-20628	1.68	1.37
chr3	69037402	69039125	1980.72	Ppm1l	-82927	1.69	1.37
chr4	147936202	147937553	1970.12	Exosc10	4435	1.68	1.37
chr6	100381679	100383848	1815.98	Rybp	-145430	1.69	1.37
chr10	23468652	23469375	1812.44	Rps12	37863	1.68	1.37
chr14	117324007	117328024	1737.33	Gpc6	2087	1.77	1.37
chr9	112997626	112998327	1721	Pdcd6ip	619357	1.68	1.37
chr13	96293822	96298315	1681.36	F2rl1	-334	1.72	1.37
chr2	35333846	35335464	1534.53	Ggta1	-17848	1.7	1.37
chr4	152596374	152597366	1507.18	Ajap1	260086	1.68	1.37
chr14	74337322	74338495	1440.87	Gm6984	17315	1.72	1.37
chr19	44797807	44800063	1367.06	Pax2	-32100	1.69	1.37
chr4	71803063	71803864	1290.37	Tle1	-1161	1.69	1.37
chr15	86113143	86114254	1270.12	Tbc1d22a	68827	1.71	1.37
chr12	25412372	25413357	1267.38	Rrm2	18690	1.69	1.37
chr10	59692399	59694246	1250.61	Chst3	-11314	1.69	1.37
chr5	36657809	36658936	1237.04	Sorcs2	-47267	1.71	1.37
chr14	102122670	102124030	1185.02	Gm9922	5755	1.69	1.37
chr1	74141099	74142970	1145.17	Tns1	29004	1.75	1.37
chr16	95189254	95190201	1129	Kcnj6	29771	1.75	1.37
chr12	56038233	56039151	1123.01	Baz1a	48134	1.71	1.37
chr4	122838354	122838992	1111.9	Ppie	-21388	1.71	1.37
chr4	41036118	41037398	1103	Aqp3	8393	1.7	1.37
chr6	54338325	54339566	1095.43	Wipf3	-40693	1.8	1.37
chr11	88991802	88993424	995.97	Gm525	55924	1.68	1.37
chr11	60025475	60026618	896.35	Srebf1	-2027	1.69	1.37
chr5	104126913	104127671	827.9	1700016H13Rik	-42222	1.71	1.37
chr17	26223681	26224656	825.62	Decr2	3111	1.76	1.37
chr2	103983507	103984374	801.06	A930018P22Rik	21068	1.8	1.37
chr18	38901953	38902683	787.13	Arhgap26	65862	1.76	1.37
chr2	163142868	163144565	771.22	Tox2	-2930	1.68	1.37
chr10	63232801	63233565	711.62	Gm10118	156873	1.85	1.37
chr3	51053205	51054377	569.6	Ccrn4l	25178	1.69	1.37
chr15	81675660	81676998	544.82	Gm8444	-2498	1.68	1.37
chr8	125203960	125204621	447.89	Cbfa2t3	-1700	1.75	1.37
chr9	40139096	40141781	436.37	Gramd1b	13187	1.71	1.37
chr4	149316970	149318193	409.6	Spsb1	-894	1.76	1.37
chr10	61612612	61613557	402.82	2010107G23Rik	-6297	1.85	1.37
chr14	118214073	118214885	345.94	Dct	236825	1.76	1.37
chr14	67353452	67354010	288.39	Gm10032	-49682	2.2	1.37
chr12	33872574	33873533	281.84	Atxn7l1	40617	1.96	1.37
chr14	100855593	100856604	271.68	Klf12	-307092	1.76	1.37
chr11	114393605	114394272	223.45	Rpl38	-135776	2.2	1.37
chr9	116547735	116550446	3100	Rbms3	182657	1.75	1.36
chr1	153390063	153393557	3100	Fam129a	-26394	1.76	1.36
chr11	67220852	67222422	3100	Gas7	-47065	1.75	1.36
chr11	16434227	16435632	3100	Sec61g	-26389	1.73	1.36
chr12	113495176	113496861	3100	Kif26a	111560	1.75	1.36
chr18	5422360	5424192	3100	Zfp438	-88648	1.68	1.36
chr7	85729880	85732193	3100	Gm9885	6811	1.69	1.36
chr10	41826864	41828893	3100	Armc2	-89053	1.7	1.36
chr7	30900726	30901925	3100	Zfp382	-5666	1.69	1.36
chr11	76201238	76202883	3100	Nxn	10968	1.67	1.36
chr6	83646109	83648983	3100	Vax2	-13243	1.67	1.36
chr14	100712279	100715086	3100	Klf12	-164503	1.77	1.36
chr12	88163735	88168260	3100	6430527G18Rik	60427	1.75	1.36
chr15	88749118	88750447	2867.85	Ttll8	35215	1.67	1.36
chr5	122339252	122341849	2804.61	Cux2	-15958	1.68	1.36
chr8	90313621	90315455	2448.66	Zfp423	12931	1.67	1.36
chr6	85306640	85307746	2437.69	Rab11fip5	-6877	1.68	1.36
chr10	85107334	85108827	2399.8	Btbd11	47245	1.67	1.36
chr10	19920979	19922932	2219.78	Mtap7	53536	1.71	1.36
chr3	86645474	86646962	2214.14	Dclk2	77934	1.67	1.36
chr12	117634240	117635306	1936.75	Ncapg2	-9100	1.68	1.36
chr8	13208318	13210209	1892.37	Grtp1	-8503	1.67	1.36
chr17	66261795	66264098	1828.18	Ralbp1	-29021	1.68	1.36
chr10	60459844	60460739	1747.46	Pldi	-59530	1.68	1.36
chr11	72114118	72116481	1586.35	Xaf1	-134	1.67	1.36
chr11	117807335	117808767	1576.29	Socs3	22005	1.67	1.36
chr16	95190484	95191578	1482.02	Kcnj6	28362	1.67	1.36
chr7	87350619	87353435	1449.77	Sema4b	19453	1.68	1.36
chr11	97687234	97689842	1448.31	Lasp1	11421	1.67	1.36
chr8	126667843	126668883	1347.05	Galnt2	-87055	1.67	1.36
chr5	118610481	118611311	1281.69	Fbxw8	-5443	1.69	1.36
chr18	37958041	37959126	1225.73	Pcdhgc5	-7333	1.68	1.36
chr14	79756420	79757145	1223.63	Naa16	-6165	1.67	1.36
chr2	71569545	71570734	1150.54	Gm1631	12816	1.67	1.36
chr8	128064323	128065375	1146.58	Sipa1l2	-48412	1.69	1.36
chr18	53190968	53192239	1114.29	Snx2	-144343	1.82	1.36
chr6	70068547	70069118	1056.12	Gm10360	-305257	1.68	1.36
chr13	112406143	112407099	943.82	Gm10736	-22848	1.68	1.36
chr1	52335863	52336769	893.7	Gls	-46259	1.77	1.36
chr5	148650395	148651888	893.38	Pomp	-21284	1.67	1.36
chr7	146267800	146269451	891.29	Dpysl4	-3553	1.68	1.36
chr17	90909785	90910846	838.85	Nrxn1	-55195	1.79	1.36
chr10	41889667	41890599	804.65	Foxo3	106383	1.7	1.36
chr2	179396571	179398238	702.12	Cdh4	220062	1.73	1.36
chr5	124418843	124419660	702.08	Hip1r	-4481	1.69	1.36
chr12	73764376	73766786	665.99	Dhrs7	-624	1.7	1.36
chr14	85901190	85901791	538.86	Pcdh17	1058212	1.69	1.36
chr11	116480762	116482027	519.83	Rhbdf2	3919	1.69	1.36
chr12	71391873	71392806	504.73	Trim9	56218	1.82	1.36
chr10	59398694	59399679	442.4	Ddit4	15533	1.8	1.36
chr1	73995286	73995899	344.48	Tns1	-20633	1.95	1.36
chr19	31900027	31900604	332.77	A1cf	-42926	2.19	1.36
chr5	118723159	118724645	236.59	2410131K14Rik	28312	1.82	1.36
chr10	76728480	76730303	232.41	Pofut2	7088	1.69	1.36
chr4	136241114	136242931	91.83	Ephb2	8384	1.89	1.36
chr14	70588416	70589049	54.29	Pdlim2	-11262	2.15	1.36
chr9	69038207	69040216	3185.61	Rora	-98877	1.66	1.35
chr11	106530108	106532869	3128.24	Pecam1	45634	1.66	1.35
chr16	59492801	59494044	3100	Mina	21104	1.68	1.35
chr2	84929028	84930718	3100	Tnks1bp1	31426	1.71	1.35
chr12	72450837	72454049	3100	Dact1	40328	1.7	1.35
chr19	7442826	7444655	3100	AI846148	14142	1.66	1.35
chr15	101063125	101066999	3100	Grasp	9580	1.74	1.35
chr5	147970427	147971582	3100	Gsx1	-29104	1.67	1.35
chr5	75970129	75973780	3100	Kit	1864	1.77	1.35
chr6	72309548	72312990	2856.98	Rnf181	130	1.66	1.35
chr13	99687649	99688792	2796.36	Tnpo1	8235	1.72	1.35
chr6	120161161	120162280	2792.31	Ninj2	17808	1.67	1.35
chr18	57710420	57711647	2326.74	1700011I03Rik	-11754	1.66	1.35
chr19	28189110	28189923	2246.79	Rfx3	-104021	1.67	1.35
chr17	29922720	29923736	1981.81	Mdga1	53696	1.66	1.35
chr13	47349556	47350583	1928.64	Rnf144b	60871	1.66	1.35
chr18	6302353	6303005	1793.06	Rpl27-ps3	-30002	1.67	1.35
chr9	111331004	111331966	1498.48	Dclk3	-10186	1.68	1.35
chr1	39486618	39487867	1418.14	Tbc1d8	48422	1.68	1.35
chr3	96372533	96374437	1411.52	Gm16253	-8146	1.7	1.35
chr13	18560718	18561671	1381.31	Pou6f2	-87476	1.73	1.35
chr16	33455201	33456129	1290.93	Zfp148	-40194	1.67	1.35
chr1	52580823	52582008	1286.22	Nab1	-24126	1.72	1.35
chr4	134784751	134785600	1048.86	Clic4	43576	1.72	1.35
chr3	41212274	41213662	1003.59	Gm16508	-118507	1.72	1.35
chr5	36701775	36703047	902.01	Sorcs2	38400	1.66	1.35
chr1	190718325	190719099	838.57	Ush2a	-59024	1.81	1.35

## Sheet: Nanog (E14 enriched)
chr	start	end	pvalue	symbol.coding	distance.coding	fcRaw	fcQuantiles
chr6	51715741	51717250	3100	Snx10	222273	-2.63	-2.71
chr8	10971450	10973408	3100	Irs2	36322	-2.33	-2.66
chr9	69515068	69519180	3100	Foxb1	91997	-2.36	-2.66
chr2	65134182	65135279	3100	Cobll1	-57619	-2.23	-2.52
chr1	65485287	65486246	3100	Pth2r	128114	-2.15	-2.46
chr7	143571012	143571970	1426.01	Mgmt	-514789	-2.52	-2.46
chr2	46362059	46363130	1619.61	Zeb2	-1389867	-2.59	-2.44
chr1	66395454	66397094	3100	Mtap2	-15074	-2.05	-2.41
chr13	72306782	72307507	3100	Irx1	-205876	-2.07	-2.34
chr3	119879339	119880165	2332.21	Ptbp2	-393426	-2.25	-2.3
chr3	95588968	95590115	3100	Tars2	-30603	-2	-2.29
chr18	63390930	63391785	2469.7	Fam38b	-74397	-2.17	-2.26
chr3	16840658	16841997	1869.66	Ythdf3	758127	-2.23	-2.26
chr7	63674409	63675745	3100	Oca2	179646	-1.92	-2.23
chr15	65971105	65972365	3100	Kcnq3	145887	-1.98	-2.22
chr5	96420378	96421465	2072.14	Cxcl13	34909	-2.16	-2.22
chr5	76291951	76293758	3100	Kdr	81750	-1.81	-2.2
chr13	92811161	92812285	3100	Rasgrf2	-10904	-1.87	-2.19
chr18	84328517	84329474	3100	Zadh2	71407	-1.85	-2.18
chr8	51805289	51806281	1697.87	4930555F03Rik	1256936	-2.22	-2.17
chr18	56576033	56576879	614.15	Gramd3	-2253	-2.74	-2.17
chr2	163602227	163603614	3100	Ada	-26983	-1.76	-2.13
chr8	127325201	127327574	2340.77	Trim67	8535	-2.02	-2.13
chr6	135869941	135870735	1020.45	Grin2b	251438	-2.46	-2.13
chr7	128984125	128985225	1765.95	Scnn1b	-23829	-1.82	-2.12
chr1	177954226	177955421	1778.54	B020018G12Rik	-45568	-2.04	-2.1
chrX	148227014	148228197	3100	Huwe1	-10350	-1.74	-2.09
chr1	88904306	88905764	2697.96	Alppl2	81570	-1.93	-2.09
chr10	85388646	85389375	1039.07	Prdm4	-8939	-2.1	-2.09
chr15	6932882	6934184	3100	Osmr	-109170	-1.69	-2.08
chr7	65195547	65196690	3100	Gabrb3	349316	-1.8	-2.07
chr10	23768246	23769189	1220.89	Taar7f	-543	-2.25	-2.07
chr18	80236846	80237866	680.23	Pard6g	-6430	-2.21	-2.07
chr6	64152211	64153355	3100	Atoh1	-526306	-1.73	-2.05
chr9	34424871	34425951	2796.38	Kirrel3	131665	-1.87	-2.05
chr13	74880239	74881223	1340.49	Cast	-9212	-1.88	-2.05
chr13	9972573	9973884	1298.31	Chrm3	-94916	-2.31	-2.05
chr16	54966984	54967703	1021.85	Zpld1	316069	-2.47	-2.05
chr11	52455271	52456249	839.23	Fstl4	-122437	-2.22	-2.05
chr7	103800265	103801299	1760.45	Odz4	129870	-1.82	-2.04
chr3	10445834	10446809	999.38	Snx16	-6184	-2.21	-2.04
chr14	9569013	9570483	3100	4930452B06Rik	-70821	-1.64	-2.03
chr14	122722841	122724251	3100	Clybl	-53485	-1.66	-2.02
chr2	163708731	163709688	2337.18	Kcnk15	29718	-1.71	-2.02
chr13	91314884	91315682	1812.16	Atg10	48524	-2	-2.02
chr18	26322746	26324034	2803.59	Celf4	-410796	-1.79	-2.01
chr7	139511947	139512925	1841.4	Chst15	-3401	-1.75	-2
chr3	5798418	5799277	1108.36	Pxmp3	-222481	-1.96	-2
chr1	65486366	65487242	589.02	Pth2r	129078	-2.51	-2
chr1	84125010	84126324	3100	Pid1	46641	-1.77	-1.99
chr6	12782996	12784100	2256.77	Thsd7a	-84121	-1.91	-1.99
chr17	8432016	8433473	967.34	Ccr6	-2627	-2.19	-1.98
chr18	55356908	55358010	1463.93	Zfp608	-205376	-1.86	-1.97
chr3	113845083	113845831	866.71	Col11a1	111950	-2.29	-1.97
chr18	48168539	48169828	1760.26	Gm5506	-35975	-2	-1.96
chr2	171346779	171347721	1532.52	Cbln4	521648	-1.95	-1.96
chr2	174391906	174392844	2511.88	Zfp831	-76609	-1.65	-1.95
chrX	22072261	22073302	1942.32	Klhl13	771067	-1.82	-1.95
chr6	144569188	144570212	1436.19	Bcat1	411577	-1.96	-1.95
chr2	71058720	71060038	3116.54	Dync1i2	9243	-1.62	-1.94
chr13	42489606	42491171	521.75	Edn1	93391	-2.69	-1.94
chr3	55084036	55085101	666.27	Dclk1	38077	-2.07	-1.93
chr2	92767298	92768551	2515.85	Syt13	12605	-1.6	-1.92
chr11	78670933	78671629	1804.57	1810012P15Rik	31205	-1.66	-1.92
chr3	47465950	47467022	1683.11	1700018B24Rik	946446	-1.93	-1.92
chr7	137320180	137321532	1116.42	Fgfr2	84796	-1.82	-1.92
chr15	53190936	53191885	539.48	Ext1	-13685	-2.1	-1.92
chrX	10311039	10312195	2145.31	Mid1ip1	16901	-1.81	-1.91
chr6	93130399	93131830	1443.94	Adamts9	-237946	-1.85	-1.91
chr8	15305414	15306362	635.3	Myom2	248353	-2.34	-1.91
chr6	80312967	80314715	3100	Lrrtm4	344146	-1.53	-1.9
chr3	81644969	81645938	1562.93	Gm9989	83097	-2	-1.9
chr15	32595784	32596907	2813.9	Sema5a	64970	-1.64	-1.89
chr2	50042129	50043145	445.12	Lypd6	21893	-2.52	-1.89
chr8	103873332	103874496	3100	Gm17316	139414	-1.49	-1.88
chr2	21959937	21961040	3100	Myo3a	-188600	-1.51	-1.88
chr5	92303863	92304748	2243.63	Rchy1	87564	-1.66	-1.88
chr1	125946039	125947033	1929.39	Dpp10	-4443	-1.78	-1.88
chr3	143876480	143877905	1490.84	Lmo4	-8979	-1.85	-1.88
chr15	56809582	56810330	1162.17	Has2	-283864	-2.03	-1.88
chr14	67211352	67212244	934.55	Adra1a	-42370	-1.98	-1.88
chr7	104068797	104069853	3100	Nars2	-30558	-1.48	-1.87
chr11	28599075	28600130	2593.69	Ccdc85a	-115307	-1.62	-1.87
chr4	100499484	100500689	2264.96	Cachd1	50873	-1.69	-1.87
chr19	22961095	22962261	671.37	Trpm3	120844	-2.09	-1.87
chr3	86503771	86505851	3100	Mab21l2	-152161	-1.46	-1.86
chr2	91148503	91149578	1581.58	Arfgap2	43562	-1.6	-1.86
chr2	101118931	101120543	1002.83	B230118H07Rik	341129	-2.01	-1.86
chr17	9102440	9103791	947.43	Pde10a	-14139	-1.92	-1.86
chr18	23667163	23668315	3100	Dtna	11685	-1.53	-1.85
chr7	57811301	57812383	2723.66	Gm9343	386783	-1.57	-1.85
chr11	106498498	106501664	2257.43	Tex2	-24467	-1.48	-1.85
chr6	32555351	32556318	1745.67	Plxna4	-17616	-1.71	-1.85
chr5	28156820	28157603	1174.69	Htr5a	-11271	-1.92	-1.85
chr17	21514227	21515062	1049.27	Zfp677	-6129	-2.13	-1.85
chr3	136756369	136757517	3100	Gm10955	141728	-1.49	-1.84
chr1	19963826	19964943	873.13	Pkhd1	643830	-2.1	-1.84
chr10	78568901	78569847	556.06	2610008E11Rik	-9099	-1.96	-1.84
chr11	37880890	37882152	2818.37	Odz2	-832012	-1.55	-1.83
chr2	158195446	158196955	1469.94	Snhg11	-5200	-1.52	-1.83
chr19	24647950	24648781	1191.8	Pip5k1b	-18086	-1.91	-1.83
chr2	4062938	4063882	800.77	Frmd4a	-10426	-2.23	-1.83
chr16	55514124	55515059	2937.44	Zpld1	-216458	-1.58	-1.82
chr7	35215691	35217260	2601.38	Lsm14a	-41677	-1.54	-1.82
chr9	104248479	104249625	2319.2	Acpp	-9153	-1.59	-1.82
chr4	64940658	64941870	3100	Pappa	156014	-1.47	-1.81
chr1	162293342	162294338	3100	Rabgap1l	-11941	-1.54	-1.81
chr2	125469004	125469994	1174.22	Cep152	-18756	-1.76	-1.81
chr10	24077087	24078072	3100	Moxd1	134327	-1.48	-1.8
chr1	114850978	114851952	2024.55	Dsel	-1089900	-1.62	-1.8
chr7	77728662	77729755	1144.71	B130024G19Rik	197662	-1.92	-1.8
chr15	7473203	7474062	1024.94	Egflam	-125213	-1.86	-1.8
chr18	55286262	55287293	3148.04	Zfp608	-134513	-1.5	-1.79
chr16	25809347	25810522	3100	Trp63	7898	-1.38	-1.79
chr10	84734039	84735522	2835.92	Gm8394	-41482	-1.58	-1.79
chrX	106308837	106309791	1125.48	Sh3bgrl	18725	-1.92	-1.79
chr3	5770954	5771770	662.16	Pxmp3	-195215	-1.97	-1.79
chr7	124649175	124649927	417.25	Xylt1	125071	-2.32	-1.79
chr7	136718427	136719449	1616.61	Wdr11	-16533	-1.64	-1.78
chr8	6806732	6807528	1263.47	Gm1840	1167465	-1.8	-1.78
chr15	62267927	62268747	795.28	Myc	449407	-1.94	-1.78
chr18	43822856	43824023	3100	Jakmip2	24153	-1.4	-1.77
chr15	54533335	54534867	3100	Nov	-43074	-1.38	-1.77
chr6	142224003	142225192	2132.64	Iapp	-22246	-1.62	-1.77
chr1	68109257	68110301	2067.42	Cps1	940137	-1.61	-1.77
chr3	121750929	121753035	1208.7	Abca4	5029	-1.72	-1.77
chr9	4483579	4484292	785.02	8430410K20Rik	107322	-1.99	-1.77
chr18	28790777	28791420	739.41	Pik3c3	-1641267	-2.05	-1.77
chr1	115866968	115868073	663.36	Cntnap5a	-1713960	-1.65	-1.77
chr17	21511731	21513508	3100	Zfp677	-8150	-1.35	-1.76
chr15	21115020	21116439	3100	Cdh12	74488	-1.37	-1.76
chr8	36993113	36993948	3100	Gm10063	-95274	-1.43	-1.76
chr17	69746944	69748129	2790.85	Zfp161	14462	-1.51	-1.76
chr9	8533359	8534579	2718.16	Trpc6	-10539	-1.44	-1.76
chr6	76410463	76411901	1487.99	Gm9008	36693	-1.76	-1.76
chr3	27975977	27976851	1152.93	Pld1	-32275	-1.78	-1.76
chr5	144815881	144816455	808.6	Ocm	-28685	-1.99	-1.76
chr3	92426921	92427767	785.19	Lce6a	-1667	-2.14	-1.76
chr6	81721356	81722480	3152.18	AW146020	-151616	-1.44	-1.75
chrX	49035769	49036909	3100	Hs6st2	-1338	-1.4	-1.75
chr2	107450779	107453052	3100	Kcna4	321734	-1.41	-1.75
chr9	98627633	98628541	1440.51	Prr23a	-114969	-1.56	-1.75
chr5	98911828	98912649	475.8	Gm11111	-69415	-2.29	-1.75
chr10	31365578	31366678	3072.71	Rnf217	-36607	-1.49	-1.74
chr15	40784959	40787823	2866.87	Zfpm2	203665	-1.72	-1.74
chr1	161288513	161289459	2836.83	Rfwd2	126462	-1.46	-1.74
chrX	100521551	100522619	2808.5	Cdx4	5283	-1.46	-1.74
chr5	138318828	138319792	2792.08	Pilrb2	-6257	-1.46	-1.74
chr1	71787436	71788361	1593.71	Apol7d	87945	-1.6	-1.74
chr6	4799522	4800614	981.93	Ppp1r9a	-53041	-1.86	-1.74
chr7	89900274	89901664	795.46	Eftud1	103745	-1.93	-1.74
chr15	47185910	47187156	3203.92	Csmd3	646713	-1.34	-1.73
chr4	102574707	102575697	3122.28	Sgip1	32032	-1.38	-1.73
chr8	83075984	83076997	1738.7	Frem3	-58284	-1.55	-1.73
chr8	93336937	93338701	1704.71	Chd9	-14674	-1.52	-1.73
chr13	16023132	16024103	1411.16	Gm17394	74847	-1.7	-1.73
chr12	104807702	104808583	654.72	Ppp4r4	37426	-1.93	-1.73
chrX	148583674	148584480	444.6	Iqsec2	5192	-2.26	-1.73
chr7	110115587	110116318	351.52	Olfr576	2326	-2.27	-1.73
chr15	25528667	25529424	1495.97	Myo10	-23222	-1.56	-1.72
chr1	163374804	163375576	1255.9	Tnfsf4	49533	-1.68	-1.72
chr9	58591208	58592086	1084.91	2410076I21Rik	-2306	-1.67	-1.72
chr1	79652384	79653165	1019.76	Ap1s3	15646	-1.79	-1.72
chr3	131954874	131955534	514.16	Dkk2	206991	-2.02	-1.72
chr15	21542674	21543509	472.3	Cdh12	501943	-2.4	-1.72
chr10	12482115	12483551	3100	Utrn	50794	-1.32	-1.71
chr1	79450127	79451762	3100	Scg2	-14285	-1.31	-1.71
chr8	18381269	18382540	2500.13	Mcph1	-213248	-1.54	-1.71
chr1	173999941	174001066	2468.78	Copa	-12175	-1.43	-1.71
chrX	74671262	74673220	1841.77	Tbl1x	-84319	-1.73	-1.71
chrX	166021545	166022338	1324.97	Mid1	-101239	-1.54	-1.71
chr10	47713149	47714051	944.03	Grik2	1584491	-1.78	-1.71
chr8	101873129	101873851	711.56	Cdh8	66910	-2.04	-1.71
chr19	23509890	23510919	685.96	Mamdc2	12538	-1.77	-1.71
chr3	127160934	127162477	362.12	Gm4392	40786	-2.09	-1.71
chr15	7319859	7320912	3065.86	Egflam	27864	-1.38	-1.7
chr4	136571292	136572612	1797.35	Zbtb40	32517	-1.46	-1.7
chr6	4065720	4066589	1089.55	Bet1	-29224	-1.58	-1.7
chr16	75249103	75250233	3208.09	Gm17459	324861	-1.34	-1.69
chr5	68324607	68325554	1743.47	Atp8a1	-86314	-1.57	-1.69
chr6	101212798	101214257	1370.06	Pdzrn3	113552	-1.58	-1.69
chr19	45936704	45937842	1228.1	Kcnip2	-46770	-1.55	-1.69
chr10	13884345	13885409	1176.46	Hivep2	198636	-1.71	-1.69
chr8	8520811	8522303	1128.19	Efnb2	117601	-1.55	-1.69
chr1	69345076	69345865	1088.16	Erbb4	-190786	-1.73	-1.69
chr4	54575733	54576490	672.57	Zfp462	-381835	-1.93	-1.69
chr15	89501344	89502564	410.75	Rabl2	-79831	-2.15	-1.69
chr18	55355054	55356882	3100	Zfp608	-203722	-1.27	-1.68
chr15	28292639	28293775	3100	Dnahc5	159906	-1.37	-1.68
chr7	91402527	91403731	2583.33	Fam108c	-102679	-1.35	-1.68
chr13	54771544	54772214	1754.31	Rnf44	16965	-1.5	-1.68
chr18	4192962	4194452	1333.1	Lyzl1	28093	-1.57	-1.68
chr8	29285076	29285850	1300.58	Unc5d	716495	-1.67	-1.68
chr5	142867206	142868197	1248.48	Foxk1	-9727	-1.53	-1.68
chr1	91004553	91005457	1038.17	Sh3bp4	38076	-1.52	-1.68
chr7	105124852	105125909	937	Gdpd4	19054	-1.65	-1.68
chr16	22873303	22874184	730.05	Dnajb11	15712	-1.64	-1.68
chr3	63472468	63473314	706.71	Plch1	182021	-1.76	-1.68
chrX	48321535	48322235	312.61	Frmd7	-26047	-2.47	-1.68
chr2	50084450	50085116	207.71	Lypd6	63846	-2.6	-1.68
chr9	47917297	47918237	2264.25	Fam55b	231034	-1.46	-1.67
chr1	159379549	159380724	2094.51	BC026585	-8607	-1.4	-1.67
chr13	16897180	16898252	1359.47	Inhba	791360	-1.67	-1.67
chr16	26999299	27000362	1152.65	Gm606	-9894	-1.74	-1.67
chr15	19044434	19045346	1024.83	Cdh10	294843	-1.64	-1.67
chr17	13062469	13063370	740.91	Mas1	-1952	-1.82	-1.67
chr1	28924901	28925573	731.7	Gm17684	13166	-1.9	-1.67
chr7	48123378	48124151	425.41	Vstm2b	-30916	-2.03	-1.67
chr2	24783215	24784494	251.46	Arrdc1	6773	-1.85	-1.67
chr18	55141297	55142881	2440.5	Zfp608	7425	-1.38	-1.66
chr15	41346756	41347825	1744.31	Oxr1	68335	-1.47	-1.66
chrX	137625018	137625967	1622.6	Atg4a	133907	-1.64	-1.66
chr3	62256306	62257485	1121.95	Arhgef26	33072	-1.81	-1.66
chr5	120787471	120788887	503.81	Lhx5	-93774	-1.66	-1.66
chr4	20387187	20387966	499.13	Nkain3	318086	-2.2	-1.66
chr13	3693946	3694804	246.19	Asb13	61097	-2.25	-1.66
chr12	91082742	91084264	3100	Nrxn3	32406	-1.29	-1.65
chr10	4663230	4664683	3100	Vip	43259	-1.29	-1.65
chr17	20819411	20820546	2288.64	Vmn1r226	-4530	-1.41	-1.65
chr16	70049271	70050514	1895.56	Speer2	-185786	-1.52	-1.65
chr6	112000317	112001318	1546.24	Lmcd1	-222977	-1.5	-1.65
chr2	102365837	102366812	1312.44	Pamr1	-23834	-1.55	-1.65
chrX	22538272	22539029	1256.95	Klhl13	305277	-1.58	-1.65
chr3	49575164	49576197	1024.11	Pcdh18	-14491	-1.69	-1.65
chr14	123270724	123271815	2326.26	A2ld1	41123	-1.38	-1.64
chr7	102988710	102989795	2136.82	Gm9966	-117495	-1.44	-1.64
chr5	86134790	86136132	1830.97	Cenpc1	359406	-1.57	-1.64
chr2	143982381	143983593	1725.45	Snx5	113531	-1.57	-1.64
chr4	108403864	108404918	1624.86	Zfyve9	-7928	-1.41	-1.64
chr2	149566821	149567891	1278.39	Tmem90b	-87453	-1.62	-1.64
chr13	47279615	47280363	1002.37	Rnf144b	-9370	-1.61	-1.64
chr1	108439588	108440335	980.1	Bcl2	170907	-1.67	-1.64
chr9	102113415	102114505	485.27	Ephb1	143026	-1.58	-1.64
chr10	36473294	36474369	3100	Hdac2	-220464	-1.24	-1.63
chr4	96819816	96821013	3100	Gm10192	29483	-1.24	-1.63
chr1	65468655	65469908	3100	Pth2r	111465	-1.24	-1.63
chr9	60171489	60172827	3100	Thsd4	172807	-1.3	-1.63
chr8	72752782	72754321	3100	Armc6	4502	-1.26	-1.63
chr9	32414039	32415557	3009.06	Ets1	-28874	-1.26	-1.63
chr16	85129278	85130395	2039.76	App	44094	-1.36	-1.63
chr16	70964808	70965766	1711.01	4930423O20Rik	-582655	-1.45	-1.63
chr5	135801544	135802813	1642.07	Fkbp6	23635	-1.52	-1.63
chr17	57642365	57643328	1595.53	Vmn2r120	41867	-1.51	-1.63
chr9	20152709	20153728	965.77	Olfr18	-12682	-1.72	-1.63
chr3	68056011	68056976	784.96	Gm5848	56645	-1.65	-1.63
chr5	62406553	62407338	729.96	G6pd2	206850	-1.79	-1.63
chr5	44443750	44444648	618.78	Prom1	41691	-1.72	-1.63
chr3	49712624	49713501	491.37	Pcdh18	-151903	-2.07	-1.63
chr1	158406051	158406841	331.37	Soat1	-2047	-2.07	-1.63
chr7	26462860	26463627	169.99	B9d2	-2924	-2.26	-1.63
chr4	20633464	20634433	2947.85	Nkain3	71834	-1.4	-1.62
chr8	105669004	105670388	2443.84	Gm8730	-279959	-1.4	-1.62
chr15	16420727	16421568	2291.37	Cdh9	-286646	-1.31	-1.62
chr4	139232866	139234916	2172.64	Tas1r2	23865	-1.44	-1.62
chr7	83583156	83584031	2158.83	Agbl1	27552	-1.42	-1.62
chr1	22795068	22795818	1911.97	Rims1	17160	-1.4	-1.62
chr12	37264524	37265481	1840.57	D630036H23Rik	-156142	-1.5	-1.62
chr3	48872307	48873421	1427.18	1700018B24Rik	-460000	-1.55	-1.62
chr2	109586243	109586944	1174.13	Bdnf	51938	-1.61	-1.62
chr3	97071732	97072665	1147.84	Bcl9	-40838	-1.44	-1.62
chr3	41470509	41471268	1092.41	Sclt1	-9589	-1.59	-1.62
chr1	29871435	29872326	813.47	Gm9898	904987	-1.71	-1.62
chr17	67735595	67736422	594.7	Ptprm	-32156	-1.83	-1.62
chr16	56240768	56241750	533.24	Impg2	36974	-2.02	-1.62
chr2	49759345	49760512	3100	Lypd6b	116599	-1.22	-1.61
chr2	141687993	141689317	3100	Macrod2	-313876	-1.28	-1.61
chr10	39782156	39783545	2504.49	AI317395	-37800	-1.34	-1.61
chr4	153401775	153402668	1889.15	Lrrc47	8396	-1.3	-1.61
chr4	26148225	26149017	1342.92	Manea	125372	-1.43	-1.61
chr6	80006165	80007748	3100	Lrrtm4	37319	-1.16	-1.6
chr7	61090879	61092071	3100	Luzp2	-999867	-1.21	-1.6
chr17	35919165	35920155	1689.59	Ier3	-39023	-1.42	-1.6
chr2	65454100	65454897	1591.57	Scn2a1	-4380	-1.45	-1.6
chr19	24598082	24599087	1381.26	Pip5k1b	31839	-1.4	-1.6
chr3	159589339	159590007	893.94	Wls	87000	-1.57	-1.6
chr3	89807743	89809140	3100	Hax1	-5685	-1.24	-1.59
chr11	58425970	58426987	2931.35	2210407C18Rik	546	-1.26	-1.59
chr7	85327919	85329004	1634.42	Ntrk3	394354	-1.42	-1.59
chr2	8048473	8049510	1284.08	Celf2	-1046791	-1.54	-1.59
chr1	69898381	69899377	1148.09	Spag16	25391	-1.54	-1.59
chr4	53788583	53789787	935.13	Tal2	-3482	-1.61	-1.59
chr11	64656843	64657573	872.5	Elac2	-135296	-1.57	-1.59
chr1	14163001	14164094	708.47	Eya1	110581	-1.8	-1.59
chr13	54776987	54777839	704.67	Rnf44	11636	-1.53	-1.59
chr16	70104855	70105553	548.67	Gbe1	-208980	-1.84	-1.59
chr8	99649227	99649884	484.13	1700047G07Rik	613383	-1.7	-1.59
chr16	29950176	29950854	484.07	Gm1968	11966	-1.75	-1.59
chr2	114063162	114064053	467.23	Zfp770	-36385	-1.9	-1.59
chr1	59105002	59105979	418.91	Gm17570	-43469	-2.2	-1.59
chr2	151359953	151360912	384.26	Fkbp1a	-7811	-1.46	-1.59
chr18	48266594	48267310	371.5	Gm5506	61902	-2.04	-1.59
chr12	110763772	110764711	368.85	Dlk1	66124	-1.76	-1.59
chr2	180309135	180310195	2488.31	1600027N09Rik	-6341	-1.27	-1.58
chr7	47087743	47088759	2470.93	Gm2058	243935	-1.35	-1.58
chr2	135949766	135950748	2308.13	6330527O06Rik	66563	-1.36	-1.58
chr18	47378394	47379457	1613.52	Sema6a	61663	-1.49	-1.58
chr10	29570671	29571758	1610.24	Rspo3	-315509	-1.5	-1.58
chr9	64463397	64464401	1578.43	Megf11	-44503	-1.27	-1.58
chr1	51047261	51048309	1472.48	Tmeff2	63155	-1.46	-1.58
chr12	10357109	10358030	1215.08	Nt5c1b	-19201	-1.57	-1.58
chr8	125060598	125061658	909.6	Fam38a	14188	-1.32	-1.58
chr17	93962552	93963280	850.6	Adcyap1	364145	-1.71	-1.58
chr11	36852084	36853585	765.86	Odz2	-95234	-1.6	-1.58
chr18	33243914	33244660	745.33	Camk4	-97304	-1.68	-1.58
chr1	48545165	48546103	611.62	C230029F24Rik	-755716	-1.93	-1.58
chr18	54221330	54222295	580.18	Gm5507	77816	-1.84	-1.58
chr10	34949897	34951126	3100	Amd2	481173	-1.19	-1.57
chr11	50667085	50668548	1771.33	Grm6	3144	-1.28	-1.57
chr18	40625801	40626647	1661.22	Kctd16	208194	-1.36	-1.57
chr5	81773084	81773951	1327.3	Lphn3	34535	-1.47	-1.57
chr19	38719472	38720458	1292.34	Plce1	121245	-1.5	-1.57
chr14	123054121	123055037	1220.82	Pcca	121022	-1.49	-1.57
chr17	32861864	32862853	1055.07	Cyp4f15	39636	-1.31	-1.57
chr10	35219319	35220192	809.07	Amd2	211958	-1.71	-1.57
chr2	113435407	113436379	790.33	Fmn1	-92285	-1.73	-1.57
chr6	66489836	66490600	773.61	Mad2l1	4871	-1.61	-1.57
chr2	121437219	121438212	637.13	Frmd5	-25571	-1.49	-1.57
chr6	136965798	136966642	354.65	Pde6h	58541	-2.07	-1.57
chr9	121498527	121499238	308.88	Lyzl4	51768	-1.73	-1.57
chr13	34918757	34921175	3132.09	Prpf4b	-46885	-1.2	-1.56
chr6	55463123	55464229	3100	Adcyap1r1	53482	-1.2	-1.56
chr11	69250314	69251532	2569.98	Kdm6b	-23743	-1.22	-1.56
chr3	138686179	138687411	2082.02	Rap1gds1	51420	-1.35	-1.56
chr8	69765151	69766219	1836.91	Nat1	-249015	-1.37	-1.56
chr1	57070426	57071231	1711.35	Satb2	-41541	-1.33	-1.56
chr10	72083139	72083910	1684.73	Zwint	-34036	-1.43	-1.56
chr15	39447668	39448991	1634.04	Rims2	-42981	-1.23	-1.56
chrX	126119184	126120109	1249.24	Diap2	-164588	-1.4	-1.56
chr18	10343482	10344422	949.95	Greb1l	18773	-1.59	-1.56
chr13	84470327	84471216	920.87	Gm17618	-73779	-1.67	-1.56
chr9	54414333	54415484	919.2	Cib2	-6931	-1.5	-1.56
chr11	20705318	20706343	825.57	1110067D22Rik	25253	-1.65	-1.56
chr16	88778493	88779269	809.07	Gm5965	722	-1.66	-1.56
chr11	19493294	19494758	671	Spred2	-330072	-1.81	-1.56
chr3	56700367	56701022	398.4	F830104G03Rik	-6140	-2.16	-1.56
chr17	84548774	84549495	191.39	Zfp36l2	37324	-1.92	-1.56
chr18	32383957	32384993	2400.61	Ercc3	-15378	-1.25	-1.55
chr13	31412982	31413950	1937.6	Foxq1	-236460	-1.31	-1.55
chr8	8487308	8488290	1788.86	Efnb2	151544	-1.29	-1.55
chr11	58367541	58368520	1750.55	Olfr328	24	-1.36	-1.55
chr17	11220769	11221699	1540.09	Park2	-38768	-1.41	-1.55
chr8	117607206	117608227	1114.96	Maf	623198	-1.44	-1.55
chr1	95542641	95543395	1058.91	Stk25	-10705	-1.49	-1.55
chrX	96127359	96128479	911.88	Yipf6	-3643	-1.64	-1.55
chr10	35894857	35895588	817.91	Hs3st5	-331512	-1.49	-1.55
chr3	126002088	126002947	639.88	Arsj	-64220	-1.59	-1.55
chr4	75800377	75801193	622.73	Ptprd	-20783	-1.81	-1.55
chr4	95512369	95513367	394.51	Fggy	24145	-1.69	-1.55
chr8	96642594	96643440	339.43	Mt4	-17897	-2.11	-1.55
chr4	106725047	106725920	236.35	Mrpl37	13944	-1.77	-1.55
chr10	17424892	17426024	3100	Cited2	-17560	-1.17	-1.54
chr17	92261084	92262065	1687.74	Gm6741	625506	-1.34	-1.54
chr4	124119982	124122193	1614.02	3100002H09Rik	166751	-1.24	-1.54
chr8	46642987	46643963	1426.79	Sorbs2	50235	-1.39	-1.54
chr8	49383820	49385242	1416.29	Odz3	1182	-1.66	-1.54
chr11	58382128	58383226	923.9	Olfr224	-32	-1.51	-1.54
chr16	9753802	9754935	738.57	Grin2a	238166	-1.76	-1.54
chr18	43311865	43312720	666.77	Gm8181	-18426	-1.67	-1.54
chr5	96781598	96782358	538.24	Fras1	-21022	-1.82	-1.54
chr12	74718426	74719274	498.24	Prkch	33003	-1.65	-1.54
chr19	28563143	28563734	485.44	Glis3	177843	-2.15	-1.54
chr5	141881011	141881765	434.61	Sdk1	164000	-1.89	-1.54
chr4	14784090	14784853	417.24	Tmem55a	-6707	-1.92	-1.54
chr17	15978247	15978971	376.12	Rgmb	-15070	-2.11	-1.54
chr11	33972008	33972902	313.34	Lcp2	25232	-1.88	-1.54
chr6	136063261	136064635	3100	Grin2b	57837	-1.12	-1.53
chr7	128044933	128046089	3100	Eef2k	-3513	-1.16	-1.53
chrX	35942638	35943644	2717.45	Mcts1	-10639	-1.22	-1.53
chr1	192405077	192406036	2562.2	Rps6kc1	330091	-1.21	-1.53
chr17	81853094	81854096	1827.25	Slc8a1	-8959	-1.34	-1.53
chr3	139254276	139255089	1778.97	B930007M17Rik	385885	-1.35	-1.53
chr7	60372729	60373743	1743.17	Svip	-1111809	-1.4	-1.53
chr1	180867248	180868418	1687.24	Kif26b	139213	-1.34	-1.53
chr11	86669465	86670660	1366.33	Dhx40	-48865	-1.41	-1.53
chr3	38295619	38296498	866.44	Ankrd50	58386	-1.54	-1.53
chr4	35338696	35339509	847.8	3110043O21Rik	-165774	-1.51	-1.53
chr17	15911694	15912363	712.94	Chd1	36511	-1.68	-1.53
chr6	36431620	36432374	634.55	Chrm2	-41158	-1.64	-1.53
chr13	58688927	58690039	617.49	Slc28a3	22646	-1.52	-1.53
chr9	26928677	26929478	615.3	Jam3	33907	-1.62	-1.53
chr2	20952125	20952990	592.21	Arhgap21	-61920	-1.74	-1.53
chr2	71801887	71802802	514	Rapgef4	-16992	-1.74	-1.53
chr11	96229812	96230769	252.38	Hoxb1	3198	-1.65	-1.53
chr8	49534135	49535729	3100	Odz3	-32583	-1.19	-1.52
chrX	79986408	79987611	2483.63	Dmd	-207223	-1.24	-1.52
chr4	56064355	56065520	1577.16	Klf4	-519586	-1.29	-1.52
chr15	37593651	37594584	1560.06	Ncald	70202	-1.31	-1.52
chr6	141517202	141518182	1516.16	Slco1c1	44660	-1.38	-1.52
chr6	7958581	7959662	1120.29	C1galt1	164187	-1.49	-1.52
chr1	102313005	102314046	935.08	Cntnap5b	644086	-1.51	-1.52
chr5	42427537	42428366	388.18	Gm16223	-31382	-1.96	-1.52
chr16	97415895	97417564	3100	Dscam	-24331	-1.12	-1.51
chr2	34425140	34427044	3100	Gapvd1	133845	-1.12	-1.51
chr1	132982621	132983859	2818.11	Mapkapk2	10952	-1.18	-1.51
chr15	26801789	26802806	2038.12	Fbxl7	23093	-1.28	-1.51
chr1	17496523	17497609	1714.35	Pi15	-94984	-1.24	-1.51
chrX	161071818	161072828	1502.75	Asb9	127994	-1.37	-1.51
chr7	74053245	74053967	963.57	Adamts17	68869	-1.38	-1.51
chr9	34011332	34013129	908.41	Kirrel3	-281510	-1.63	-1.51
chr10	122305926	122308055	843.85	Ppm1h	-25042	-1.56	-1.51
chr5	119637968	119639110	815.94	Tbx3	-481977	-1.63	-1.51
chr18	79415792	79416495	715.53	Setbp1	-110009	-1.69	-1.51
chr10	19210187	19210948	641.98	Ifngr1	-101187	-1.69	-1.51
chr18	56566574	56567419	551.96	Gramd3	6949	-1.57	-1.51
chr3	125357714	125358670	347.68	Ndst4	-25686	-1.86	-1.51
chr13	53921283	53921851	338.44	Drd1a	229484	-2.16	-1.51
chr16	49396781	49398434	3100	Gm5407	-100397	-1.11	-1.5
chr15	53247492	53248567	3100	Ext1	-70291	-1.11	-1.5
chr2	145924168	145925428	3100	4930529M08Rik	53604	-1.08	-1.5
chr10	64198864	64200052	3100	Lrrtm3	-646619	-1.11	-1.5
chr1	167108303	167109580	3100	Sft2d2	15611	-1.11	-1.5
chr7	64474229	64475157	1685.28	Gabrg3	167590	-1.35	-1.5
chr7	138031058	138032188	1665.03	Plekha1	-16716	-1.2	-1.5
chr13	81981423	81982879	1476.26	Cetn3	59898	-1.3	-1.5
chr1	83132120	83133153	1367.45	Ccl20	19280	-1.35	-1.5
chr3	113027719	113028545	1233.66	Amy2a5	33734	-1.32	-1.5
chr1	119142303	119143145	1166.75	Tsn	1064934	-1.49	-1.5
chr8	59573773	59574583	1079.32	Hand2	-225614	-1.41	-1.5
chr18	13543437	13544366	917.91	Hrh4	378250	-1.47	-1.5
chr11	66411989	66412736	892.37	Shisa6	-72859	-1.51	-1.5
chr7	102964590	102965609	639.11	Gm9966	-141442	-1.74	-1.5
chr7	80488715	80489511	504.62	Rgma	-31269	-1.71	-1.5
chr14	38290475	38291878	3100	Ghitm	-342624	-1.11	-1.49
chr14	47258532	47260618	3100	Cdkn3	-120973	-1.1	-1.49
chr8	26547295	26549401	3100	Fgfr1	-75384	-1.09	-1.49
chr2	121308957	121310134	3100	Mfap1b	-9676	-1.11	-1.49
chr4	62764840	62766118	2155.29	Ambp	49538	-1.26	-1.49
chr8	64514733	64515674	1583.43	Anxa10	86644	-1.36	-1.49
chr16	41612480	41613563	1541.06	Lsamp	79945	-1.36	-1.49
chr18	78603030	78603869	1414.16	Gm6133	57035	-1.36	-1.49
chr5	84961040	84962149	1143.09	Epha5	-115244	-1.39	-1.49
chr7	142872886	142873745	1056.37	Ptpre	29707	-1.45	-1.49
chr19	4145698	4147697	1053.12	Coro1b	-1558	-1.41	-1.49
chr11	46043177	46044339	991.13	C030019I05Rik	-5147	-1.4	-1.49
chr4	93093286	93094353	937.35	Tusc1	-91659	-1.47	-1.49
chr3	102175906	102176988	923.03	Ngf	-97549	-1.42	-1.49
chr4	22130858	22132535	752.91	Fbxl4	-153295	-1.44	-1.49
chr6	49666510	49667693	674.92	Npy	-105491	-1.55	-1.49
chr2	110213263	110213959	342.56	Fibin	-10465	-2	-1.49
chr5	139553641	139554458	281.38	Prkar1b	34604	-1.64	-1.49
chr2	29194872	29196141	3210.01	Med27	-6580	-1.13	-1.48
chr18	54711055	54712382	3100	Zfp608	438062	-1.07	-1.48
chr1	47970598	47972002	3100	Slc39a10	-1060187	-1.1	-1.48
chr16	84462114	84463271	3100	Mrpl39	273323	-1.16	-1.48
chr14	21710785	21712543	3100	Vcl	-37281	-1.1	-1.48
chr2	87903367	87904548	2779.27	Olfr1163	7650	-1.12	-1.48
chr2	102084193	102085578	2603.64	Ldlrad3	-58474	-1.17	-1.48
chr10	50977139	50978339	2496.87	Gp49a	-222714	-1.21	-1.48
chr6	148548698	148549623	2156.8	Tmtc1	-156204	-1.22	-1.48
chr17	9149481	9150346	1467.46	Pde10a	11535	-1.33	-1.48
chr16	85855300	85856016	1460.08	Adamts5	45713	-1.25	-1.48
chr12	67439829	67440860	1359.7	Rpl10l	-55051	-1.43	-1.48
chrX	165909826	165910815	883.58	Hccs	-152092	-1.54	-1.48
chr1	111354593	111355224	828.04	Cdh7	-524004	-1.46	-1.48
chr15	66223114	66224293	636.47	Kcnq3	-106209	-1.62	-1.48
chr16	85778424	85779375	596.1	Adamts1	22813	-1.6	-1.48
chr19	21801650	21802311	547.3	Tmem2	-50941	-1.75	-1.48
chr4	32337784	32338642	536.99	D130062J21Rik	7515	-1.52	-1.48
chr10	10469336	10469964	461.94	Gm10828	-62249	-1.92	-1.48
chr4	40138659	40139412	445.89	Ddx58	47720	-1.66	-1.48
chr6	149513880	149515090	376.43	Bicd1	49090	-1.37	-1.48
chr11	31909603	31910970	3100	Nsg2	9771	-1.05	-1.47
chr5	150014066	150016362	3100	Uspl1	19213	-1.05	-1.47
chr4	111427196	111428149	2856.15	Spata6	34787	-1.16	-1.47
chr18	60002283	60003364	2517.17	Gm4951	-368965	-1.2	-1.47
chr15	44766981	44768023	2335.65	A930017M01Rik	52431	-1.21	-1.47
chr1	12660671	12661747	2255.74	Sulf1	-47464	-1.19	-1.47
chr4	9920658	9921660	1726.06	Gm17492	-66182	-1.3	-1.47
chr18	31839847	31840703	1431.89	Sap130	46451	-1.44	-1.47
chr11	102246225	102246953	1321.7	Rundc3a	-8097	-1.34	-1.47
chr15	63913637	63914666	952.09	Fam49b	-22013	-1.29	-1.47
chr10	73996424	73997117	896.33	Pcdh15	243005	-1.39	-1.47
chr18	9028875	9029801	892.57	Fzd8	-183573	-1.4	-1.47
chr5	80963711	80964425	806	Lphn3	-486129	-1.54	-1.47
chr8	117941684	117942370	565.26	Maf	288892	-1.71	-1.47
chr6	114380380	114381085	416.82	Hrh1	26910	-1.69	-1.47
chr10	123042508	123043199	380.03	Fam19a2	341804	-1.97	-1.47
chr8	107329938	107330585	344.79	Ces2b	-25187	-1.96	-1.47
chr15	103356236	103357686	198.1	Pde1b	11146	-1.57	-1.47
chr2	158837861	158839880	3148.39	Dhx35	218008	-1.14	-1.46
chr6	56523892	56525332	2295.19	Lsm5	129796	-1.15	-1.46
chr7	96508468	96509272	1929.81	Tmem135	-21697	-1.19	-1.46
chr4	70042388	70043510	1486.75	Cdk5rap2	28316	-1.26	-1.46
chr1	79315813	79316331	1120.73	Scg2	120591	-1.42	-1.46
chr10	11234728	11235594	980.4	Gm9797	-93871	-1.43	-1.46
chr19	27676892	27678639	915.78	D19Bwg1357e	-173805	-1.39	-1.46
chr13	40482708	40483423	852.68	Ofcc1	-99520	-1.42	-1.46
chr5	88140715	88141346	789.78	Csn2	-12607	-1.46	-1.46
chr16	69567924	69568801	704	Speer2	292453	-1.56	-1.46
chr18	29974060	29974652	674.2	Pik3c3	-458150	-1.61	-1.46
chr16	44336799	44337557	657.45	Sidt1	-3921	-1.55	-1.46
chr9	39437462	39438144	582.07	Olfr960	7121	-1.68	-1.46
chr14	22636488	22637306	523.17	Vdac2	-13604	-1.59	-1.46
chr9	51623597	51624557	474.65	Arhgap20	50257	-1.61	-1.46
chr4	131382335	131383640	415.29	Ptpru	-5527	-1.36	-1.46
chr3	40926912	40928153	401.71	Pgrmc2	-40713	-1.36	-1.46
chr8	58549455	58550138	359.29	Glra3	-13739	-1.86	-1.46
chr6	121279415	121280421	304.14	Slc6a12	-13166	-1.65	-1.46
chr1	53247901	53248727	3205.84	1700019A02Rik	-3915	-1.13	-1.45
chr13	43122503	43123632	3100	Tbc1d7	143617	-1.05	-1.45
chr19	23475829	23477251	3100	Mamdc2	46300	-1.04	-1.45
chr11	56857578	56859119	3100	Gria1	31689	-1.06	-1.45
chr15	102702891	102703871	3100	Gm17649	47913	-1.08	-1.45
chr7	147552880	147553946	3100	Olfr530	6169	-1.11	-1.45
chr13	36370943	36372119	2660.26	Fars2	162440	-1.21	-1.45
chr15	90138961	90140077	2317.63	Alg10b	84743	-1.16	-1.45
chr19	59486544	59487737	2143.97	Emx2	-46003	-1.14	-1.45
chr10	52252091	52254109	2090.08	Gm6996	4994	-1.28	-1.45
chr4	62693583	62696194	1717.13	Zfp618	68373	-1.17	-1.45
chr13	24076783	24077757	1697.3	Scgn	5860	-1.23	-1.45
chr5	24002368	24003674	1638.62	Agap3	17497	-1.06	-1.45
chrX	74693579	74694546	1573.76	Tbl1x	-62189	-1.32	-1.45
chr16	55378621	55379422	1216.58	Zpld1	-80912	-1.25	-1.45
chr4	98088453	98089289	1119.15	Inadl	5506	-1.4	-1.45
chrX	165808685	165809746	1004.84	Hccs	-50989	-1.38	-1.45
chr10	107589667	107590592	958.78	Ppp1r12a	-9168	-1.4	-1.45
chr18	78530096	78530999	762.04	Gm6133	-15848	-1.36	-1.45
chr1	158352922	158353835	756	9430070O13Rik	-23332	-1.5	-1.45
chr4	117622575	117624060	714.42	St3gal3	18058	-1.21	-1.45
chr11	93265406	93266276	688.83	Car10	305156	-1.5	-1.45
chr5	65918234	65919486	433.37	1110003E01Rik	9723	-1.5	-1.45
chr4	23227592	23228322	406.96	Pou3f2	-812508	-1.75	-1.45
chr14	41989551	41990244	403.29	Sftpd	852	-1.51	-1.45
chr8	41441087	41441823	278.98	Efha2	1828	-1.88	-1.45
chr17	7380445	7381324	260.94	Rps6ka2	6517	-1.65	-1.45
chr18	55190180	55191030	3100	Zfp608	-38507	-1.02	-1.44
chr6	34850628	34852468	3100	Wdr91	9341	-0.99	-1.44
chr10	11767195	11768636	3100	Gm9797	438717	-1.16	-1.44
chr15	71569772	71570756	2304.79	Fam135b	-11918	-1.18	-1.44
chr1	22515590	22516986	2082.65	Rims1	87662	-1.51	-1.44
chr15	27057087	27058146	1708.09	Gm6576	102495	-1.2	-1.44
chr8	30673756	30674687	1622.03	Unc5d	-344300	-1.23	-1.44
chr4	124323157	124324603	1397.18	Pou3f1	-10847	-1.06	-1.44
chr15	18139376	18140078	1333.19	Cdh10	-609023	-1.26	-1.44
chr5	13992704	13993774	1112.39	Sema3e	-32055	-1.28	-1.44
chr1	145041784	145042799	1005.87	Cdc73	411434	-1.39	-1.44
chr19	36836155	36837011	985.78	Ppp1r3c	-25356	-1.29	-1.44
chr13	102430021	102430767	928.91	Gm11016	-22607	-1.43	-1.44
chr17	61431622	61432569	846.2	Efna5	1523988	-1.39	-1.44
chr16	79406274	79407089	710	Tmprss15	-315281	-1.46	-1.44
chr1	68122138	68123037	692.5	Cps1	953052	-1.54	-1.44
chr9	32452440	32453722	663.18	Ets1	8944	-1.62	-1.44
chr9	31079501	31080305	658.94	Prdm10	-8275	-1.52	-1.44
chr3	48865752	48866493	639.02	1700018B24Rik	-453145	-1.57	-1.44
chr1	90892115	90893040	590.55	Sh3bp4	-74366	-1.48	-1.44
chr9	70834849	70835658	579.17	Lipc	-35264	-1.45	-1.44
chr16	60266527	60267445	570.83	Epha6	-261355	-1.62	-1.44
chr3	60419059	60420430	561.52	Mbnl1	86685	-1.75	-1.44
chr11	85435961	85437050	546.46	Bcas3	113427	-1.34	-1.44
chr13	106016971	106017776	422.09	Rnf180	43764	-1.65	-1.44
chr11	93416199	93416852	350.09	Utp18	330560	-2.11	-1.44
chr1	71970239	71970855	295.06	Gm5528	-80208	-1.87	-1.44
chr8	114257206	114258522	275.43	Bcar1	-1987	-1.45	-1.44
chr1	55220714	55221320	216.77	Mob4	32950	-1.77	-1.44
chr5	85330313	85331645	3100	Gm17312	-349795	-0.99	-1.43
chr3	108389082	108390824	3100	Wdr47	-4508	-1.04	-1.43
chr5	38903962	38905370	3100	Slc2a9	-10027	-1.04	-1.43
chr4	55288865	55290404	3100	Rad23b	-73352	-1.04	-1.43
chr8	46696211	46697188	2718.65	Sorbs2	-16405	-1.14	-1.43
chr13	71724418	71725656	2535.65	Irx1	376133	-1.13	-1.43
chr7	58523941	58524785	2064.24	Gm16478	98508	-1.18	-1.43
chr2	163890345	163891256	1718.41	Stk4	-5365	-1.15	-1.43
chr1	16283716	16284582	1637.14	Rdh10	188275	-1.2	-1.43
chr7	102831085	102831900	1353.66	Gm9966	-275295	-1.29	-1.43
chr15	96034832	96035829	1339.99	Arid2	-82610	-1.25	-1.43
chr6	137095131	137096321	560.84	Rerg	22294	-1.33	-1.43
chr11	83395096	83396254	558.47	Ccl9	-3411	-1.51	-1.43
chr14	29061774	29062532	527.11	Wnt5a	-255762	-1.56	-1.43
chr5	123459413	123460417	449.02	Kdm2b	3020	-1.35	-1.43
chr8	35826685	35827355	364.64	Dusp4	-43337	-1.81	-1.43
chr2	68406492	68407568	3100	4933409G03Rik	-13540	-1.04	-1.42
chr4	88391072	88392407	3100	Gm13271	-8936	-1.07	-1.42
chr15	68562048	68563382	3100	Khdrbs3	-196121	-1.06	-1.42
chr2	40003777	40004953	3100	Lrp1b	553975	-1.09	-1.42
chr4	81274038	81275083	3100	Mpdz	-185929	-1.13	-1.42
chr17	5622872	5623969	2876.45	Zdhhc14	130841	-1.07	-1.42
chr18	57287668	57288995	2791.88	Megf10	-4558	-1.1	-1.42
chr4	8958389	8959412	2467.75	Clvs1	-237513	-1.09	-1.42
chr5	9704905	9705910	2073.89	Grm3	19975	-1.18	-1.42
chr13	64182205	64184033	1864.05	Hsd17b3	6813	-1.32	-1.42
chr16	63752656	63753469	1841.95	Epha3	110931	-1.17	-1.42
chr2	92535732	92536719	1802.52	Chst1	96396	-1.12	-1.42
chr14	14483359	14484182	1772.06	Sntn	-19631	-1.23	-1.42
chr7	124852620	124854103	1734.36	Xylt1	329067	-1.32	-1.42
chr12	90918241	90919477	1667.88	Nrxn3	-131959	-1.14	-1.42
chr5	108572409	108573267	1330.59	Ccdc18	10990	-1.28	-1.42
chr9	31714550	31715360	1097.37	Barx2	6186	-1.33	-1.42
chr1	117828166	117829151	1093.13	Cntnap5a	246979	-1.42	-1.42
chr8	96441108	96442327	848.91	Gnao1	-32622	-1.27	-1.42
chr12	12358352	12359588	746.7	Fam49a	89842	-1.4	-1.42
chr18	68912856	68913498	689.16	4930546C10Rik	196597	-1.51	-1.42
chr9	32535819	32536538	658.51	Ets1	32498	-1.47	-1.42
chr17	38048706	38049589	640.58	Olfr127	8737	-1.49	-1.42
chrX	56388775	56390010	607.44	Fgf13	-1512	-1.52	-1.42
chr6	49722565	49723593	574.34	Npy	-49534	-1.48	-1.42
chr18	44828523	44829360	571.28	Mcc	-7040	-1.55	-1.42
chr17	63075170	63075880	494.15	Efna5	-119464	-1.72	-1.42
chr3	146207241	146208276	334.9	Rpf1	-23320	-1.49	-1.42
chr13	37054542	37055376	333.78	F13a1	86005	-2.01	-1.42
chr9	36771757	36772442	85.57	Fez1	93908	-2.09	-1.42
chr9	47712273	47713550	3100	Cadm1	107181	-1.02	-1.41
chr6	108060032	108061336	3100	Sumf1	34101	-1.02	-1.41
chr2	107653695	107655292	3100	Kcna4	523473	-1.07	-1.41
chr19	27675611	27676874	2612.6	D19Bwg1357e	-171884	-1.09	-1.41
chr14	24191014	24191875	2305.4	Kcnma1	-8263	-1.15	-1.41
chr15	47218142	47219138	2194.68	Csmd3	614669	-1.24	-1.41
chr10	60995650	60996803	1932.41	D830039M14Rik	-56470	-1.07	-1.41
chr12	31967900	31968781	1463.9	Lamb1	18182	-1.2	-1.41
chr1	16168515	16169334	977.87	Rdh10	73052	-1.36	-1.41
chr6	62110155	62110913	968.93	Fam190a	589897	-1.37	-1.41
chr13	15518108	15519360	952	Gli3	-36550	-1.43	-1.41
chrX	164020644	164021622	935.14	Frmpd4	147387	-1.39	-1.41
chr3	108121659	108123857	756.86	Sort1	-25346	-1.29	-1.41
chr12	73444515	73445143	718.06	Rtn1	64710	-1.52	-1.41
chr17	40459612	40460208	501.24	Crisp1	-3630	-1.79	-1.41
chr9	32251998	32252915	488.82	Kcnj1	50891	-1.56	-1.41
chr7	46972425	46973217	487.6	Gm2058	128490	-1.52	-1.41
chr6	114634217	114634916	337.51	Atg7	41387	-1.84	-1.41
chr7	110718199	110718724	256.24	Olfr616	-4533	-1.91	-1.41
chr18	56669323	56671446	3100	Aldh7a1	51282	-0.98	-1.4
chr1	84213638	84215573	3100	Pid1	-42036	-0.99	-1.4
chr9	11622184	11623659	3100	Cntn5	-718237	-1.01	-1.4
chr8	110356801	110358204	2990	Psmd7	-245125	-1.1	-1.4
chr9	6104116	6105011	2950.4	Pdgfd	-63962	-1.08	-1.4
chr3	102415283	102416438	2892.65	Tspan2	-122547	-1.06	-1.4
chr5	96430572	96433003	2206.4	Cxcl13	45235	-1.17	-1.4
chr3	85923068	85924055	1971.26	Rps3a	22995	-1.13	-1.4
chr11	26700017	26700933	1955.24	Vrk2	-206584	-1.17	-1.4
chr1	50709916	50710950	1585.42	Tmeff2	-256370	-1.18	-1.4
chr7	140397109	140398147	1565.25	Ctbp2	-81559	-1.15	-1.4
chr3	15150706	15151493	1446.17	Gm9733	181296	-1.22	-1.4
chr5	92158111	92158873	1375.72	Parm1	211926	-1.25	-1.4
chr2	150797427	150798218	1047.08	Ninl	-1042	-1.19	-1.4
chr4	55271309	55272559	1035.29	Rad23b	-91009	-1.33	-1.4
chr1	108410584	108411468	991.26	Bcl2	199781	-1.32	-1.4
chr9	109637312	109638649	951.59	Fbxw26	10395	-1.48	-1.4
chr9	3520779	3521587	937.32	Gucy1a2	-11112	-1.24	-1.4
chr5	36429303	36430193	769.78	Psapl1	-116929	-1.37	-1.4
chr6	109427812	109428639	767.88	Edem1	649722	-1.51	-1.4
chrX	48159977	48160740	620.25	2610018G03Rik	-33810	-1.55	-1.4
chr6	5160001	5160707	529.18	Pon1	-16379	-1.61	-1.4
chr8	8560508	8561359	496.06	Efnb2	78462	-1.56	-1.4
chr19	49394004	49394767	486.11	Rpl13a-ps1	710825	-1.7	-1.4
chr1	7912162	7912605	453.12	Sntg1	548254	-1.61	-1.4
chr3	97139461	97140494	444.21	Olfr1402	75167	-1.43	-1.4
chr15	68737894	68738778	322.97	Khdrbs3	-20608	-1.78	-1.4
chr19	4451989	4452939	126.22	Rhod	-12915	-1.68	-1.4
chr11	82018985	82020264	3217.26	Ccl1	-26240	-1.01	-1.39
chr17	11439145	11440343	3148.92	Park2	9452	-1.07	-1.39
chr7	65479526	65482079	3100	Atp10a	-432279	-0.97	-1.39
chr13	98224257	98226461	3100	Enc1	213788	-0.95	-1.39
chr10	23523809	23525380	3100	1110021L09Rik	7660	-0.98	-1.39
chr17	82747622	82748734	3100	Slc8a1	-699153	-1.03	-1.39
chr3	159444735	159445905	2903.54	Wls	-57389	-1.02	-1.39
chr13	40353742	40354700	2871.78	Ofcc1	29055	-1.04	-1.39
chr14	49774912	49775852	2616.33	Naa30	-16490	-1.11	-1.39
chrX	93776829	93777845	2434.11	Heph	125720	-1.14	-1.39
chr3	69688083	69689855	2039.58	1110032A04Rik	-25644	-1.31	-1.39
chr1	81589694	81590787	1685.08	9430031J16Rik	515939	-1.09	-1.39
chr3	136370275	136371358	1533.16	Ppp3ca	36969	-1.21	-1.39
chr19	52071405	52072324	1287.59	Ins1	-266921	-1.21	-1.39
chr4	50093383	50094136	1204.62	Grin3a	-235162	-1.24	-1.39
chr6	76417925	76419291	1177.66	Gm9008	29385	-1.39	-1.39
chr8	92690817	92691882	1128.88	Tox3	180774	-1.3	-1.39
chr8	11287052	11287913	1037.8	Col4a2	-25309	-1.22	-1.39
chr5	43690024	43691190	950.51	Gm7854	-63794	-1.42	-1.39
chrX	164092569	164093332	910.47	Frmpd4	75571	-1.34	-1.39
chr7	140395983	140396784	825.6	Ctbp2	-80359	-1.36	-1.39
chr7	128628534	128629479	804.01	Hs3st2	93099	-1.28	-1.39
chr1	68016471	68017262	710.76	Cps1	847358	-1.44	-1.39
chr3	49570138	49570849	658.85	Pcdh18	-9395	-1.55	-1.39
chr5	131676859	131677917	654.01	Wbscr17	106573	-1.47	-1.39
chr18	64379628	64380438	569.66	St8sia3	-33847	-1.57	-1.39
chr12	17094106	17094775	393.99	2410004P03Rik	-76066	-1.7	-1.39
chr19	25371529	25372498	391.53	Kank1	60725	-1.87	-1.39
chr2	85793098	85793856	388.93	Olfr1028	2351	-1.79	-1.39
chr6	108202292	108203115	384.65	Itpr1	-177	-1.39	-1.39
chr5	17212735	17214154	376.06	Cd36	128519	-1.76	-1.39
chr7	70279051	70280247	325.93	Chrna7	25172	-1.98	-1.39
chr2	14499679	14500377	271.36	Cacnb2	-25917	-2.24	-1.39
chr1	94120451	94121453	215.63	Hdac4	-75820	-2.24	-1.39
chr11	51749353	51750203	203.73	Cdkn2aipnl	-31454	-1.65	-1.39
chr10	59577933	59578864	203.42	Spock2	9246	-1.58	-1.39
chr8	46699255	46701352	3100	Sorbs2	-12687	-0.98	-1.38
chr3	79188958	79190019	3100	Gm17359	40152	-0.98	-1.38
chr3	60421187	60422282	3100	Mbnl1	88637	-0.99	-1.38
chr14	45830269	45830996	3043.12	Txndc16	8540	-1.02	-1.38
chr17	35335475	35336621	2946.45	Tnf	2876	-0.99	-1.38
chr9	47158325	47159721	2803.68	Cadm1	-179302	-1.03	-1.38
chr16	85635893	85636825	2516.79	Cyyr1	-85701	-1.09	-1.38
chr4	31094259	31095427	2187.99	Map3k7	-956085	-1.19	-1.38
chr8	96151757	96153125	2087.58	Ces5a	-92660	-1.14	-1.38
chr7	38379107	38380082	1987.82	Zfp536	-26219	-1.09	-1.38
chr8	8611650	8612748	1339.13	Efnb2	27210	-1.09	-1.38
chr5	144651032	144652385	1311.46	Ankrd61	4378	-1.21	-1.38
chr1	66489235	66490437	1293.72	Mtap2	9491	-1.2	-1.38
chr1	88530151	88531811	1156.43	Nppc	36603	-1.34	-1.38
chr1	134137706	134138592	1075.81	Gm10188	-11740	-1.09	-1.38
chr4	107405886	107407295	1021.38	Dmrtb1	-49578	-1.13	-1.38
chr2	172664348	172665851	902.45	Bmp7	100477	-1.12	-1.38
chr10	22395887	22396985	779.93	Slc2a12	31657	-1.41	-1.38
chr18	63429958	63430999	730.6	Fam38b	-113674	-1.56	-1.38
chr9	13500001	13500858	729.07	Mtmr2	-52338	-1.35	-1.38
chr16	11501161	11502419	703.36	Snx29	81106	-1.35	-1.38
chr10	112230737	112231486	686.59	Atxn7l3b	134929	-1.37	-1.38
chr4	137916906	137918120	653.19	Cda	6375	-1.21	-1.38
chr17	3387676	3388290	637.52	Tiam2	-9101	-1.53	-1.38
chr17	89554614	89555379	598.8	Fshr	45009	-1.49	-1.38
chr3	114189583	114190295	596.66	Olfm3	-417046	-1.42	-1.38
chr14	17246370	17247185	559.55	Top2b	516	-1.51	-1.38
chr16	18471319	18473068	506.29	Gnb1l	-27181	-1.48	-1.38
chr3	128529690	128530514	450.29	Pitx2	-372628	-1.75	-1.38
chr1	26706580	26707298	334.89	4931408C20Rik	37366	-1.95	-1.38
chr9	48520867	48522062	280.83	Nnmt	-108365	-1.61	-1.38
chr11	78642659	78643456	160.63	1810012P15Rik	3061	-2.02	-1.38
chr16	66586000	66586972	3149.36	Cadm2	367244	-1.01	-1.37
chr3	106863987	106865488	3100	AI504432	22188	-0.96	-1.37
chr9	11325839	11326740	3100	Cntn5	-421544	-1.01	-1.37
chr13	42441149	42442622	3100	Edn1	45441	-0.99	-1.37
chr2	61083985	61086132	3100	Rbms1	-283631	-0.94	-1.37
chr6	60450941	60452174	3100	A530053G22Rik	-97989	-0.99	-1.37
chr6	8952364	8953553	2922.01	Nxph1	53205	-1.03	-1.37
chr15	54666921	54668201	2691.55	Enpp2	83930	-1.04	-1.37
chr9	87295124	87296009	2460.93	4922501C03Rik	-145198	-1.07	-1.37
chr15	91600861	91602881	2440.25	Smgc	-67547	-1.28	-1.37
chr4	45842384	45843986	2097.32	Igfbpl1	-3734	-1.03	-1.37
chr9	5049061	5050366	2068.23	Casp1	-248739	-1.2	-1.37
chr2	163719771	163721033	1892.05	Rims4	23877	-1.12	-1.37
chr8	115211537	115212578	1857.28	Cntnap4	118076	-1.16	-1.37
chr1	140143070	140144018	1853.81	Atp6v1g3	-26776	-1.14	-1.37
chr8	17353921	17354892	1743.6	Csmd1	180523	-1.11	-1.37
chr10	116432242	116433451	1600.18	Best3	9477	-1.12	-1.37
chr4	94414662	94415525	1515.23	Tek	8778	-1.18	-1.37
chr4	103476895	103477841	1334.17	Dab1	185032	-1.21	-1.37
chr2	118291528	118292510	1332.53	Srp14	13354	-1.16	-1.37
chr16	30215738	30216637	1223.96	Cpn2	51450	-1.17	-1.37
chr4	22891921	22892848	1169.94	Pou3f2	-476825	-1.25	-1.37
chrX	99766088	99767744	1081.61	Hdac8	-66134	-1.56	-1.37
chr9	27010271	27011228	1042.25	Jam3	-47768	-1.2	-1.37
chr1	196158521	196159438	994.21	Plxna2	-286978	-1.31	-1.37
chr7	102962676	102963999	942.5	Gm9966	-143170	-1.35	-1.37
chr18	11791079	11792090	893.38	Rbbp8	-234	-1.27	-1.37
chr8	101861744	101862823	859.99	Cdh8	77981	-1.35	-1.37
chr1	14048210	14049264	782.34	Eya1	225469	-1.4	-1.37
chr11	87372870	87373710	541.09	Gm11492	-6938	-1.48	-1.37
chr5	107456810	107457531	416.08	Cdc7	63262	-1.7	-1.37
chr9	61451017	61451780	316.85	Tle3	228026	-1.41	-1.37
chr5	73410644	73411034	282.49	Slc10a4	12767	-1.42	-1.37
chr7	135068291	135069106	173.9	Prss8	4550	-1.57	-1.37
chr1	18213069	18214331	3100	Defb18	13761	-0.94	-1.36
chr4	116734919	116736135	3100	Eif2b3	21907	-0.97	-1.36
chr1	122035129	122036175	2763.37	3110009E18Rik	-11672	-1	-1.36
chr5	89004630	89005493	2264.03	Rufy3	-7501	-1.07	-1.36
chr1	124563271	124564805	2082.51	Ddx18	-1099509	-1.12	-1.36
chr6	24985120	24985963	1865.5	Tmem229a	-79253	-1.15	-1.36
chr4	12296451	12297541	1749.71	Fam92a	-197593	-1.11	-1.36
chr8	117369447	117370362	1710.77	Wwox	406300	-1.12	-1.36
chr4	58231110	58232302	1679.22	Svep1	-12185	-1.15	-1.36
chr14	41879275	41880105	1399.96	Dydc2	2406	-1.19	-1.36
chr16	59486207	59487147	1357.21	Mina	14485	-1.23	-1.36
chr11	17935859	17936626	1335.08	Etaa1	-82338	-1.19	-1.36
chr9	66946864	66948200	1191.56	Tpm1	-50234	-1.04	-1.36
chrX	44230625	44231421	1190.65	Gm4987	-421536	-1.23	-1.36
chr14	123311845	123313208	1077.81	A2ld1	-52	-0.99	-1.36
chr15	45733908	45734885	1021.26	4930548G14Rik	-722565	-1.26	-1.36
chr6	5283791	5284794	960.85	Pon2	-35784	-1.17	-1.36
chr18	79094336	79095050	913.91	Setbp1	211506	-1.3	-1.36
chr11	65625630	65626585	873.26	Zkscan6	5373	-1.21	-1.36
chr10	107961229	107962327	871.14	Pawr	192485	-1.32	-1.36
chr10	7560417	7561090	832.95	Zc3h12d	8482	-1.29	-1.36
chr1	65352679	65353910	749.79	Pth2r	-4272	-1.4	-1.36
chr9	39374771	39375635	662.13	Olfr959	5724	-1.38	-1.36
chr15	37253384	37254349	467.21	Grhl2	-11672	-1.53	-1.36
chr3	150515005	150515709	383.18	Eltd1	-585451	-1.69	-1.36
chr8	123769156	123769660	319.19	Foxc2	129242	-1.82	-1.36
chr8	19924665	19925665	304.79	Gm15319	33809	-1.63	-1.36
chr1	178579552	178580044	277.08	Cep170	104696	-2	-1.36
chr1	168234689	168235647	226.57	5330438I03Rik	4613	-1.58	-1.36
chr1	101383065	101384222	3224.03	Cntnap5b	-285695	-0.96	-1.35
chr16	57857275	57859239	3100	Col8a1	-103001	-0.95	-1.35
chr14	22962746	22964130	3100	1700112E06Rik	124505	-0.93	-1.35
chr3	114793273	114794332	3100	Olfm3	9857	-0.96	-1.35
chr15	78406016	78407561	3100	Rac2	-3755	-0.95	-1.35
chr4	4370396	4371646	3100	Penk	-305099	-1.01	-1.35
chr7	57236337	57238096	2550.13	Nell1	6304	-0.98	-1.35
chr18	73453487	73454821	2253.64	Mex3c	-278546	-1.08	-1.35
chr19	52718795	52719720	1809.78	Ins1	380427	-1.07	-1.35
chr11	33808351	33809589	1751.93	Kcnmb1	-54091	-1.16	-1.35
chr6	135653265	135654479	1553.58	Emp1	336370	-1.2	-1.35
chr3	89379914	89380763	1498.24	Kcnn3	56089	-1.1	-1.35
chr2	148400665	148401817	1333.04	Nxt1	-96824	-1.22	-1.35
chr14	41327798	41328622	1180.33	Sh2d4b	338438	-1.18	-1.35
chr4	47670350	47671255	1103.11	Sec61b	183095	-1.23	-1.35
chr18	23670990	23671955	1007.83	Dtna	15431	-1.23	-1.35
chr9	60212004	60213337	964.71	Thsd4	131941	-1.3	-1.35
chr6	52994143	52995301	867.03	Jazf1	23726	-1.28	-1.35
chr3	137965435	137966172	768.31	Adh6a	-10454	-1.4	-1.35
chr16	27884142	27884908	761.68	Ccdc50	494523	-1.36	-1.35
chr5	131861515	131862253	682.98	Wbscr17	-77900	-1.42	-1.35
chr2	58374585	58375483	654.48	Acvr1	-6552	-1.68	-1.35
chr1	195581782	195582590	586.84	Camk1g	-385737	-1.37	-1.35
chr1	88209417	88211642	499.46	Gm5258	-8649	-1.2	-1.35
chr10	9273540	9274461	497.48	Gm9930	-18538	-1.57	-1.35
chr14	79426955	79427917	476.65	1300010F03Rik	178377	-1.29	-1.35
chr3	109342923	109343589	451.89	Vav3	-33568	-1.63	-1.35
chr17	67214789	67215584	411.26	9130404H23Rik	-271213	-1.68	-1.35
chr8	79496685	79497477	319.88	Nr3c2	64836	-1.86	-1.35
chr9	32099985	32101046	318.57	Kcnj5	51307	-1.36	-1.35
chr4	44005480	44006588	149.02	Ccin	9408	-1.84	-1.35
chr8	119552182	119553242	113.56	Gcsh	-35214	-1.58	-1.35
chr4	49637732	49638114	105.36	Rnf20	-6871	-3.71	-1.35
chr1	70852649	70854304	3100	Vwc2l	78157	-0.93	-1.34
chr11	9804034	9805302	3100	Abca13	711366	-0.95	-1.34
chr9	65695599	65696767	3100	Zfp609	-20710	-0.96	-1.34
chr9	66194128	66195504	3100	Herc1	-3503	-0.93	-1.34
chr15	70543667	70545007	3100	Fam135b	1013894	-1	-1.34
chr7	78940420	78941791	3100	Gm10295	-444565	-0.98	-1.34
chr8	18657533	18659052	3100	Mcph1	25598	-0.96	-1.34
chr1	68826193	68828089	2761.46	Erbb4	327394	-0.97	-1.34
chr2	71082823	71084819	2326.8	Dync1i2	34254	-1.06	-1.34
chr5	14696698	14697442	2074.17	Pclo	182053	-1.05	-1.34
chr15	53389607	53390349	1243.79	Ext1	-212123	-1.25	-1.34
chr8	61537124	61538217	1224.49	BC030500	146637	-1.18	-1.34
chr19	9992732	9993607	1157.72	Incenp	-19027	-1.23	-1.34
chr1	7911416	7911995	1081.57	Sntg1	548751	-1.17	-1.34
chr8	8466255	8467131	1073.49	Efnb2	172658	-1.15	-1.34
chr15	97260734	97262474	1060.08	Amigo2	-183804	-1.14	-1.34
chr1	172773393	172774182	1018.9	Atf6	24113	-1.17	-1.34
chr1	42648100	42649395	929.82	2610017I09Rik	74770	-1.21	-1.34
chr14	57932026	57933388	875.63	Cryl1	84882	-1.25	-1.34
chr10	105552529	105553262	852.77	Gm7263	76977	-1.34	-1.34
chr4	13791912	13792609	806.4	Runx1t1	80272	-1.35	-1.34
chr2	8267079	8267938	601.84	Celf2	-1265184	-1.42	-1.34
chr15	22841486	22842087	572.06	Cdh18	-124494	-1.39	-1.34
chr9	43273375	43274183	571.65	Trim29	154944	-1.32	-1.34
chr1	184594850	184595704	530.55	4922505E12Rik	83408	-1.26	-1.34
chr2	177870130	177870986	521.66	Phactr3	-6114	-1.36	-1.34
chr1	71553597	71554428	518.38	Atic	-49754	-1.15	-1.34
chr10	3340815	3341601	518.06	Ipcef1	-4945	-1.57	-1.34
chr10	93841651	93842646	453.77	Tmcc3	67478	-1.43	-1.34
chr7	38982399	38983469	440.79	1600014C10Rik	14249	-1.27	-1.34
chr11	4298344	4299035	323.32	Hormad2	26805	-1.85	-1.34
chr5	142984810	142985858	236.58	Radil	123	-1.27	-1.34
chr15	68869024	68869700	203.16	Khdrbs3	110429	-2.27	-1.34
chr17	67709794	67710877	188.84	Ptprm	-6354	-1.69	-1.34
chr1	184616252	184617019	171.24	4922505E12Rik	62016	-1.5	-1.34
chrY	519041	519696	153.56	Uty	-21648	-2.61	-1.34
chr3	8033049	8033913	3205.98	Il7	-419744	-0.99	-1.33
chr6	80494672	80495717	3100	Lrrtm4	525495	-0.95	-1.33
chr9	59872404	59873664	2263.45	Nr2e3	-75084	-1.01	-1.33
chr4	63640590	63641964	1997.71	Tnc	40315	-1.08	-1.33
chr19	27004728	27005607	1673.92	Gm815	44823	-1.11	-1.33
chr1	103027554	103028376	1503.48	Cntnap5b	1358590	-1.15	-1.33
chr18	9658628	9659284	1501.21	Cetn1	-39546	-1.18	-1.33
chr15	58923470	58924779	1426.02	Mtss1	-10454	-1.05	-1.33
chr18	16504015	16504966	1367.69	Gm7665	-70948	-1.2	-1.33
chr11	18646253	18647224	1167.2	Gm16140	-262522	-1.25	-1.33
chr13	42131585	42132380	906.47	Hivep1	-15337	-1.29	-1.33
chr14	123951873	123952834	902.03	Nalcn	73960	-1.25	-1.33
chr5	119572658	119573553	809.86	Tbx3	-547645	-1.32	-1.33
chr10	18547222	18548077	759.47	Perp	-17161	-1.33	-1.33
chr15	32226054	32226887	721.4	Sema5a	-50504	-1.37	-1.33
chrX	149198456	149199372	672.44	Shroom2	5100	-1.35	-1.33
chr1	130729310	130730292	391.79	Cxcr4	-240947	-1.32	-1.33
chr15	10672160	10673230	358.31	Rai14	-28121	-1.53	-1.33
chr7	133957991	133958681	71.5	Fam57b	-2079	-2.26	-1.33
chr11	115765805	115766857	69.23	1110017F19Rik	-6921	-1.47	-1.33
chr11	81092568	81094951	3100	Accn1	-126991	-0.83	-1.32
chrX	100748402	100749937	3100	Zcchc13	-76802	-0.9	-1.32
chr9	71983098	71984510	3100	Tcf12	-24085	-0.91	-1.32
chr14	61544388	61545588	2125.76	Tnfrsf19	49829	-1.11	-1.32
chrX	156618484	156619517	2040.31	Pdha1	-42670	-1.03	-1.32
chr2	9415079	9415957	1651.24	Gata3	384915	-1.14	-1.32
chr17	70435846	70436663	1434.35	Dlgap1	117526	-1.15	-1.32
chr18	63566169	63566948	1285.66	Fam38b	-19607	-1.16	-1.32
chr18	59185787	59186615	1175.53	A730017C20Rik	-35618	-1.21	-1.32
chr14	123532386	123533340	1132.96	Tmtc4	-150331	-1.18	-1.32
chrX	85318050	85318993	1129.76	Il1rapl1	42503	-1.21	-1.32
chr6	78409669	78410470	1020.26	Reg3g	8789	-1.26	-1.32
chr2	17190890	17191788	869.66	Nebl	190898	-1.29	-1.32
chr3	121567431	121568510	863.98	Abcd3	-49857	-1.27	-1.32
chr14	38393706	38394656	836.19	Ghitm	-445832	-1.34	-1.32
chr2	139750457	139751205	719.17	Tasp1	141535	-1.39	-1.32
chr5	65919672	65920542	645.88	1110003E01Rik	8206	-1.3	-1.32
chr13	14003554	14004180	633.04	B3galnt2	-43117	-1.3	-1.32
chr5	128266098	128266836	581.54	Slc15a4	-153217	-1.48	-1.32
chr2	63732984	63733819	569.62	Fign	202605	-1.31	-1.32
chr3	29946696	29947617	568.71	Mecom	-34807	-1.47	-1.32
chr10	115583403	115584127	566.75	Ptprr	2767	-1.43	-1.32
chrX	165306964	165307657	520.13	Arhgap6	73237	-1.49	-1.32
chr10	90366775	90367908	464.97	Anks1b	9116	-2.25	-1.32
chr6	88920079	88920956	461.43	Tpra1	62348	-1.25	-1.32
chr1	83783046	83783843	354.39	Sphkap	-378621	-1.74	-1.32
chr1	174919801	174920537	267.01	Olfr16	33209	-2.14	-1.32
chr1	39341393	39342054	184.78	Rpl31	-82971	-1.74	-1.32
chr5	92378293	92379313	3100	Rchy1	13067	-0.89	-1.31
chr13	84271624	84272969	3100	Tmem161b	-89500	-0.94	-1.31
chr11	92312031	92313542	3100	Car10	-646788	-0.91	-1.31
chr3	38445604	38446753	3100	Ankrd50	-62243	-0.92	-1.31
chr12	45636350	45637735	2647.02	Nrcam	-47240	-1	-1.31
chr10	49042019	49042868	2588.52	Grik2	255617	-1.01	-1.31
chr3	80779062	80780239	2453.09	Gm17731	60076	-1.02	-1.31
chr11	40386346	40387983	1709.13	Mat2b	119219	-1.27	-1.31
chr8	102072406	102073318	1303.86	A330008L17Rik	132235	-1.12	-1.31
chr9	4535860	4536716	1137	8430410K20Rik	159682	-1.21	-1.31
chr12	66521624	66522566	1034.53	Wdr20b	195549	-1.21	-1.31
chr10	61000538	61001311	970.95	Npffr1	-57365	-1.11	-1.31
chr3	15159958	15161267	865.78	Gm9733	172108	-1.6	-1.31
chr10	107972393	107973468	848.97	Pawr	203768	-1.24	-1.31
chr13	16027231	16028074	801.86	Gm17394	70868	-1.22	-1.31
chr1	15986092	15986893	787.82	4930444P10Rik	84680	-1.32	-1.31
chr1	194422818	194423858	760.27	Hhat	89928	-1.37	-1.31
chr4	116925963	116926995	682.71	Tmem53	1483	-1.21	-1.31
chrX	16714009	16714750	612.15	Efhc2	182139	-1.43	-1.31
chr4	43339640	43340362	436.13	Rusc2	-54763	-1.51	-1.31
chr3	47673945	47674573	393.14	1700018B24Rik	738750	-1.51	-1.31
chr4	6973277	6973949	380.87	Tox	-55647	-1.7	-1.31
chr2	58782565	58783339	373.44	Gm11099	23491	-1.53	-1.31
chr6	31345435	31346129	368.67	Mkln1	-2953	-1.37	-1.31
chr15	51771551	51772947	364.74	Rad21	50784	-1.71	-1.31
chr9	101620190	101620822	342.89	9630041A04Rik	-220298	-1.71	-1.31
chr9	13253386	13254342	303.8	Phxr4	19331	-1.64	-1.31
chr11	10424725	10425679	274.98	Vwc2	-588893	-1.86	-1.31
chr1	93389108	93389933	207.45	Traf3ip1	-1667	-1.37	-1.31
chr10	17625840	17626513	195.16	Heca	8866	-1.56	-1.31
chr17	88897028	88898418	3100	Klraq1	-31614	-0.89	-1.3
chr17	63699940	63701784	3100	Fbxl17	140901	-0.92	-1.3
chrX	16560659	16561880	3100	Ndp	-72477	-0.96	-1.3
chr6	33571565	33573054	3100	Exoc4	373018	-0.91	-1.3
chr6	104933808	104934864	3100	Cntn6	491080	-0.93	-1.3
chr3	128072177	128073145	2920.46	Gm10650	330908	-1.02	-1.3
chr10	40799344	40800411	2630.97	Gpr6	-7714	-1.03	-1.3
chr15	28132757	28133785	2528.29	Dnahc5	-382	-0.93	-1.3
chr5	71524539	71525563	2338.66	Gabra2	-37987	-1.01	-1.3
chr17	42173774	42174663	2199.47	3110082D06Rik	-278788	-1	-1.3
chr17	52795839	52796620	2082.03	Kcnh8	-68756	-1.07	-1.3
chr16	70147575	70148604	2023.35	Gbe1	-166256	-1.02	-1.3
chr10	82286211	82287199	1805.3	Txnrd1	-9944	-1.01	-1.3
chr9	90797957	90799112	1612.7	Zic4	-458649	-1.1	-1.3
chr9	34495063	34496139	1605.35	Kirrel3	201893	-1.06	-1.3
chr2	63307221	63308236	1552.82	Kcnh7	-285338	-1.09	-1.3
chr13	53576903	53578003	1379.61	Msx2	-9225	-1.21	-1.3
chr6	114189005	114190053	1372.44	Slc6a1	-43194	-1.11	-1.3
chr3	156179261	156180126	1265.6	Negr1	-45050	-1.15	-1.3
chr8	8861086	8862121	1079.25	Arglu1	-171219	-1.2	-1.3
chr5	4060022	4060952	881.86	Akap9	16885	-1.27	-1.3
chr4	120261017	120262188	871.53	Gm8439	266	-1.05	-1.3
chr18	55625598	55626344	839.23	Zfp608	-473711	-1.22	-1.3
chr13	25046873	25048246	819.3	Gpld1	12157	-1.03	-1.3
chr15	54029470	54030370	764.63	Tnfrsf11b	80091	-1.27	-1.3
chr14	19501465	19502615	734.82	Ube2e2	219087	-1.5	-1.3
chr2	47538569	47539366	705.43	Acvr2a	-1130611	-1.32	-1.3
chr1	16126257	16127526	656.63	Rdh10	31309	-1.16	-1.3
chr2	91083174	91084143	524.43	Ddb2	-6649	-1.57	-1.3
chr4	57572805	57573929	524.42	Palm2	-7465	-1.4	-1.3
chr8	24808220	24809753	519.06	Zmat4	-2547	-1.29	-1.3
chr10	36748315	36749045	491.68	Hdac2	37490	-1.55	-1.3
chr1	24057455	24058183	480.71	1110058L19Rik	-45282	-1.6	-1.3
chr6	126299740	126300520	468.06	Ntf3	-183365	-1.66	-1.3
chr8	13961504	13962291	466.29	2610019F03Rik	12870	-1.27	-1.3
chr6	92676645	92677468	462.64	Prickle2	-20978	-1.54	-1.3
chr7	123094900	123095818	453.66	Sox6	43139	-1.47	-1.3
chr6	28387279	28388005	437.55	Gcc1	-9205	-1.37	-1.3
chr2	65734531	65735667	431.15	Csrnp3	51381	-1.51	-1.3
chr8	88450716	88451494	404.86	Phkb	84473	-1.65	-1.3
chr18	22538064	22538676	392.35	Asxl3	34748	-1.57	-1.3
chr7	99525122	99525730	273.33	Ccdc90b	-184258	-1.96	-1.3
chr6	36404028	36404747	265.56	Chrm2	66344	-1.96	-1.3
chrX	43445321	43445871	247.01	Actrt1	-236453	-1.88	-1.3
chr3	141482052	141482950	241.55	Bmpr1b	111933	-1.31	-1.3
chr2	60370865	60371596	141.43	Pla2r1	20227	-2.24	-1.3
chr9	104003951	104008000	3100	Ccrl1	-2637	-0.88	-1.29
chr16	85504974	85506840	3100	Cyyr1	45125	-0.91	-1.29
chr14	49349324	49350452	3100	Otx2	-62557	-0.91	-1.29
chrX	83297243	83298088	3100	1700072E05Rik	8143	-0.95	-1.29
chr11	110635072	110636373	3100	Kcnj16	-193697	-0.94	-1.29
chr13	34833042	34834657	3100	Fam50b	7089	-0.9	-1.29
chr4	119888415	119890162	2597.25	Edn2	55827	-0.93	-1.29
chr13	3529155	3532327	2342.76	Gdi2	-7774	-1.02	-1.29
chr1	54555086	54556234	2208.86	Pgap1	-22735	-1.01	-1.29
chr3	40928883	40930055	1779.76	Pgrmc2	-42469	-0.99	-1.29
chr4	6611237	6612415	1775.59	Nsmaf	-230149	-1.01	-1.29
chr5	93724683	93725671	1633.79	Ccng2	27791	-1.07	-1.29
chr1	127750862	127751965	1532.95	Lypd1	56155	-1.06	-1.29
chr4	22177372	22178228	1158.17	Fbxl4	-107103	-1.15	-1.29
chr5	114408439	114409648	1147.75	Ssh1	7491	-1.09	-1.29
chr3	20033996	20034909	1142.08	Gyg	20478	-1.01	-1.29
chr11	113250700	113251480	1041.65	Slc39a11	175980	-1.11	-1.29
chr1	133323407	133324776	1009.2	Srgap2	-94374	-1.21	-1.29
chr7	141038425	141039340	856.4	Dhx32	-64639	-1.13	-1.29
chr14	23062763	23063669	805.09	1700112E06Rik	224264	-1.22	-1.29
chr10	57160307	57161528	784.24	Hsf2	-45082	-0.96	-1.29
chr6	126511690	126512814	673.02	Kcna5	-26750	-1.15	-1.29
chr5	74532239	74532854	655.41	Rasl11b	-58718	-1.25	-1.29
chr5	13629755	13630482	624.13	Speer3	-161422	-1.33	-1.29
chr15	11585423	11586060	553.51	Npr3	235004	-1.43	-1.29
chr1	188578092	188578844	524.8	Rrp15	-5256	-1.43	-1.29
chr2	12877283	12877886	515.41	Pter	31865	-1.4	-1.29
chr11	93462377	93463228	502.83	Utp18	284245	-1.3	-1.29
chr2	126450728	126451465	440.47	Hdc	-6659	-1.43	-1.29
chr15	19235305	19236302	429.06	Cdh10	485879	-1.76	-1.29
chr2	6514955	6516260	402.58	Celf2	-1463	-1.74	-1.29
chr19	41084778	41085256	393.28	Blnk	-15966	-1.82	-1.29
chr2	92752221	92753037	366.15	Syt13	-2528	-1.43	-1.29
chr1	46941949	46942783	310.93	Slc39a10	-31395	-1.58	-1.29
chrX	47803968	47804650	290.55	Olfr1324	-24556	-1.62	-1.29
chr6	147742156	147742795	245.74	Far2	-253355	-1.82	-1.29
chr2	78489165	78489944	241.34	Ube2e3	-218673	-1.88	-1.29
chr4	59120409	59121126	226.71	AI481877	31076	-1.53	-1.29
chr9	16203171	16203989	202.5	Fat3	-20899	-1.77	-1.29
chr6	70884327	70884975	192.41	1700011F03Rik	-15717	-1.49	-1.29
chr15	8846217	8846874	167.07	Ranbp3l	-71759	-1.56	-1.29
chr4	62766375	62767299	3190.83	Ambp	48309	-0.93	-1.28
chr3	4280199	4281351	3100	Hnf4g	646591	-0.89	-1.28
chr11	18647709	18648872	3100	Gm16140	-260828	-0.9	-1.28
chrX	97080475	97081771	3100	Tmem28	64789	-0.9	-1.28
chr1	134711277	134713242	3100	Lrrn2	-64350	-0.86	-1.28
chr5	15438504	15442376	2879.74	Cacna2d1	-1552	-0.9	-1.28
chr13	92842662	92843746	2783.11	Rasgrf2	-42397	-0.96	-1.28
chr10	8648569	8649867	2746.29	Sash1	-43232	-0.99	-1.28
chrX	7677621	7678770	2741.52	Was	-10566	-0.94	-1.28
chr1	161465351	161466420	2598.64	Gm10530	-78948	-0.95	-1.28
chr8	89605867	89606924	2267.66	Rps13-ps1	34701	-1.01	-1.28
chr11	25646363	25647422	2044.98	5730522E02Rik	23806	-0.96	-1.28
chr13	65011100	65012057	1712.4	Cntnap3	-6275	-1.07	-1.28
chr3	126346135	126346919	1523.99	Camk2d	46214	-1.06	-1.28
chr9	65681266	65682104	1514.9	Zfp609	-6308	-1.07	-1.28
chr15	93832569	93833614	1460.32	Adamts20	401776	-1.07	-1.28
chr6	43158328	43159172	1275.53	Olfr435	7122	-1.1	-1.28
chr11	86515648	86516723	1110.48	Cltc	1075	-1.11	-1.28
chr15	25523094	25524097	971.18	Myo10	-28617	-1.18	-1.28
chr16	65379909	65380741	964.07	Pou1f1	-140516	-1.17	-1.28
chr6	92844662	92845610	804.06	Adamts9	6257	-1.22	-1.28
chr11	71991769	71992421	774.56	4933427D14Rik	25173	-1.28	-1.28
chr1	91395188	91396206	771.21	Agap1	44227	-1.21	-1.28
chr6	27214590	27215459	715.89	Grm8	861197	-1.24	-1.28
chr2	163473382	163474073	635.52	Serinc3	-2831	-1.22	-1.28
chr16	57659817	57660650	596.43	2610528E23Rik	-53240	-1.4	-1.28
chr10	57291785	57292586	570.22	Serinc1	-39707	-1.42	-1.28
chr8	83074654	83075357	519.35	Gypa	56973	-1.28	-1.28
chr13	19905356	19906273	494.27	Gpr141	10273	-1.45	-1.28
chr3	84811753	84812546	424.02	Fbxw7	56151	-1.67	-1.28
chr4	4639697	4640754	366.27	Impad1	80097	-1.7	-1.28
chr13	26403893	26404495	310.31	Gm11353	-180235	-1.67	-1.28
chr7	102836307	102838157	3100	Gm9966	-269859	-0.84	-1.27
chr13	21181034	21182133	3100	Olfr1370	-16471	-0.89	-1.27
chr15	7480567	7482224	3100	Egflam	-133149	-0.89	-1.27
chr19	21248310	21250610	3100	Zfand5	-96656	-0.9	-1.27
chr2	178378311	178379440	2809.8	Cdh26	213525	-0.9	-1.27
chr4	5833348	5834529	2272.35	Fam110b	133922	-0.97	-1.27
chr17	18647865	18649180	2261.59	Vmn2r96	-69929	-0.94	-1.27
chr14	61752558	61754195	2242.58	Sacs	-4002	-0.95	-1.27
chr13	15648006	15649024	2113.17	Gli3	92685	-0.96	-1.27
chr3	26807006	26808048	1992.41	Ect2	245208	-1.03	-1.27
chr4	34526007	34527231	1892.21	Akirin2	28342	-0.98	-1.27
chr13	35541839	35543198	1824.78	Cdyl	-209153	-0.96	-1.27
chr11	67665268	67666539	1610.88	Dhrs7c	53806	-1.12	-1.27
chr14	28033999	28034935	1566.76	Arhgef3	-16795	-1.01	-1.27
chr11	68415804	68416943	1403.8	Ccdc42	8714	-1.03	-1.27
chr9	30326559	30327480	1307.62	Snx19	92061	-1.07	-1.27
chr11	28961770	28962677	1169.38	Pnpt1	-68661	-1.18	-1.27
chr11	31452886	31453771	1155.82	Bod1	118324	-1.12	-1.27
chr6	12962496	12963977	1134.05	Tmem106b	-56069	-1.18	-1.27
chr10	9252630	9253742	846.1	Gm9930	2240	-1.18	-1.27
chr8	55456156	55456993	821.13	Asb5	-179105	-1.21	-1.27
chr6	36302975	36303774	744.91	Chrm2	-34791	-1.36	-1.27
chr15	6194024	6194979	693.17	Dab2	-55178	-1.24	-1.27
chr6	87719995	87720628	661.99	Gm5879	-4190	-1.3	-1.27
chr14	28173009	28174178	480.41	Arhgef3	24399	-1.2	-1.27
chr4	141984306	141985190	433.07	Kazn	-189494	-1.31	-1.27
chr15	62159661	62160457	386	Myc	341084	-1.66	-1.27
chr16	8954352	8955159	354.07	Gm10247	-32311	-1.55	-1.27
chr8	94601288	94602147	332.25	Irx3	-276093	-1.28	-1.27
chr9	22238372	22239122	318.38	9530077C05Rik	10436	-1.63	-1.27
chr13	57767542	57768611	317.51	Spock1	29321	-1.45	-1.27
chr15	65698228	65699053	287.4	Oc90	22693	-1.4	-1.27
chr3	108113363	108114251	275.7	Sort1	26819	-1.63	-1.27
chr18	81518630	81519359	235.93	Sall3	-335732	-1.6	-1.27
chr4	122770516	122771228	192.83	Bmp8b	-11457	-1.57	-1.27
chr1	178683672	178684788	3196.21	Cep170	290	-0.9	-1.26
chr4	6197497	6198662	3100	Cyp7a1	4731	-0.82	-1.26
chr11	111704242	111706472	3100	Gm11678	587468	-0.81	-1.26
chr3	86185978	86187328	3100	Lrba	158043	-0.83	-1.26
chr13	98966307	98967269	3100	Rgnef	9331	-0.89	-1.26
chrX	152337406	152338255	2074.13	Gm15155	278535	-0.97	-1.26
chr1	32482374	32483500	1867.05	Gm9839	94784	-0.99	-1.26
chr10	30159323	30160250	1610.73	Trmt11	160628	-1.05	-1.26
chr5	127052801	127053838	1454.1	Tmem132c	-668919	-1.04	-1.26
chr6	74303730	74304571	1410.14	4931417E11Rik	-884458	-1.07	-1.26
chr10	102687900	102688798	1336.88	Lrriq1	10488	-1.08	-1.26
chr1	113595334	113596327	1318.18	Dsel	165660	-1.11	-1.26
chr6	26898944	26899907	1236.72	Pot1a	-1140073	-1.09	-1.26
chr13	94688272	94689303	1210.67	Lhfpl2	-138965	-0.98	-1.26
chr1	132398639	132399748	1051.12	Cd55	-40047	-1.08	-1.26
chr17	80331910	80332696	998.31	Atl2	-36909	-1.15	-1.26
chr18	49372985	49373703	914.24	Dtwd2	541899	-1.14	-1.26
chr19	12561854	12565045	872.96	Dtx4	13587	-1.08	-1.26
chr7	122312955	122313815	685.08	Gm6816	-242078	-1.27	-1.26
chrX	166407625	166414527	571.26	Mid1	-8783	-0.92	-1.26
chr8	111836650	111837236	565	4922502B01Rik	-61359	-1.39	-1.26
chr1	51693400	51694197	557.08	Obfc2a	-158495	-1.29	-1.26
chr16	56917130	56917912	524.8	Tmem45a	-31299	-1.26	-1.26
chr6	32493277	32494068	516.79	Plxna4	44557	-1.35	-1.26
chr14	21147517	21148391	510.67	Ecd	19354	-1.02	-1.26
chr10	85807067	85807974	502.62	Timp3	42014	-1.23	-1.26
chr10	25999574	26000719	494.04	L3mbtl3	33949	-1.05	-1.26
chr1	192385485	192386014	450.34	Rps6kc1	349926	-1.51	-1.26
chr2	104234528	104235363	432.13	D430041D05Rik	15263	-1.38	-1.26
chr1	58748899	58749641	399.12	Als2cr12	3631	-1.49	-1.26
chr1	65024619	65025366	352.28	Plekhm3	-21617	-1.4	-1.26
chr9	43701112	43701957	328.91	Pvrl1	149052	-1.45	-1.26
chr10	47250857	47251527	182.71	Hace1	1858836	-2.04	-1.26
chr6	39419025	39420490	166.68	Mkrn1	-49073	-1.16	-1.26
chr5	35366904	35367694	162.33	Rgs12	295	-1.47	-1.26
chr14	122976865	122977507	124.63	Pcca	43627	-2.04	-1.26
chr6	116030317	116032257	3100	Tmcc1	-24574	-0.84	-1.25
chr1	62610023	62612025	3100	Nrp2	-138764	-0.82	-1.25
chr13	84891259	84892688	3100	Gm4066	272831	-0.84	-1.25
chr2	81853721	81854968	3100	Zfp804a	-39041	-0.86	-1.25
chr16	51589552	51591204	3100	Cblb	-441329	-0.84	-1.25
chr2	69255851	69257539	3100	Dhrs9	38030	-0.83	-1.25
chr15	49478676	49479724	3100	Csmd3	-855647	-0.87	-1.25
chr13	14892500	14893910	3100	AW209491	170369	-0.96	-1.25
chr7	73427603	73429152	3100	Lrrk1	59442	-0.91	-1.25
chr6	67250616	67251747	2902.57	Serbp1	34292	-0.88	-1.25
chr3	49476087	49477373	2744.32	Pcdh18	84423	-0.98	-1.25
chr9	60512510	60513382	1741.33	Lrrc49	-15273	-0.97	-1.25
chr19	15560650	15561734	1551.87	Psat1	437878	-1	-1.25
chr17	19556306	19557232	1520.61	Vmn2r99	57789	-1	-1.25
chr5	49592210	49593052	1392.26	Kcnip4	83947	-1.09	-1.25
chr17	70428962	70429766	1302.21	Dlgap1	110614	-1.12	-1.25
chr13	69738903	69739646	1051.2	Srd5a1	10987	-1.12	-1.25
chr2	125467453	125468221	1037.48	Cep152	-16910	-1.12	-1.25
chr15	12203716	12205971	990.92	Golph3	-45550	-1.4	-1.25
chr11	75864193	75865161	990.52	Fam101b	-23528	-1.1	-1.25
chr8	88049187	88050677	804.94	Dnaja2	29624	-1.19	-1.25
chr3	11027541	11028274	687.31	Gm8910	-12694	-1.25	-1.25
chr2	163259139	163260404	653.97	Gdap1l1	-4356	-1.04	-1.25
chr4	102653530	102654693	565.4	Tctex1d1	-5062	-1.05	-1.25
chr5	52191959	52192648	542.91	Ppargc1a	-233315	-1.31	-1.25
chr14	49464697	49465492	492.25	Otx2	-177828	-1.3	-1.25
chr14	24441110	24442279	471.58	Kcnma1	-30635	-1.28	-1.25
chr15	34806536	34807285	459.52	Kcns2	39825	-1.42	-1.25
chr18	48383797	48385030	443.06	Gm5506	179236	-1.43	-1.25
chr2	49680980	49681680	417.3	Lypd6b	38137	-1.53	-1.25
chr15	83204394	83205087	406.12	1700001L05Rik	-7049	-1.3	-1.25
chr5	134294576	134295695	400.19	Gatsl2	-280592	-1.43	-1.25
chr10	101669106	101670019	378.62	Mgat4c	47848	-1.43	-1.25
chrX	94340095	94340795	329.02	Pgr15l	72508	-1.6	-1.25
chr6	93080013	93080749	324.44	Adamts9	-186822	-1.6	-1.25
chr16	85128195	85128900	283.36	App	45358	-1.58	-1.25
chr16	54456912	54457810	272.18	Zpld1	826180	-2	-1.25
chr2	37795192	37795921	270.58	Dennd1a	-87622	-1.71	-1.25
chr19	55297124	55297916	261.13	Gucy2g	18168	-1.38	-1.25
chr14	52024655	52025622	222.84	Vmn2r88	-5399	-1.34	-1.25
chr7	134822213	134823209	195.3	Bcl7c	29208	-1.71	-1.25
chr8	48959940	48960775	164.88	Cldn22	50467	-1.4	-1.25
chr12	90769048	90770117	3100	Nrxn3	-281392	-0.84	-1.24
chr3	109908351	109909534	3100	Ntng1	29375	-0.89	-1.24
chr1	72055573	72056692	3100	Gm5528	5287	-0.86	-1.24
chr4	120076334	120078605	3100	Scmh1	-934	-0.82	-1.24
chr4	84691359	84692443	2622.05	Cntln	-52122	-0.9	-1.24
chr9	99159019	99159766	2378.35	Cep70	15526	-0.87	-1.24
chr8	116907498	116909072	2090.55	Clec3a	-33836	-0.95	-1.24
chr1	191654287	191655568	2071.73	Ptpn14	-15527	-0.89	-1.24
chr6	47303605	47304587	2024.67	Cul1	-99322	-0.95	-1.24
chr7	53759358	53760371	1985.34	Kcnc1	106840	-0.94	-1.24
chr3	92720778	92721766	1933.4	Lce3a	8960	-0.98	-1.24
chr16	7081279	7082409	1634.79	Rbfox1	12073	-0.97	-1.24
chr2	75918341	75919273	1614.88	Pde11a	-74657	-1.02	-1.24
chr11	97953763	97954648	1447.65	Fbxl20	7094	-0.96	-1.24
chr13	20593450	20594437	1364.11	Elmo1	29074	-1.05	-1.24
chr7	83482626	83484112	1249.13	Agbl1	18028	-1.22	-1.24
chr1	38190535	38191410	1116.87	Rev1	-4529	-0.94	-1.24
chr9	85493477	85494482	1116.64	Ibtk	143699	-1.1	-1.24
chr2	159239246	159240874	1089.37	Dhx35	619802	-1.02	-1.24
chr2	51386050	51387197	1009.83	Tas2r134	-96201	-1.13	-1.24
chrX	8817726	8818620	894.63	Gm14862	15758	-1.17	-1.24
chr8	60987535	60988462	788.49	Galntl6	402145	-1.19	-1.24
chr4	65054608	65055539	758.31	Trim32	-210827	-1.2	-1.24
chr6	119435238	119436057	670.25	Fbxl14	5939	-1.09	-1.24
chr2	49718828	49719679	627.73	Lypd6b	76140	-1.29	-1.24
chr11	41623077	41623880	575.04	Gabrg2	190232	-1.11	-1.24
chr14	52948728	52949716	573.09	Sall2	-870	-1.18	-1.24
chr18	35044966	35045913	519.27	Gm17507	-20754	-1.02	-1.24
chrX	45563406	45564084	506.2	Zdhhc9	-1693	-1.29	-1.24
chr13	32066145	32067379	491.97	Foxc1	168297	-1.41	-1.24
chr11	96329186	96330354	472.02	Skap1	3658	-1.24	-1.24
chr1	195934984	195935920	399.18	Plxna2	-510465	-1.59	-1.24
chr9	55955016	55955946	323.81	Pstpip1	17530	-1.36	-1.24
chr9	74590691	74591403	316.55	Onecut1	-118681	-1.63	-1.24
chr6	114123741	114124794	289.3	Slc6a11	42915	-1.39	-1.24
chr7	51927489	51928206	227.12	Myh14	-1639	-1.29	-1.24
chr5	17252792	17253534	218.28	Cd36	88463	-1.83	-1.24
chr17	87524551	87525254	206.56	Socs5	17874	-1.24	-1.24
chrX	5973430	5974009	205.47	Shroom4	-3275	-2.02	-1.24
chr4	141484238	141484943	142.99	Fhad1	4410	-1.37	-1.24
chr16	60368005	60368734	131.15	Epha6	236500	-2.43	-1.24
chr3	11227658	11228796	3212.16	Gm8910	-213196	-0.85	-1.23
chr9	97376761	97378366	3100	Trim42	-107216	-0.8	-1.23
chr5	9677217	9678348	3100	Grm3	47561	-0.86	-1.23
chr13	34552414	34554591	2841.15	Gm8223	41450	-0.87	-1.23
chr19	40622933	40624023	2763.9	Sorbs1	-35243	-0.86	-1.23
chr3	127191657	127192609	2354.24	Gm4392	9840	-0.92	-1.23
chr17	54928853	54929753	2254.61	Gm17474	-380355	-0.94	-1.23
chr6	33794104	33795178	2232.32	Lrguk	-184855	-0.95	-1.23
chr16	5926524	5927635	2048.27	Fam86	-671121	-0.95	-1.23
chr12	16501762	16502701	1815.12	Lpin1	94231	-1	-1.23
chr5	130868391	130869737	1779.68	A330070K13Rik	-8478	-0.96	-1.23
chr6	12737153	12738111	1503.6	Thsd7a	-38082	-1.04	-1.23
chr2	71877334	71878344	1338.74	Rapgef4	-14794	-0.93	-1.23
chr13	69805909	69806986	1251.57	Nsun2	55507	-1.18	-1.23
chrX	84370360	84371091	1250.26	Il1rapl1	764821	-1.02	-1.23
chr1	182208482	182209249	1025.44	Psen2	-15313	-1.08	-1.23
chr5	43281281	43282174	1018.8	Cpeb2	-342886	-1.08	-1.23
chr15	100140349	100140870	1002.17	Mettl7a1	5349	-1.18	-1.23
chr10	35571969	35572807	950.41	Amd2	-140729	-1.14	-1.23
chr13	96839755	96840517	941.67	Sv2c	62346	-1.11	-1.23
chr8	17653591	17655258	905.58	Csmd1	-118605	-1.77	-1.23
chr15	60448929	60449943	883.5	Fam84b	207259	-1.12	-1.23
chr2	154476845	154477935	870.07	Chmp4b	-5460	-1.1	-1.23
chr14	24333573	24334658	868.22	Kcnma1	76955	-1.12	-1.23
chr19	50633016	50634332	854.43	Sorcs1	119590	-1.49	-1.23
chr11	16164107	16165042	849.57	Vstm2a	6741	-1.13	-1.23
chr9	96161323	96162014	837.73	Tfdp2	2121	-1.23	-1.23
chr4	55226768	55227996	765.4	Rad23b	-135444	-1.19	-1.23
chr15	91692601	91693925	734.42	Smgc	14612	-1.11	-1.23
chr5	26919981	26920821	727.64	4930584F24Rik	-100670	-1.15	-1.23
chr16	75616242	75617053	671.47	Rbm11	23523	-1.21	-1.23
chr4	103328215	103329082	666.23	Dab1	36313	-1.22	-1.23
chr5	5493633	5494265	635.98	1700015F17Rik	-14799	-1.25	-1.23
chrX	142197962	142198766	599.92	Amot	-258581	-1.3	-1.23
chr17	66328059	66328830	596.58	Twsg1	-27838	-1.23	-1.23
chr2	60896068	60896914	592.79	Rbms1	-95281	-1.28	-1.23
chr16	5483241	5484049	539.76	Fam86	-227652	-1.31	-1.23
chr4	16021907	16023001	525.49	Ripk2	68013	-1.3	-1.23
chr9	15673433	15674245	506.09	Mtnr1b	5166	-1.33	-1.23
chr7	129043361	129044125	491.7	Scnn1b	35086	-1.21	-1.23
chr7	63393851	63394897	467.58	Herc2	88405	-1.39	-1.23
chr10	72096551	72097367	450.16	Zwint	-20574	-1.34	-1.23
chr13	62812403	62813014	430.47	6720489N17Rik	-103820	-1.45	-1.23
chr4	118441191	118441938	425.04	Olfr1337	13656	-1.21	-1.23
chr8	29787009	29787555	423.7	Unc5d	214736	-1.57	-1.23
chr1	65053862	65054576	399.96	Akr1cl	25106	-1.44	-1.23
chr6	95629067	95629783	387	Suclg2	-20266	-1.54	-1.23
chr2	101826282	101827082	353.44	Commd9	100253	-1.52	-1.23
chr14	66360770	66362023	298.26	Pbk	-63016	-1.51	-1.23
chr14	33545973	33546785	159.25	1810011H11Rik	-52835	-1.86	-1.23
chr13	42507744	42509251	3100	Edn1	111569	-0.79	-1.22
chr18	34714052	34715671	3100	Wnt8a	13091	-0.79	-1.22
chr1	126070812	126072426	3100	Dpp10	-129365	-0.81	-1.22
chr15	26805258	26806708	3100	Fbxl7	19411	-0.84	-1.22
chr7	109786742	109787940	2847.41	Olfr554	-1432	-0.94	-1.22
chr17	52746485	52747564	2630.6	Kcnh8	-118150	-0.98	-1.22
chr5	66137970	66138969	2461.4	N4bp2	-16445	-0.9	-1.22
chr18	8076707	8077861	2435.67	Wac	159590	-0.88	-1.22
chr4	85043654	85044589	2426.4	Sh3gl2	21906	-0.9	-1.22
chr7	60023844	60024824	2059.47	Svip	-763184	-0.86	-1.22
chr2	70746138	70747358	1816.11	Mettl8	64770	-1.03	-1.22
chr10	36278169	36279473	1722.17	Hs3st5	51840	-0.87	-1.22
chr1	65059034	65059992	1557.5	Akr1cl	19818	-0.95	-1.22
chr2	173993251	173994154	1330.71	Npepl1	57908	-0.98	-1.22
chr2	10283839	10285853	1293.98	Sfmbt2	-6811	-0.98	-1.22
chr2	10094663	10095540	1251.05	Itih5	19949	-1.03	-1.22
chr5	38335981	38336881	1177.3	Stx18	-93465	-1.08	-1.22
chr6	76763439	76764321	1060.25	Gm9008	-316158	-1.07	-1.22
chr5	131585689	131587440	909.27	Wbscr17	197461	-0.97	-1.22
chr6	65105205	65106026	909.1	Hpgds	-10800	-1.11	-1.22
chr11	55979828	55980656	894.72	Nmur2	-125839	-1.14	-1.22
chr6	60363253	60363860	848.08	A530053G22Rik	-9916	-1.09	-1.22
chr8	26147518	26149503	818.94	Htra4	1071	-0.96	-1.22
chr7	132080979	132081558	808.85	4930533L02Rik	-380674	-1.1	-1.22
chr16	49919945	49920819	742.7	Cd47	52290	-1.17	-1.22
chr17	63023683	63024455	669.02	Efna5	-67967	-1.14	-1.22
chr16	28808978	28809611	640.54	1600021P15Rik	27154	-1.25	-1.22
chr1	81558719	81559905	586.97	9430031J16Rik	485248	-1.18	-1.22
chr18	68146373	68147101	584.36	D18Ertd653e	53804	-1.36	-1.22
chr13	90335893	90336728	502.05	Tmem167	107096	-1.3	-1.22
chrX	63639818	63640582	479.28	4930447F04Rik	-82762	-1.27	-1.22
chr7	48778571	48779497	421.13	AW146154	-23877	-1.19	-1.22
chr16	85207431	85208501	420.58	App	-34209	-1.76	-1.22
chr8	118505875	118506732	390.93	Maf	-274714	-1.47	-1.22
chrX	6854962	6855705	375.59	Clcn5	40982	-1.48	-1.22
chr1	16999327	17000737	371.3	Jph1	87904	-1.54	-1.22
chr8	66630818	66631633	371.17	Tll1	53652	-1.57	-1.22
chr10	72094903	72096265	328.04	Zwint	-22398	-1.44	-1.22
chr18	76979028	76979761	280.73	Skor2	-115717	-1.44	-1.22
chr1	42662980	42663807	253.19	2610017I09Rik	60386	-1.36	-1.22
chr3	149048053	149048854	247.4	Gm10287	-159780	-1.42	-1.22
chr11	66659714	66660513	240.94	Pirt	-65422	-1.62	-1.22
chr19	46730396	46731489	236.01	Cyp17a1	16565	-1.2	-1.22
chr10	10195614	10196492	212.63	9130014G24Rik	-3765	-1.89	-1.22
chr18	47592567	47593610	201.94	Sema6a	-64735	-1.85	-1.22
chr14	123302900	123303655	200.99	A2ld1	8967	-1.74	-1.22
chr2	126136666	126137608	188.57	Dtwd1	156711	-2.06	-1.22
chr9	110990970	110991792	165.73	Lrrfip2	-29167	-2.01	-1.22
chr18	78045152	78046095	163.23	Pstpip2	12444	-1.44	-1.22
chr9	71721398	71722640	3100	Tcf12	21815	-0.81	-1.21
chr17	68318025	68319099	3100	Arhgap28	-18344	-0.82	-1.21
chr18	78059003	78060143	3100	Pstpip2	-13327	-0.81	-1.21
chr14	122666403	122667792	3100	Clybl	86345	-0.83	-1.21
chr5	126476485	126478094	3100	Gm4868	-148640	-1.07	-1.21
chr4	82530901	82532853	2954.51	Cer1	-1109	-0.9	-1.21
chr3	53010025	53011142	2943.15	Lhfp	165034	-0.84	-1.21
chr10	33775911	33776899	2842.66	Fam26d	-12160	-0.88	-1.21
chr1	56680855	56681777	2815.86	Hsfy2	12934	-0.88	-1.21
chr4	63647099	63648209	2352.3	Tnc	34109	-0.88	-1.21
chr1	126304326	126305200	2329.04	Dpp10	-362699	-0.86	-1.21
chr10	31810867	31811705	2177.19	Nkain2	-140072	-0.85	-1.21
chr6	93953204	93954142	2143.5	Magi1	-90093	-0.89	-1.21
chr3	57794108	57795086	2000.81	Pfn2	-143199	-0.94	-1.21
chr13	94940882	94942119	1624.89	Lhfpl2	-1236	-0.88	-1.21
chr12	79072694	79073896	1482.16	Gm6657	-224775	-0.96	-1.21
chr4	114707501	114708186	1170.67	Tal1	-21183	-1.02	-1.21
chr5	107645793	107646862	1162.73	Tgfbr3	72156	-1.01	-1.21
chr16	45612698	45614039	1156.04	Gcet2	2985	-1.07	-1.21
chr1	194622311	194623243	1017.73	Hhat	-25418	-0.88	-1.21
chr6	114187116	114188450	907.99	Slc6a1	-44998	-1.07	-1.21
chr3	119714141	119715350	904.87	Ptbp2	-228290	-1.16	-1.21
chr7	109074618	109075423	809.51	Lrrc51	-5186	-1.2	-1.21
chr3	139772044	139772906	743.54	B930007M17Rik	903629	-1.12	-1.21
chr17	38421281	38422021	701.75	Olfr138	9939	-1.1	-1.21
chr16	70157111	70158026	692.61	Gbe1	-156607	-1.11	-1.21
chr1	16109473	16110838	657.67	Rdh10	14129	-1.13	-1.21
chr9	58549246	58549953	648.66	2410076I21Rik	39767	-1.17	-1.21
chr13	35544980	35545730	639.56	Cdyl	-206346	-1.18	-1.21
chr6	67961923	67962987	637.72	Igkv1-115	-148910	-1.21	-1.21
chr2	115809423	115810322	631.24	Meis2	57972	-1.11	-1.21
chr12	100617347	100618399	606.44	Foxn3	14118	-1.13	-1.21
chr15	53335023	53335714	458.29	Ext1	-157665	-1.51	-1.21
chr4	52570782	52571460	436.88	4930547C10Rik	-38040	-1.37	-1.21
chr16	44055526	44056965	394.06	Gramd1c	-27978	-1.16	-1.21
chr9	114504916	114505862	336.33	Trim71	-32000	-1.51	-1.21
chr17	26354002	26354707	309.73	Itfg3	-1189	-1.33	-1.21
chr2	115805629	115806388	305.58	Meis2	61793	-1.33	-1.21
chr5	148430988	148432383	238.9	Pan3	98484	-1.39	-1.21
chr13	100911882	100912548	108.53	Smn1	17339	-1.55	-1.21
chr1	84545552	84547174	3100	Dner	146379	-0.77	-1.2
chr8	70424601	70426539	3100	Psd3	9395	-0.74	-1.2
chr1	81541012	81542765	3100	9430031J16Rik	467802	-0.79	-1.2
chr13	49487131	49488020	3100	Ippk	-29056	-0.82	-1.2
chrX	115709282	115710366	3100	Tgif2lx1	-115604	-0.85	-1.2
chr1	3472211	3473918	3100	Xkr4	188404	-0.8	-1.2
chr7	130650232	130652260	3100	Zkscan2	-6788	-0.84	-1.2
chr2	118000156	118001428	3100	Thbs1	63158	-0.85	-1.2
chr17	4075779	4076847	2998.69	Nox3	-379863	-0.83	-1.2
chr11	55414647	55415874	2901.43	Glra1	5842	-0.85	-1.2
chr18	4891329	4892474	2551.22	Svil	-28494	-0.91	-1.2
chr15	58628396	58629536	1914.67	Tmem65	26108	-0.95	-1.2
chr1	165034441	165035607	1913.2	4921528O07Rik	-19381	-0.93	-1.2
chr2	59967437	59968411	1720.36	Baz2b	-4289	-0.89	-1.2
chr18	62281460	62282426	1683.1	Adrb2	57696	-0.97	-1.2
chr4	14481877	14482741	1657.26	Slc26a7	66439	-0.97	-1.2
chr2	115704223	115706030	1408.87	Meis2	-6731	-1.01	-1.2
chr1	139535953	139537052	1247.76	A130050O07Rik	-288244	-1.01	-1.2
chr14	29044133	29045157	1245.35	Wnt5a	-273410	-1.04	-1.2
chr14	65685504	65687195	1219.07	Extl3	11166	-1.01	-1.2
chr11	24962742	24963703	1208.39	5730522E02Rik	707527	-1.13	-1.2
chrX	151295135	151295932	1071.04	Gm16390	29297	-1.04	-1.2
chr18	87590485	87591251	1029.21	Cbln2	708372	-1.05	-1.2
chr3	75321647	75322723	988.31	Pdcd10	38697	-1	-1.2
chr17	58032970	58033696	958.99	Rpl7a-ps5	-54708	-1.06	-1.2
chr17	80181302	80182191	956.12	Cyp1b1	-67249	-1.06	-1.2
chr3	115828658	115830105	931.67	Vcam1	3103	-1.13	-1.2
chr12	81975087	81976392	901.87	Srsf5	-70894	-0.94	-1.2
chr13	58886993	58887874	892.9	Ntrk2	-20356	-1.09	-1.2
chr11	46611711	46612555	871.66	Timd4	-12235	-1.13	-1.2
chr13	95413167	95414112	859.95	Tbca	-145238	-1.04	-1.2
chr11	85864730	85865375	786.35	Brip1	149628	-1.08	-1.2
chr9	77086839	77087987	753.13	2310046A06Rik	108187	-1.07	-1.2
chr16	23497116	23498083	728.78	Masp1	22903	-1.23	-1.2
chr13	105075547	105076488	681.99	Adamts6	-1737	-1.23	-1.2
chr1	90504434	90505849	675.91	Arl4c	93764	-1.26	-1.2
chr15	22836320	22837420	488.93	Cdh18	-129169	-1.33	-1.2
chr16	31424186	31426399	409.02	Bdh1	2445	-0.99	-1.2
chr1	30965619	30966321	402.08	Phf3	-35399	-1.46	-1.2
chrX	53947507	53948120	385.52	Fhl1	-37106	-1.45	-1.2
chr10	74610896	74611673	367.2	Specc1l	-63487	-1.25	-1.2
chr19	9995121	9995795	364.77	Incenp	-21473	-1.31	-1.2
chr6	50229094	50229726	336.78	Dfna5	-15547	-1.31	-1.2
chr2	36269300	36269940	320.68	Olfr339	-7332	-1.47	-1.2
chr2	70335867	70336729	278.16	4933404M02Rik	-10495	-1.44	-1.2
chrX	49636544	49637256	269.17	Gpc4	-118471	-1.67	-1.2
chr8	103696442	103697138	251.32	Gm17316	-37629	-1.89	-1.2
chr10	85394590	85395357	247.93	Prdm4	-15017	-1.22	-1.2
chr8	95562543	95563273	240.93	Ces1a	9149	-1.49	-1.2
chr14	125068818	125069514	177.85	Fgf14	7188	-1.72	-1.2
chr5	41794807	41795553	173.99	Rab28	303772	-2	-1.2
chr4	62605209	62605711	99.57	Zfp618	-21201	-2.63	-1.2
chr7	130227604	130228818	97.52	Tnrc6a	-39613	-1.24	-1.2
chr1	180425670	180427317	3100	Kif26b	-32716	-0.76	-1.19
chr11	50093061	50094871	3100	Maml1	11461	-0.79	-1.19
chr1	78385198	78386071	3100	Sgpp2	78664	-0.81	-1.19
chr1	153767901	153769064	3100	1700025G04Rik	85466	-0.82	-1.19
chr10	21213597	21215106	3100	1700021A07Rik	69562	-0.8	-1.19
chr11	66387094	66388490	2402.16	Shisa6	-48108	-0.84	-1.19
chr5	59188802	59189745	2254.67	Pcdh7	1078825	-0.9	-1.19
chr10	25426572	25428615	1921.88	Epb4.1l2	266524	-0.8	-1.19
chr10	32915377	32916528	1817.92	Trdn	112646	-0.86	-1.19
chr1	16315287	16316726	1767.26	Stau2	193268	-0.98	-1.19
chr4	82494557	82495712	1756.07	Zdhhc21	1352	-1.06	-1.19
chr5	92647630	92649832	1730.57	U90926	-3667	-0.85	-1.19
chr6	140212129	140213206	1676.8	Plekha5	-159968	-0.89	-1.19
chr15	61219735	61220835	1639.74	A1bg	-467508	-0.93	-1.19
chr3	147094787	147095817	1558.18	Ttll7	488231	-0.94	-1.19
chr3	39978044	39978755	1529.69	1700017G19Rik	443454	-0.93	-1.19
chr8	59785089	59785750	1298.22	Hand2	-14347	-0.98	-1.19
chr3	152591763	152593106	1229.58	St6galnac5	52746	-1	-1.19
chr15	25745374	25746189	1119.19	Fam134b	-27198	-0.98	-1.19
chr12	119916250	119917088	1109.1	Sp8	-168094	-1.04	-1.19
chr1	132637811	132638725	1072.6	AA986860	9684	-0.97	-1.19
chr17	82552621	82553719	1061.38	Slc8a1	-504059	-0.99	-1.19
chr6	74852388	74853138	970.25	4931417E11Rik	-1433025	-1.09	-1.19
chr10	49652157	49653383	865.57	Grik2	-144316	-1.13	-1.19
chr11	7843465	7844210	855.03	Tns3	720774	-1.01	-1.19
chr2	74869836	74870609	848.27	Mtx2	206494	-1.08	-1.19
chr3	157070002	157071139	846.75	Zranb2	-126375	-1.07	-1.19
chr5	149895648	149896515	831.95	Hmgb1	-31069	-1.02	-1.19
chr3	45219387	45220320	830.77	Pcdh10	37481	-1.15	-1.19
chr6	11947109	11948118	825.71	Phf14	70721	-1.05	-1.19
chr3	83763002	83763834	823.61	D930015E06Rik	80717	-0.99	-1.19
chr2	141780564	141781623	804.25	Macrod2	-221250	-1.13	-1.19
chr3	112945508	112946320	774.72	Amy2a5	115793	-1.07	-1.19
chr19	45585202	45586038	742.3	Poll	49408	-1.05	-1.19
chr7	132298170	132298781	713.61	4930533L02Rik	-163429	-1.21	-1.19
chr2	164767844	164768929	670.27	Mmp9	2143	-0.98	-1.19
chrX	17171981	17172937	666.95	Fundc1	-22892	-1.27	-1.19
chr10	112234890	112235698	657.98	Atxn7l3b	130732	-1.17	-1.19
chr18	34902711	34903337	625.94	Gm3550	5913	-1.33	-1.19
chr2	13881625	13882279	586.22	Ptpla	95683	-1.25	-1.19
chr1	91898558	91899535	574.96	Asb18	12077	-1.03	-1.19
chr6	91297562	91298332	574.46	Wnt7a	63369	-1.1	-1.19
chr11	54531700	54532601	511.68	Rapgef6	27332	-1.17	-1.19
chr11	93446101	93446865	440.5	Utp18	300594	-1.15	-1.19
chr18	56222430	56223290	410.11	Gramd3	-337102	-1.21	-1.19
chr13	60967448	60968073	401.4	4930486L24Rik	-2031	-1.39	-1.19
chr5	55152195	55152931	391.44	Stim2	655908	-1.32	-1.19
chr9	111257488	111258068	372.42	Trank1	43458	-1.55	-1.19
chr10	70026499	70027406	372.04	Phyhipl	28559	-1.17	-1.19
chr13	38640418	38641170	320.56	Txndc5	-20063	-1.4	-1.19
chr1	134868450	134869585	291.66	Mdm4	52729	-1.21	-1.19
chr16	27017148	27017834	242	Gm606	-27399	-1.73	-1.19
chr13	15475200	15475891	191.93	Gli3	-79399	-1.96	-1.19
chr7	48129922	48130644	187.74	Vstm2b	-24390	-1.59	-1.19
chr14	12872125	12872718	164.76	Ptprg	-51226	-1.71	-1.19
chr9	103442674	103443590	132.12	Tmem108	-39782	-1.41	-1.19
chrX	48320786	48321350	108.46	Frmd7	-25195	-3.22	-1.19
chr5	151772865	151773570	94.57	Kl	18039	-2.04	-1.19
chr2	44892552	44894576	3100	Zeb2	72555	-0.75	-1.18
chr5	126478588	126479824	3100	Gm4868	-150185	-0.79	-1.18
chr6	72860796	72861803	3100	Kcmf1	-11353	-0.78	-1.18
chr10	85781833	85783099	3100	Timp3	16925	-0.78	-1.18
chr2	102728533	102729610	1984.84	Cd44	12229	-0.94	-1.18
chr9	9673003	9674553	1952.51	Gm16833	413163	-0.93	-1.18
chr13	46791774	46792842	1895.7	C78339	27449	-0.93	-1.18
chr1	189855008	189855844	1876.79	Esrrg	33650	-0.89	-1.18
chr4	95055415	95057360	1815.59	Fggy	-167627	-0.92	-1.18
chr2	80628994	80630253	1757.5	Nup35	150761	-0.92	-1.18
chr15	77657282	77658955	1643.03	Myh9	14212	-0.85	-1.18
chr9	60281671	60282641	1303.79	Thsd4	62756	-0.98	-1.18
chr18	69177171	69178005	1288.1	4930546C10Rik	-67755	-0.96	-1.18
chr16	8544733	8546064	1286.34	Abat	-27313	-0.95	-1.18
chr14	122538785	122540131	1152.54	Tm9sf2	32971	-1	-1.18
chr3	57741590	57742592	1127.07	Pfn2	-90563	-1.04	-1.18
chrX	164496459	164497451	1056.91	Frmpd4	64377	-1	-1.18
chr10	7997077	7998537	916.15	Ust	241134	-1.21	-1.18
chr1	130753269	130754080	912.02	Cxcr4	-264816	-1.02	-1.18
chr13	114561422	114562141	858.13	Arl15	-22855	-1.01	-1.18
chr1	54530908	54532194	851.7	Pgap1	1460	-1.09	-1.18
chr6	63100915	63101798	813.81	Grid2	-104656	-1.15	-1.18
chr1	100256173	100256837	783.02	Slco6d1	-61231	-1.12	-1.18
chr5	5485206	5487095	708.57	1700015F17Rik	-7373	-1.14	-1.18
chr7	12625744	12626675	679.92	Vmn1r77	-539	-1.15	-1.18
chr3	39968847	39969825	675.47	1700017G19Rik	452301	-1.29	-1.18
chr5	111775061	111775927	660.58	Pitpnb	15768	-1.1	-1.18
chr12	85783292	85783986	653.58	Aldh6a1	5618	-1.13	-1.18
chr2	115871100	115871988	649.49	Meis2	-3837	-1.15	-1.18
chr14	47781839	47782599	642.84	Gch1	27074	-1.17	-1.18
chrX	6021479	6022170	601.31	Shroom4	28981	-1.11	-1.18
chr1	19973806	19974673	570.8	Pkhd1	633925	-1.18	-1.18
chr8	102169889	102170750	538.26	A330008L17Rik	229794	-1.26	-1.18
chr2	96157607	96159237	531.23	Lrrc4c	490	-1.47	-1.18
chr15	53330892	53331728	513.42	Ext1	-153603	-1.26	-1.18
chr17	21690000	21690832	504.14	Zfp948	-13574	-1.3	-1.18
chr6	5335086	5335999	481.42	Asb4	2144	-1.19	-1.18
chr5	49977005	49977616	405.41	Kcnip4	-61425	-1.5	-1.18
chr19	45807594	45808705	397.97	Fgf8	9192	-1	-1.18
chr1	20970447	20971178	383.13	Efhc1	29054	-1.16	-1.18
chr11	66381488	66382941	360.4	Shisa6	-42457	-1.36	-1.18
chr18	47620911	47621757	351.33	Sema6a	-92711	-1.43	-1.18
chr10	27033334	27034040	347.67	Lama2	-208684	-1.44	-1.18
chr9	14714291	14715136	333.09	Folr4	-6377	-1.63	-1.18
chr11	85090275	85090988	323.99	Ppm1d	-34153	-1.43	-1.18
chr2	92526409	92527212	322.33	Chst1	86999	-1.59	-1.18
chr3	142281339	142282141	291.05	Gbp2	-1916	-1.2	-1.18
chr5	75337271	75338061	278.18	Chic2	103140	-1.15	-1.18
chr14	45466139	45466970	269.28	Ptgdr	12579	-1.7	-1.18
chr5	92692587	92693657	258.13	Ppef2	-11047	-1.22	-1.18
chr9	49681534	49682320	200.83	Ncam1	-74972	-1.39	-1.18
chr1	55211677	55212297	186.1	Mob4	23841	-1.76	-1.18
